# Supplementary material for: Pharmacological blockade of TEAD–YAP reveals its therapeutic limitation in cancer cells
Source: Nat Commun. 2022 Nov 8;13:6744. doi: 10.1038/s41467-022-34559-0 (PMC9643419; doi:10.1038/s41467-022-34559-0)
Supplement: Supplementary file 3 — source data [file 41467_2022_34559_MOESM3_ESM.xlsx]

## Sheet: Figure 1
	Figure 1b
	Compound concentration(µM)	MGH-CP1	MGH-CP2	MGH-CP9	MGH-CP12	MGH-CP25-1	MGH-CP25	MGH-CP27	MGH-CP34	MGH-CP8	MGH-CP28
	0	1	1	1	1	1	1	1	1	1	1
	0.1	0.964577	1.04169	0.974706	0.901347	0.91693	1.0743	0.72681	0.960371	1.20401	1.01205
	0.3	0.869915	1.10633	0.890168	6.83e-06	0.771397	1.08053	0.603603	0.754453	1.03145	0.807142
	1	0.475898	0.891136	0.860038	6.71e-06	0.765957	0.885079	0.108659	0.333003	1.08834	0.300336
	3	4.32e-06	0.830917	0.715352	7.94e-06	0.753395	0.298797	0.03395	0.561634	0.68068	0.010007
	10	3.91e-06	0.775372	0.721152	8.5e-06	0.71694	0.221413	5.56e-06	0.761612	0.412176	5.68e-06
	Figure 1e
		TEAD1-YAP1					TEAD2-YAP1
		Control	MGH-CP1	MGH-CP12	MGH-CP27	MGH-CP28	Control	MGH-CP1	MGH-CP12	MGH-CP27	MGH-CP28
		1.02955	0.417053	0.317273	0.607802	0.67004	0.866114	0.520661	0.391804	0.684766	0.979637
		0.78841	0.379196	0.362939	0.566689	0.630729	1.11589	0.537693	0.466018	0.669351	1.02804
		1.18204	0.495438	0.285719	0.516944	0.777247	1.018	0.606254	0.455749	0.728341	1.09248
	Figure 1f
		8XGTIIC
		Control	MGH-CP1	MGH-CP12
		0.921714	0.250391	0.233484
		0.943142	0.316513	0.297693
		1.13514	0.341211	0.254791
	Figure 1g
			DMSO			MGH-CP1			MGH-CP12
		Cyr61	0.959264	1.28343	0.812252	0.602904	0.441351	0.687771	0.41466	0.366021	0.528509
		CTGF	1.13813	1.21139	0.725309	0.437291	0.425334	0.459032	0.345478	0.362654	0.527289
		ANKRD1	1.03288	1.26283	0.766664	0.229516	0.199805	0.280616	0.365177	0.276752	0.40239
	Figure 1h
		% Tumor Sphere Formation
		Primary									Secondary
		MGH-CP compound (µM)	MGH-CP1			MGH-CP12					MGH-CP compound (µM)	MGH-CP1			MGH-CP12
		0	110.204	91.8367	97.9592	102	90	108			0	108	96	96	120	96	84
		0.123457	97.9592	79.5918	91.8367	66	66	78			0.123457	72	72	60	12	0	0
		0.37037	67.3469	73.4694	55.102	42	30	42			0.37037	48	36	36	0	0	0
		1.11111	48.9796	30.6122	36.7347	18	12	30			1.11111	0	0	0	0	0	0
		3.33333	12.2449	18.3673	24.4898	6	0	0			3.33333	0	0	0	0	0	0
		10	0	0	0	0	0	0			10	0	0	0	0	0	0
	Figure 1i
		Colony Diameter (µm)
		HUTU80				HCT116
		Control	MGH-CP1	MGH-CP12		Control	MGH-CP1	MGH-CP12
		67.55	34.098	43.726		97.774	53.105	48.051
		58.705	46.271	63.489		85.83	49.267	44.163
		67.2	23.956	61.606		61.75	51.58	71.7
		69.552	16.238	41.865		64.06	41.605	56.943
		49.456	31.135	64.403		91.958	75.764	52.703
		62.27	35.562	51.749		76.479	73.851	60.728
		78.318	51.541	57.186		88.827	52.015	58.251
		66.536	43.28	59.772		72.701	66.271	58.915
		81.403	65.25	35.225		71.026	71.026	45.424
		108.915	47.986	58.179		70.386	54.362	46.174
		68.78	48.775	54.838		92.846	36.646	19.363
		70.353	61.329	38.626		98.767	43.79	45.622
		119.664	33.984	70.81		71.749	54.441	82.533
		78.112	40.23	62.528		94.824	61.714	62.387
		70.03	29.115	53.198		69.761	60.193	42.399
		82.267	19.692	38.035		67.252	75.387	43.25
		68.467	64.57	41.117		76.184	63.801	55.154
		66.018	44.797	44.456		82.093	52.465	58.233
		63.353	40.525	60.644		58.862	48.69	53.163
		76.527	49.63	46.342		101.919	44.789	71.66
		71.66	43.425	65.287		81.19	54.655	63.99
		64.334	49.528	65.651		80.611	58.092	65.526
		75.439	37.877	48.928		80.035	63.634	64.63
		76.713	28.578	67.413		91.422	59.278	51.246
		77.702	36.309	61.193		100.574	53.653	43.673
		56.229	41.052	46.835		95.328	49.092	44.857
		94.384	74.344	85.736		90.868	43.58	43.926
		69.62	41.45	43.425		95.328	52.85	66.293
		73.314	39.902	38.16		79.334	42.616	56.463
		53.567	59.206	33.248		79.342	49.466	53.756
		75.17	40.943	45.596		159.981	50.07	55.66
		75.979	20.854	40.65		79.994	47.36	64.693
		83.251	53.745	47.887		108.189	52.461	57.969
		82.002	51.956	66.104		74.489	56.187	37.272
		82.234	44.234	52.276		78.146	71.939	73.618
		64.125	53.539	42.823		94.125	51.6	67.252
		52.521	50.352	44.904		71.026	57.739	57.668
		64.952	60.743	44.824		78.146	62.815	60.138
		61.794	53.293	46.451		84.945	66.687	60.356
		66.773	36.334	54.264		103.795	55.752	59.667
		70.999	45.733	46.663		86.901	55.113	35.85
		90.433	59.427	60.821		85.099	51.663	76.815
		88.906	67.236	41.708		68.816	58.008	71.362
		50.257	40.17	41.708		84.597	65.635	58.915
		87.117	44.824	57.176		114.224	52.485	71.362
		101.474	56.43	34.019		96	40.965	54.591
		81.871	60.264	21.75		64.401	43.58	53.802
		85.747	44.857	62.414		56.997	52.477	53.745
		80.419	53.606	49.648		109.448	51.857	58.915
		53.85	50.777	38.788		90.516	52.477	43.547
		70.285	57.7	48.166		89.714	42.869	68.503
			29.834	54.729		119.972	67.176	71.726
			36.334	37.656			43.523	66.379
				30.749			37.833	49.906
				45.036			35.24	70.479
				33.879			37.195	48.021
				50.435			49.919	62.779
				48.017			42.865	63.544
				27.209				35.85
								56.391
								38.011
								41.605
								33.323
								31.355
								42.225
								43.622

## Sheet: Figure 2
	Figure 2a																				Figure 2d
		MGH-CP1 treatment						siYAP/TAZ#1 treatment						siYAP/TAZ#1 treatment								Tumor Sphere number
		Up			Down			Up			Down			Up			Down					pBabe	YAP	YAP S127A DMSO	YAP S127A CP1-1μM	YAP S127A CP1-3μM	YAP S127A CP1-10μM
		Symbol	P value	Log2 Fold change	Symbol	P value	Log2 Fold change	Symbol	P value	Log2 Fold change	Symbol	P value	Log2 Fold change	Symbol	P value	Log2 Fold change	Symbol	P value	Log2 Fold change			0	7	16	14	10	2
		ETFB	1.995e-05	1.16121	NUP93	0.000194287	-0.556819	PIEZO2	2.15414e-05	3.11699	FLG	5.48525e-06	-2.79923	BBS2	9.03226e-07	1.3534	PTMA	5.99209e-06	-1.8405			0	8	17	13	10	3
		VWA1	6.73336e-05	0.928137	PA2G4	0.00028688	-0.845956	ANGPTL2	3.27425e-05	2.972	PIGW	7.96841e-06	-2.01019	SSPN	2.67769e-05	3.21888	TCF19	2.85833e-05	-2.94903			0	5	17	15	9	4
		ULK1	7.72938e-05	0.531378	HOXB9	0.000316133	-1.01723	NOX5	4.74703e-05	3.91918	SFTA1P	4.73036e-05	-3.13234	CPVL	3.13205e-05	1.03843	HELLS	3.14675e-05	-2.35066			0	9	18	16	8	5
		SSH3	8.74726e-05	0.583988	LAYN	0.000321867	-0.530469	SLC20A1	8.36736e-05	1.49971	CCNB2	4.87468e-05	-1.82349	RNF224	3.30913e-05	3.27056	SCML1	4.29609e-05	-2.63144
		NFKBIZ	0.000124518	0.953849	BLMH	0.000563966	-0.574346	FZD8	9.52295e-05	1.72514	CKS1B	5.21481e-05	-1.19021	AGT	3.96483e-05	3.9465	AURKB	4.89951e-05	-2.6377		Figure 2f									Figre 2i
		DNAJB2	0.000142677	0.808137	VCAN	0.000589161	-1.34322	GRAMD3	0.000114828	1.20795	GGCT	5.6585e-05	-1.42066	ARRB1	4.43283e-05	1.95703	COLGALT1	5.19348e-05	-2.2371
		TBC1D17	0.000233674	0.612939	PARP1	0.000623534	-0.832245	KCNH3	0.000120012	3.50254	PRKAG2	6.46122e-05	-2.10157	ANGPTL2	4.74339e-05	2.64708	EBNA1BP2	5.98301e-05	-1.51684			Liver/body weight								Tumor Volume (mm3)			Huh7 cells
		TCIRG1	0.000238708	1.31561	TCERG1	0.000642933	-0.507655	DUSP6	0.000123474	1.28735	AP2B1	8.7931e-05	-1.02638	FZD8	6.25254e-05	1.78199	NSUN2	7.28186e-05	-2.09958			Lats1fl/fl Lats2fl/fl		AAV-Cre Lats1fl/fl Lats2fl/fl						Day 0	Day 2	Day 4	Day 6	Day 8	Day 10	Day 12	Day 14
		MVP	0.000367845	0.80719	ENOPH1	0.000670886	-0.544694	PRSS3P2	0.000131854	3.49939	ZNF32	0.00010146	-1.46657	TSPAN8	7.96265e-05	2.41608	NDUFAF4	7.68122e-05	-1.69098			Control	MGH-CP1	Control	MGH-CP1				Control	0.75	18	87.5	168.5	204.3	183.8	396.1	478.5
		LTB4R	0.000375391	1.05914	RFC4	0.000904323	-0.687067	IDS	0.00014207	1.15398	ADSL	0.000139844	-1.14835	LGALS9	8.0361e-05	3.60624	GJB2	7.82575e-05	-2.52619			5.58	4.59	9.62	8.74					13.5	75	176.1	219.2	354.3	683.6	828.7	840.2
		HELZ2	0.00046257	0.630925	PAQR3	0.00101707	-0.79187	ZNF503	0.000154157	1.01706	CCDC14	0.000203185	-1.03006	NEDD9	9.10343e-05	1.06175	BORA	0.000134665	-1.69317			5.19	5.2	13.19	8.3					13.5	87.08	186.8	381	417.9	631.4	728.2	1033
		APOL3	0.000594349	0.878849	POLR3G	0.00102978	-1.25928	EPHA4	0.000169306	2.34721	MCM2	0.000220763	-2.30595	SOX13	9.55856e-05	1.56262	MCM7	0.000139518	-2.09469			4.88	4.66	12.08	9.66					4	75	165.2	324.7	442.8	593.3	913.1	949.6
		GABRE	0.000625454	1.38461	NUP188	0.00103677	-0.804061	TBXAS1	0.000172284	2.8652	GADD45B	0.000232479	-1.77541	CA12	0.000101892	1.2513	HN1L	0.000155834	-2.47241			5.7	4.6	11.09	7.44					8.1	97.63	194.7	350.8	657	632	825.3	1131
		LAMB2	0.000675358	0.639208	TOMM34	0.00107482	-0.592353	STX6	0.000185495	1.33137	ANXA3	0.000246513	-1.5261	GFAP	0.000108981	1.40308	PARP1	0.000196336	-1.84298											0.5	1	8	8	136.4	162	190.5	194.4
		ARSA	0.000714898	1.39093	C1QBP	0.00111513	-0.623211	OTUB2	0.000216511	1.35863	ZWINT	0.000268889	-3.05765	PLEKHB1	0.00011883	3.93109	CKAP2L	0.00020659	-2.72656		Figure 2h									4	51.68	82.8	232.1	346.8	359.6	521.9	570.4
		SOX4	0.000766503	1.43411	HSP90AB1	0.0012331	-0.501242	SYT2	0.000254534	2.02941	CDCA8	0.000281451	-1.78006	IFT27	0.000122938	1.99083	CDK6	0.00021333	-1.75168											4	75	91.67	113.3	173	323.3	469.6	605.6
		GRIPAP1	0.000854493	0.517144	WDR12	0.00133596	-0.570892	RCAN2	0.000294872	2.1497	SLC9A6	0.00028955	-1.36278	BRE	0.000159282	1.21958	CCRN4L	0.000215465	-1.99674			p-H3+ cells per well 20X								0.75	18	22.5	66.97	194.7	164.2	354.3	416.4
		TPCN1	0.000951082	1.00259	ABCF2	0.00137736	-0.657545	PCDH1	0.000299286	2.67558	BORA	0.000296021	-1.85563	ADHFE1	0.000165773	3.23718	PAWR	0.00021766	-1.95347			Lats1fl/fl Lats2fl/fl	AAV-Cre Lats1fl/fl Lats2fl/fl						MGH-CP-1 50mg/kg	22.5	104.1	272.4	336.3	325.9	651.6	823.4	1160
		SPRY4	0.000951555	0.639043	ISOC1	0.00139212	-0.644542	MKRN1	0.00030746	1.17666	MLH1	0.000302161	-1.04923	TRPV2	0.00016625	4.3798	GINS3	0.00023151	-2.4565			Control	Control	MGH-CP1						4	6	41.05	110.87	273.96	232.42	399.2	629.83
		MYL5	0.000959482	1.57637	ZNF829	0.00144903	-0.519564	DPYSL2	0.000313972	1.19066	PRC1	0.000340709	-2.09591	AGR2	0.000171369	2.78883	KIF3B	0.000236123	-1.86715			4	462	77						4	18	27	36.699	121.97	133.26	312.08	314.29
		IFT43	0.000986977	0.533591	RIF1	0.00155356	-0.636483	VGLL4	0.000314793	1.07746	PMP22	0.000345378	-1.44656	CRIP2	0.000173451	2.72111	XRCC3	0.000236702	-1.98832			27	573	245						0.75	18	12	31.047	184.2	205.12	347.44	401.21
		SPDEF	0.00110227	0.772362	PAK1IP1	0.00164282	-0.877785	DHCR7	0.000325786	1.06332	SMYD4	0.000370173	-1.13518	GCA	0.000185804	1.77343	NTN4	0.000236753	-1.27931			5	273	208						4	8	56	100.98	180.18	383.36	454.86	527.82
		IDUA	0.00110596	0.849182	H2AFX	0.00170493	-0.978677	TTC30B	0.000338147	1.26156	CHAF1B	0.000412076	-2.96925	TMEM255B	0.000238256	1.47329	ORC1	0.000239705	-3.27689			15	478	56						0.75	4	18	18	66.255	100	134.43	120.37
		HDAC5	0.00111394	1.0184	EZH2	0.00170995	-0.946839	ZBTB40	0.000358959	1.06176	C10orf2	0.000467056	-1.03833	ULK1	0.00027528	1.79741	SCFD2	0.000249096	-1.20846			33	684	139						0.75	18	27	85.985	148.31	195.52	441.47	284.47
		MST1R	0.00120255	1.01408	FAM83D	0.00171703	-1.04921	CA12	0.000367478	2.93062	RNF2	0.00046839	-1.85891	MMP28	0.000279246	3.3336	CREB5	0.000258463	-1.05701			10	471							1	18	27	45.176	125.99	194.35	258.31	307.59
		DHRS1	0.00120753	0.786534	KDELC2	0.00175918	-0.605947	BAMBI	0.00037124	1.15872	CKAP2L	0.000470508	-1.71839	NFATC1	0.000301804	1.27548	RFTN1	0.000265458	-1.95222			7								1	18	31.5	97.544	152.16	165.91	330.97	422.1
		NOXA1	0.00125488	2.06944	POLR1E	0.00176943	-0.860513	DYRK1B	0.000372312	2.51482	MCM6	0.00048484	-2.24498	SESN3	0.000337068	2.37325	EPDR1	0.000282283	-2.40241			21								0.75	0.5	0.5	8	75	22.5	40.242	100
		GPRIN2	0.00126679	0.639988	SSX2IP	0.00179095	-0.623947	PLA2R1	0.000372759	2.57863	KIAA1279	0.000537254	-1.8051	SYT11	0.000341075	3.16761	MRPL9	0.000293044	-1.51782			14
		ADSSL1	0.00127196	1.67537	GPR126	0.00188024	-0.600893	WDR37	0.000393435	1.28161	EPAS1	0.00056982	-2.14901	BCR	0.00036182	1.17208	USP36	0.000307837	-1.0949
		CALCR	0.00133795	1.11687	RPP40	0.00199578	-0.736837	PLAT	0.000413947	1.40591	RBBP7	0.000570117	-1.36924	ALPK1	0.000370863	2.12133	BCCIP	0.000310321	-1.31965
		B3GNT3	0.0014424	0.893093	GART	0.00204332	-0.51132	AR	0.000431359	1.53626	MTFR2	0.000581583	-1.88338	RABEP2	0.000378456	1.16588	SERINC3	0.000321781	-1.37566
		IRAK2	0.00147402	0.577037	NUP98	0.00212868	-0.604529	SH3PXD2A	0.00045186	1.27271	PARP1	0.000592749	-1.51165	EPHA7	0.000423058	2.3437	CERS2	0.000327118	-2.07927
		SDR16C5	0.00151886	1.33038	SLC7A2	0.00217105	-1.37796	ITLN1	0.000484465	2.40624	SAMD4A	0.000633568	-1.21619	CCDC102A	0.000433412	1.69942	SLC5A3	0.000327673	-1.59801
		ST6GALNAC6	0.0015449	0.505831	GOT1	0.00218206	-0.502773	LHFPL2	0.000499103	1.26063	CIRH1A	0.000654279	-1.66251	FKBP7	0.000454733	1.15676	KIF22	0.000367586	-1.16416		Figure 2j					Figure 2k						Figure 2l
		MILR1	0.00157264	1.19266	EIF3J	0.00218215	-0.635155	HCAR1	0.000501654	2.21943	PDSS1	0.000661611	-1.7884	TP53INP1	0.00045768	1.52987	BIRC3	0.000378911	-2.63672
		COL6A2	0.00162129	0.644777	FSTL1	0.00226218	-0.737468	NPAS2	0.000508327	1.29176	C17orf53	0.000661906	-1.16578	CUL7	0.000464939	1.26344	WDR77	0.000380374	-1.20606		Target genes						Tumor Volume (mm3)					Tumor weight (g)
		PLEKHG4	0.00168783	1.17084	FAM169A	0.00229049	-0.774912	SHC4	0.000513274	1.89376	AEN	0.000672684	-2.30144	SCNN1A	0.000470035	2.11747	RAVER2	0.00038732	-1.14137			Control	MGH-CP-1				Control	MGH-CP-1 25mg/kg	MGH-CP-1 50mg/kg			DMSO	CP-1
		C1RL	0.00172335	1.12026	RAD18	0.00235247	-0.913297	BCL6	0.000516907	1.5542	TRMT1	0.000673314	-1.01412	CNTN1	0.000471784	1.70254	SLC7A1	0.000421483	-1.98948		Cyr61	0.445449	0.304251			Week 3	80	22.5	22.5			1.5641	0.4524
		RRAS	0.00172654	0.736796	PSMG1	0.0023736	-0.775972	CYP1A1	0.000522001	2.76268	CDC25A	0.000682224	-3.12498	TMC8	0.000483172	2.21865	PRC1	0.000467641	-2.30896			0.689362	0.404254				87.5	8	4			1.4254	0.5214
		TEP1	0.00173515	0.674848	ODC1	0.00238282	-1.22681	GRK5	0.000522233	1.27398	IQGAP3	0.000700859	-1.73762	HDAC5	0.000493189	1.89112	KIAA1467	0.000469585	-3.28402			2.99661	0.819794				1	0	18			1.245	0.7547
		HSD17B8	0.00182428	0.764191	FAM111A	0.00242393	-0.753287	LURAP1L	0.000528264	1.76174	DDX31	0.000714264	-1.45348	SLC2A12	0.000495909	1.68671	DDX39A	0.000472361	-1.3396			2.27101	0.909618				75	1.5	0.5			1.2457	1.0251
		PCSK4	0.0018591	1.40483	INCENP	0.00244923	-0.755682	OAS2	0.000568268	1.07919	EIF2B2	0.000721355	-1.49668	PNRC1	0.000502226	2.67877	CHAF1B	0.000475164	-2.89832			1.25992	0.323836				8	0	1			1.3541	0.4784
		FAM160B2	0.00187163	0.820802	TAF1A	0.00257555	-0.564061	ARMCX1	0.000584499	1.00464	CALM1	0.000746356	-1.17658	SOBP	0.000511884	2.68414	ADSL	0.000493055	-1.12896			1.30435	0.897095				1	8	0.5
		HFE	0.00195408	0.612094	NUP85	0.00260741	-0.514749	PLCD1	0.000598368	1.64866	GINS3	0.000762124	-1.71629	SLC9A3R1	0.000538044	2.17022	PRKACB	0.000498048	-2.87731			0.583714	0.091083				87.5	6	4
		C11orf91	0.0019735	1.64505	MRPS27	0.00263105	-0.500783	C10orf10	0.000624967	2.67504	DNMT1	0.00076993	-1.53484	MAGED1	0.000559052	2.05907	AMMECR1L	0.000519122	-1.39907			0.359318	0.548412				87.5	0	10
		KIAA1875	0.00212265	2.0292	RFTN1	0.00266106	-0.685307	KIF3C	0.000635015	1.25141	ORC1	0.000777612	-2.6505	APBB1	0.000561993	2.41492	WDR74	0.000546607	-1.18671			1.38831	0.321599				10	0.5	6
		ABCA2	0.00213559	0.568922	ACTN1	0.00266607	-0.525964	MYO1F	0.00063707	1.37859	HNRNPAB	0.000843597	-1.24274	RTN2	0.000566281	1.83041	ANO6	0.00057784	-1.57986				0.276114				1	27	1
		BCL3	0.00216457	0.651983	CCNA2	0.00269324	-1.13027	FAM63A	0.000656108	1.55061	TBC1D2	0.000853935	-2.46701	ARRB2	0.000591276	1.68853	ESPL1	0.000579261	-2.51785		CTGF	0.315466	0.51604			Week 4	375.997	201.71	186.035
		TNXB	0.00217446	1.33126	SETMAR	0.00277285	-0.588374	RGL1	0.000678349	1.17824	KHDRBS3	0.000888002	-1.02418	RAB37	0.000593168	3.20073	MCM10	0.00061596	-4.6202			1.16115	0.576565				293.615	83.81	63.9193
		ZNF589	0.00222866	0.641492	ARHGEF10	0.0027738	-0.618856	CSF1R	0.00068671	2.05076	PAWR	0.000924194	-1.66897	LZTS2	0.000595649	1.3702	MANEAL	0.000666754	-1.76164			2.18186	0.541696				32	0	72.542
		CLSTN3	0.0023693	1.23085	DEPDC1	0.00281137	-0.794735	SSPN	0.000687029	1.22088	MANEAL	0.000929713	-1.49692	PPL	0.000618195	2.25036	FKBP4	0.000679358	-1.23757			3.28423	1.15313				286.756	86.4477	4
		ATP2B4	0.0023853	0.510734	DDX21	0.00288903	-0.862615	ERN1	0.000723687	1.59932	TAGLN2	0.000939687	-1.58836	PTPRS	0.000620189	1.79247	SAMD4A	0.000688098	-1.30902			1.09093	0.166727				48.5373	10	32.8186
		DALRD3	0.00241962	0.61196	CDCA7	0.00290279	-0.824177	FBXO32	0.000726486	1.62617	PTPRF	0.00101022	-1.1824	GALNT5	0.00063677	1.19167	KNSTRN	0.000711173	-1.9047			1.50062	0.410529				32	168.517	4
		CYP1B1	0.00244005	0.63244	ETS1	0.00300877	-0.707995	HSD17B3	0.000784781	3.26707	NUP85	0.00104501	-1.48127	LPHN3	0.000637718	1.36952	PIGW	0.000717049	-2.29148			0.60944	0.063178				158.598	138.922	27
		MAFK	0.00244499	0.674509	ASXL2	0.00301625	-0.515153	SCP2	0.000788687	1.19473	CDCA4	0.00108717	-1.54624	AGAP3	0.000652576	1.17146	TM4SF1	0.000770116	-1.01407			0.34046	0.313287				318.437	0	58.2451
		CCNG2	0.00251231	0.692147	MRE11A	0.00312567	-0.533065	PDK1	0.000789403	1.2049	PRDX3	0.00109555	-1.21789	GATSL2	0.000655439	2.22048	PTPDC1	0.000774827	-1.06062			1.1216	0.182448				214.055	64.1632	81.3466
		GDF15	0.00253082	1.24988	NSMAF	0.00312845	-0.601653	SYNGR3	0.000809339	2.04501	AGMAT	0.00110909	-1.92704	SHISA4	0.000661951	2.54016	SPAG5	0.000788403	-2.34382				0.188882				40	294.745	28.1573
		HDAC10	0.0025556	2.15086	SPAG5	0.00322032	-0.899324	PARM1	0.00088816	3.14515	CDH4	0.00112751	-1.96589	ANKRD35	0.000664193	2.6868	C10orf2	0.000834499	-1.16491		ANKRD1	0.808508	0.359318			Week 5	1344.56	575.418	368.458
		SCNN1D	0.00273051	1.4004	PRPF19	0.00331201	-0.562133	MEX3C	0.000893724	1.42515	C1GALT1	0.00114898	-1.18598	GSTA4	0.000668544	1.56279	ZNF215	0.000846861	-1.56915			1.34102	0.393199				901.45	477.359	264.41
		OBSCN	0.00287867	0.570164	STMN1	0.00338437	-0.590095	IFI16	0.00090081	1.28077	AXL	0.00116443	-1.98887	PLCD4	0.000688707	4.22936	PMP22	0.000859525	-1.35786			3.58838	0.522439				201.332		179.14
		SPOCK3	0.00301365	0.821043	TPX2	0.00366434	-1.00116	ETV6	0.000928517	1.03302	UBIAD1	0.00119601	-1.86972	CDR2L	0.000697798	1.36934	CDK2	0.000865799	-1.48483			2.25532	0.743979				596.928	364.697	18
		GLRX	0.00301665	0.977825	KPNB1	0.0037274	-0.613365	PBXIP1	0.000954023	2.22465	CASP7	0.0012107	-1.32647	RAB3A	0.000721881	1.35594	MBTPS2	0.00089607	-1.80186			0.99539	0.192554				290.723	69.9772	328.919
		NBEAL2	0.00304264	0.958031	POLH	0.00375191	-0.583091	EPHB3	0.000957447	2.84516	MCM10	0.00122505	-3.58637	PLCG1	0.000724216	1.21822	LCOR	0.00102331	-1.27677			0.948246	0.842842				196.33	512.119	18
		TAF1C	0.003056	0.6313	TOR3A	0.00384963	-0.506137	PDK4	0.000960051	1.65751	NHP2	0.00125038	-1.42555	PRMT2	0.00072894	1.09118	IQGAP3	0.0010343	-2.1775			0.559936	0.054159				987.924	373.799	170.848
		EPHX1	0.00319205	0.544858	SCAF4	0.00386048	-0.531265	ECE1	0.000976184	1.31787	KATNAL1	0.00126131	-1.09808	CPNE7	0.000730431	2.93383	ISG20L2	0.00103619	-1.08303			0.206374	0.274206				1445.39		124.224
		SYT12	0.00334575	0.851953	CYR61	0.00399177	-0.810213	ACSS1	0.00111948	1.69015	KIF22	0.0012865	-1.16147	UNC5CL	0.000746891	1.78202	FAM57A	0.00104323	-1.67813			1.04488	0.335256				765.049	295.615	582.341
		RAB20	0.00340749	0.753813	ATG3	0.00399185	-0.559457	DOCK3	0.00113057	1.29436	TBC1D9	0.00130378	-1.1793	SHISA2	0.000769829	1.76621	CDCA4	0.001049	-2.31633				0.395934				275.456	536.233	251.81
		ADAM8	0.00342161	1.21406	CDV3	0.00402995	-0.587797	TMEM163	0.00113814	1.47087	AURKB	0.00133347	-2.03769	AQP3	0.000777562	3.32036	SLC46A3	0.00105825	-1.03624
		TNFRSF14	0.00342622	1.44401	SET	0.00403474	-0.587143	CAMKK1	0.00115852	1.6509	NUP188	0.00133963	-1.66886	DDAH2	0.000782645	1.84014	DMBT1	0.00106083	-3.01572
		BAIAP2-AS1	0.00346789	0.934851	CDC25C	0.00403885	-0.697015	ESR2	0.0011587	1.67313	TMEM74	0.00135797	-1.16835	CMTM8	0.000783091	1.66619	HDAC9	0.00107777	-1.90026
		GJB2	0.00348268	0.725709	RANBP1	0.0040441	-0.761691	CSF1	0.0011636	2.1691	MCM7	0.00136061	-1.6468	SLFN5	0.000783116	2.06491	FAM86A	0.00107953	-1.49309
		IP6K2	0.00353418	0.50286	GXYLT1	0.00412131	-0.698463	GBP4	0.00120135	1.41157	TUBB	0.00141591	-1.48029	CYTH4	0.000801401	2.08278	SNRPD1	0.001098	-1.39506
		ZFYVE28	0.00354487	0.599696	EIF5B	0.00428579	-0.598221	DDX26B	0.00122413	1.49962	BTG3	0.00143032	-1.68448	PLEKHM1P	0.000802109	1.63556	RFC2	0.00111185	-1.72182
		S100A13	0.00356636	0.8931	ME2	0.00435107	-0.527605	CDH11	0.00126038	1.01465	AIMP2	0.00144458	-2.56706	MEGF8	0.000822513	1.62977	HIST2H2AC	0.00111228	-1.82877
		FER1L4	0.00359851	2.2189	SMG9	0.00440774	-0.526584	CLEC2B	0.00126342	2.24774	SAR1B	0.00146259	-1.14129	HAS2	0.000856374	1.73496	AGPAT9	0.00111667	-1.69113
		RAB3D	0.00362517	1.03029	UBE2C	0.00443817	-0.810371	CERS4	0.0012879	2.03213	MTHFD2	0.00147851	-1.59419	WIPI1	0.000863361	2.10847	SGK1	0.00113303	-1.9039
		LGALS3	0.00365079	0.612699	KIF2C	0.00449406	-0.903262	DDR1	0.00129987	2.11363	HIST2H2BF	0.00153558	-3.04249	GLDN	0.000879271	3.80835	CCDC150	0.00114096	-1.21367
		COL7A1	0.00367459	1.45462	FRMD6	0.00451175	-0.717446	RAB37	0.00131108	2.98045	ANKS6	0.00154549	-1.64497	DNAL4	0.000885014	1.41682	CHRAC1	0.00114138	-1.38112
		ARVCF	0.00369843	1.16026	EGFR	0.00453342	-0.523533	FADS2	0.00131871	1.325	TAF5	0.00155578	-1.40328	KIAA0825	0.000888477	2.38097	RTKN2	0.00119903	-1.80602
		KDM4B	0.00379237	0.62557	ZNF681	0.0045382	-0.819839	CLDN2	0.00133448	3.87119	PSMB2	0.00156435	-1.04825	CST4	0.000908014	3.26719	RBMS2	0.0012081	-1.04713
		ICAM1	0.0039459	0.743238	UCA1	0.00460612	-1.26585	CYB561	0.00133527	1.05879	BRCA1	0.00158342	-1.88931	USE1	0.000921771	1.32039	ESYT1	0.0012103	-1.15515
		SLC25A27	0.00396144	1.01792	AGPAT5	0.00463061	-0.527349	TNC	0.00134045	1.02906	ST6GALNAC5	0.00158918	-4.29068	DAAM1	0.000927771	1.29379	RBM14	0.00121097	-1.12285
		CREB3L3	0.00403035	3.27147	PTPN11	0.00476575	-0.656719	C1RL	0.00136452	1.68222	TTF2	0.00159307	-1.5194	MROH6	0.000940947	1.30297	SLC25A15	0.00121929	-2.40911
		SLFN5	0.00405342	1.03657	XPO5	0.00478833	-0.656189	FAM46C	0.00138535	1.22459	LRRC20	0.00159536	-2.04082	STK32A	0.000976815	2.67326	MTHFD2	0.00124705	-1.7
		C9orf89	0.00408696	0.816976	C19orf47	0.0047911	-0.594288	FAM8A1	0.0014054	1.16328	TRMT61A	0.00162761	-1.26971	FOXO4	0.00100522	2.37523	POLR3G	0.00124766	-2.38243
		CSF1R	0.00414251	1.10958	FRAS1	0.00480483	-1.03896	VSTM2L	0.00141409	2.4363	IL12A	0.00163739	-1.9153	RTBDN	0.00101811	1.5081	GRPEL1	0.00127063	-1.31603
		MIR22HG	0.00418755	0.780076	FOXM1	0.00483279	-0.925138	ABHD4	0.00143562	1.64785	BLMH	0.00168503	-1.47621	MEF2C	0.00102553	1.59126	SDCCAG3	0.00127405	-1.14401
		LTBP3	0.00429287	1.28835	ERCC6L	0.00490616	-1.11287	ANXA10	0.00145414	1.66416	ABCB10	0.00168633	-1.50546	SLC16A6	0.00102888	4.20721	IL12A	0.00127693	-2.67032
		CFI	0.00429508	1.1	WBP11	0.00491952	-0.505305	TNFSF9	0.00145824	1.20248	ZNF488	0.0016886	-1.61952	MMP11	0.00103629	2.73487	PLK1	0.00128033	-2.77286
		LTBP1	0.00429728	0.874627	BLM	0.00492039	-1.09773	TK2	0.00148091	1.11252	NKRF	0.00172157	-1.2204	ARHGAP40	0.00103637	2.45614	UBE2T	0.00129749	-1.85349
		SLC22A18	0.00441519	1.63383	KIAA0020	0.00495241	-0.853631	S100A6	0.00149744	1.41848	FEN1	0.00172901	-1.99386	OPRL1	0.00110167	3.62234	ARPC1A	0.00130068	-1.48378
		TPD52L1	0.0044172	0.999107	TCEANC2	0.00499795	-0.573603	ARVCF	0.00150105	1.95679	POLR3G	0.00173429	-1.86748	ST8SIA4	0.0011026	2.08117	FANCA	0.00130604	-2.58017
		FUK	0.00443054	1.13431	CNKSR3	0.00501101	-0.525532	NAV2	0.0015048	1.67646	RRAS2	0.00174056	-1.01157	ROBO4	0.00110293	1.81453	NT5DC3	0.00134028	-1.11553
		JAK3	0.00446708	1.09495	RPA2	0.00504732	-0.619814	BMF	0.00150874	3.37584	DCLRE1B	0.00175194	-1.75299	PTPRJ	0.00110735	1.13057	ZNF331	0.00135387	-1.71832
		ALKBH7	0.00447398	0.719383	GPATCH4	0.00508859	-0.671836	MAP3K12	0.00151151	1.598	TNS3	0.0017793	-1.30461	FYCO1	0.00113283	1.16157	PAFAH2	0.00135918	-1.02024
		FOXQ1	0.00456906	0.789563	TMEM237	0.00516841	-0.557041	NNMT	0.00159144	2.08924	ZBED4	0.00181406	-1.79872	SLC29A3	0.00114487	1.67289	ANKRD36	0.00139128	-1.36039
		LTB4R2	0.00459989	1.48454	CMSS1	0.00521179	-1.0451	C6orf141	0.00160564	1.03019	SBDSP1	0.00183755	-1.92328	CAPN5	0.00114938	2.61689	E2F7	0.00144891	-1.20985
		PLIN2	0.00461769	0.901711	TRIP13	0.00522113	-1.06437	GID4	0.00162362	1.70318	EXOSC3	0.00185935	-1.09694	TCTN1	0.00116956	1.75612	INCENP	0.00145409	-2.18547
		ZSWIM8	0.00464436	0.980594	NUF2	0.0053193	-0.96555	HTR7	0.00164371	1.0615	NLE1	0.00191085	-2.49199	HID1	0.00117626	2.77112	TCTN3	0.00146342	-1.04622
		FAM179A	0.00472998	1.16539	DDX46	0.00533294	-0.542385	SNX30	0.00165349	1.37498	EHD4	0.00193986	-1.54343	PLA2G4C	0.00117756	3.04054	P2RY2	0.00149868	-1.41447
		LNX1	0.00474688	0.649106	UTRN	0.00540866	-0.733384	ATP1B1	0.00169239	1.45878	COQ2	0.00195307	-1.23443	HECW1	0.00117804	1.53168	KIAA1524	0.00149915	-2.0439
		TFF2	0.00480277	3.02029	MSRB3	0.00541939	-0.641302	CYP4F12	0.00170943	5.10818	RBMS1	0.00197526	-1.16526	MYL6B	0.00118235	1.08528	MICB	0.00150584	-2.88252
		BNIP3	0.00481911	0.596099	CDH4	0.00542671	-1.32604	CROT	0.00171964	1.29037	RNF41	0.00200248	-1.1312	C10orf25	0.00120296	2.07041	CCDC15	0.00155047	-1.48818
		CEACAM19	0.00485719	0.568352	RRP1B	0.00547532	-0.657706	RSPH3	0.00177888	1.60659	WDR77	0.00212398	-1.05037	ST13	0.00122437	1.31026	RASAL2	0.00155459	-1.06159
		ATHL1	0.00488784	1.45552	CEP55	0.00566039	-0.867116	SHISA4	0.00178612	2.01116	TRAIP	0.00218471	-1.55951	FRAT1	0.00123232	3.00102	DSCC1	0.00155592	-2.84665
		ITGB4	0.0049685	0.725138	KPNA2	0.00571967	-0.940272	PLXNA4	0.00179747	1.08383	MRPS27	0.00218631	-1.01076	KRT19	0.0012598	1.36095	RBMS1	0.00156787	-1.70841
		IL17RC	0.00501347	0.808321	DNA2	0.00572775	-0.903973	CYTH4	0.00182041	2.03596	POLE2	0.00224894	-2.4058	FHL1	0.00128057	1.79431	TRMT61A	0.00158503	-1.37867
		ACAP3	0.00505506	0.6508	RACGAP1	0.00574913	-0.834468	ATL1	0.00183713	1.1663	TUBA1B	0.00227806	-2.03492	TOB1	0.00130868	1.97574	DCLRE1B	0.00158846	-1.8002
		TCEA2	0.00514524	0.813001	BAI2	0.00578669	-0.873449	TNIP1	0.00190481	1.05989	DENND6A	0.00227992	-1.54227	GLCCI1	0.00131018	2.51375	LSM11	0.00159647	-2.58507
		CSPG4	0.0054554	0.752998	SMS	0.00581121	-0.530783	ZNF138	0.00195557	1.36533	LMNB2	0.00230353	-1.57668	TOM1	0.00135233	1.0198	CDC25C	0.00159749	-2.18973
		TIMP3	0.00546497	0.549424	SUSD5	0.00590455	-1.11104	CCDC71L	0.00199027	1.80102	HELLS	0.00231507	-2.38871	ACAA1	0.00135783	1.10384	CIT	0.00159935	-1.40995
		DUSP4	0.00548244	0.567702	CENPF	0.00596817	-1.17202	SPRED1	0.00199455	1.55956	TXNDC12	0.0023203	-2.03445	CEP19	0.00137478	2.09046	MYO19	0.00160317	-1.69017
		ANO8	0.00548718	1.23595	CKAP2L	0.0060226	-0.953551	SLC37A2	0.00199818	1.69194	CENPO	0.00234083	-1.14486	CST1	0.00142036	2.68291	MCM6	0.00160676	-2.12544
		DNAJC28	0.00556987	1.24555	COL12A1	0.00604325	-1.19489	COL17A1	0.00199986	1.31638	CAP2	0.00236822	-1.20985	GLB1L	0.00143102	1.40878	CDK8	0.00162212	-2.66983
		GIPR	0.00558576	2.76719	CCNB1	0.00621867	-0.723705	NARF	0.00200903	1.61324	RFWD3	0.00240183	-2.11944	ARSD	0.00143146	2.74743	ADAM17	0.00163038	-1.26309
		HID1	0.00560897	1.4191	BICC1	0.0062306	-0.543163	SH3BP2	0.00206028	1.26647	STYK1	0.00241282	-1.20597	IFT172	0.00143865	1.17758	DCP2	0.00164082	-2.12259
		FCGBP	0.00568048	1.06171	MELK	0.00628589	-0.887257	TMEM38A	0.00207635	1.34434	FAM72B	0.00244151	-1.96094	SYTL2	0.00148977	2.00761	KCTD5	0.00167012	-1.42909
		TFF3	0.0056903	1.70118	WWC1	0.00629293	-0.665834	ARMCX3	0.00208076	1.10265	KRT80	0.00258767	-1.37648	NR1H3	0.00151392	1.82084	MCAM	0.00167137	-1.02892
		FAM115C	0.00570072	0.795664	NOL11	0.00645614	-0.587809	HLA-DRA	0.00208654	1.82195	PDE3B	0.00263628	-2.10019	LEFTY1	0.00154051	4.37644	BIRC5	0.0016782	-1.53994
		IL17RE	0.00573261	1.06655	ETS2	0.00648577	-0.689604	FAM83A	0.00209203	2.04195	PHF19	0.00265474	-1.3004	MAGED2	0.00154651	1.88768	ARHGEF39	0.00170134	-2.72265
		ERVK13-1	0.00577967	1.03119	GPR1	0.00662882	-0.613187	FAM114A1	0.00209274	1.7666	HAUS7	0.0026627	-1.53933	PELI1	0.00156042	1.42678	TMEM109	0.00171057	-1.62537
		RTN2	0.0058471	0.73844	GINS3	0.0067781	-0.662946	LARGE	0.00209574	2.63669	SLC37A4	0.00266905	-1.37882	MAMDC2	0.00156067	2.44104	TACC3	0.00173132	-1.82954
		C14orf159	0.00589735	0.560483	BTG3	0.00678005	-0.590162	UBE2H	0.00210725	1.23865	FAM104A	0.0027001	-1.06978	CACNG6	0.00159166	3.40261	YWHAH	0.00173282	-2.99552
		LPIN3	0.00591585	1.48461	ENOX1	0.0068258	-1.26725	GPR56	0.00212566	1.65172	GLTP	0.00270124	-2.65572	XBP1	0.00159674	1.44206	ERLIN2	0.00173677	-1.18669
		DMAP1	0.00595861	0.556073	QSER1	0.00685261	-0.773299	NRP2	0.00214707	1.39242	INCENP	0.00273411	-1.3323	PBXIP1	0.00159931	2.33362	UBE2E2	0.00175094	-1.28237
		HERC2P2	0.00626812	0.787378	WDR43	0.00691029	-0.689776	VPS4B	0.0021848	1.34684	NUP54	0.00274348	-1.39268	CITED1	0.00160522	3.44418	SERPINE1	0.00175356	-1.01847
		ANXA4	0.00640618	0.579279	VRK1	0.00693339	-1.11814	RASSF6	0.0021954	2.30859	DDX47	0.0027728	-1.21564	TCEAL8	0.00161173	1.64332	ZNF317	0.0017725	-1.37539
		PPOX	0.00641484	0.74605	GATAD2A	0.00700981	-0.515249	AHNAK2	0.0021994	1.29755	FAM136A	0.00284309	-2.07861	PIH1D2	0.00167725	1.79862	PURA	0.00185577	-1.16286
		KLF9	0.00646357	1.05897	PDCD1LG2	0.00736186	-0.936339	ST13	0.00223826	1.24357	SEMA3E	0.00285909	-1.47096	CAPZB	0.0016938	1.19719	RAD54B	0.00186595	-2.79086
		HLA-DMA	0.006611	0.899803	MRTO4	0.00752844	-0.719943	NAV1	0.00225416	1.26468	TUBB6	0.00288422	-1.26742	GSN	0.00169824	1.97312	GXYLT1	0.00188789	-1.37152
		C10orf10	0.00670238	1.10576	UPF3B	0.00758913	-0.860562	UBE2Q2P1	0.0022864	1.36419	FAM216A	0.00288877	-1.16769	EPHB6	0.00171068	4.68112	DDX47	0.00189216	-1.203
		PI4KAP1	0.00672646	1.12554	NCBP1	0.00780907	-0.624743	TMEM255B	0.00230517	1.17422	FAM120A	0.00289455	-1.24032	CALCOCO1	0.00171746	1.87021	CDCA2	0.00189444	-2.00084
		ARMCX3	0.00682521	0.681086	RBBP8	0.00795147	-0.986441	SSU72	0.00230877	1.02868	YEATS4	0.00290606	-1.35871	B3GNT1	0.00172078	1.62614	ACVR1B	0.00190515	-1.97103
		ID3	0.00687223	0.871785	NRK	0.00797846	-1.97562	CCDC159	0.00233943	1.56473	SMYD2	0.0029808	-1.15253	JUP	0.0017667	2.08642	NME1	0.00190599	-2.17882
		PCDHB11	0.00691163	0.817381	MARS	0.00803014	-0.560059	RAB17	0.00235907	2.7079	SUV39H2	0.00300428	-1.48498	DYNC2LI1	0.00176976	2.52739	PSMA4	0.00190802	-1.23053
		APOL1	0.00693834	0.660782	POLA2	0.00806884	-0.768075	BAIAP3	0.0023766	2.28782	DAW1	0.00300482	-3.57431	DOCK11	0.00178673	1.87755	CRLF3	0.00194182	-1.98678
		SREBF1	0.00696373	0.762319	MKI67	0.00811767	-1.35917	ULK1	0.00239218	1.60635	HCCS	0.0030564	-1.53393	RASSF2	0.00180079	2.92521	STS	0.00196085	-2.28224
		OAS1	0.00699498	2.08162	SCN5A	0.0081324	-1.2124	LTBP1	0.00241073	2.48452	PRRT3-AS1	0.00306446	-1.75107	TK2	0.00180176	1.19747	COL4A1	0.00196177	-2.09302
		SLC16A5	0.00710932	0.603116	PRIM2	0.00813692	-0.741349	SYNJ2	0.00243253	1.10698	TBC1D14	0.00307962	-1.09143	FBXO32	0.00181034	1.32472	HIST2H2BF	0.00196465	-3.25136
		CAT	0.00715046	0.539033	E2F8	0.00827849	-1.11182	PTGES	0.00246877	1.10729	LIG1	0.00312296	-1.44978	HEXIM2	0.0018225	1.54332	TMEM200B	0.00196511	-3.22198
		NDUFA13	0.00726815	1.65954	KIF20A	0.00827961	-0.720225	GATSL2	0.00254999	1.78269	SNRNP25	0.00312405	-1.08453	PIP5KL1	0.00182992	2.72171	AKTIP	0.00198428	-1.06753
		AHNAK2	0.00727232	1.08515	TTL	0.00828456	-0.793633	CFB	0.0025618	1.81887	ZCCHC4	0.00313268	-1.18644	CAPN1	0.00185117	1.03549	DNAJC9	0.00201353	-1.71625
		AHSA2	0.00734162	1.27805	CAP2	0.00829107	-0.779201	RASSF4	0.00256744	1.55784	SHMT2	0.00318341	-1.70097	ZNF610	0.00187116	1.88924	POLR2C	0.00206978	-1.37752
		IZUMO4	0.00740946	2.27127	ATAD2	0.00830074	-1.00539	PCBP3	0.00261338	2.32719	SNHG15	0.00325667	-1.72893	MICAL1	0.00187386	1.14527	RABEPK	0.00208895	-1.50091
		UNC5CL	0.00746993	1.65123	HMGB2	0.00831679	-0.867489	SLC47A1	0.00261381	2.9415	NOC3L	0.00326074	-1.63502	ZSCAN2	0.00188169	1.07587	GPR180	0.00209224	-1.40125
		CLIP4	0.0074847	0.59367	PAPSS2	0.00832314	-0.657264	BDH2	0.00262664	1.29668	MCM5	0.0032641	-1.24253	ZNF846	0.00189473	1.59075	PPP2R1B	0.00209486	-2.11993
		LGALSL	0.00763981	0.532912	KIAA1524	0.00842195	-1.03699	CYP1B1	0.00267751	1.47571	MTERFD1	0.00327646	-1.17152	RCSD1	0.0019296	1.19455	SUMO3	0.00209754	-1.3546
		ID1	0.00767834	0.903122	ZBTB2	0.00842969	-0.685695	KCNN4	0.00268336	1.42347	PHF5A	0.00329404	-1.02291	CYP27A1	0.00193106	1.86998	PUS7	0.00212603	-1.68125
		MICAL1	0.00768734	1.04323	CDCA5	0.00848235	-1.00545	LGMN	0.00276805	1.18262	CDK6	0.00331979	-1.0975	ABTB2	0.00194138	1.16316	FN3KRP	0.00214064	-1.19693
		TRIOBP	0.00774631	0.691322	TTK	0.00864919	-0.88266	C6orf165	0.00280072	3.07942	FAM57A	0.00332527	-1.11296	ITGB3	0.00196327	2.03172	CSPG5	0.00216201	-1.91439
		SEPW1	0.00776006	0.505321	RAB3IP	0.00879647	-0.727216	SLC6A9	0.00280277	2.23973	GINS1	0.00338267	-3.03065	MVP	0.00196414	1.40596	PLEKHA6	0.00216895	-1.16321
		CTSD	0.00791734	0.918388	RRM1	0.00884794	-0.956838	H6PD	0.00286096	1.46974	NOP14	0.00340281	-1.24053	CCDC151	0.00199929	3.47538	PEF1	0.00218842	-2.11356
		ZBTB48	0.00795463	0.684161	RABEPK	0.00892741	-0.562494	EREG	0.00295086	1.72882	HIST2H2AC	0.00354468	-1.18955	SNTB1	0.00202075	1.59072	FAM136A	0.00220055	-1.12858
		SIGIRR	0.00798465	1.44387	IPO5	0.00892874	-0.816214	MMP14	0.00295373	1.18343	CCBE1	0.00354829	-1.7817	ZNF462	0.00206255	1.16165	RCN1	0.00224557	-1.02387
		LFNG	0.00805424	0.678187	PDGFC	0.00906505	-0.553209	ACOT7	0.00295684	1.49621	OGFOD1	0.00354936	-1.13128	LIMD2	0.00208588	2.14215	FKBP5	0.00227158	-1.59985
		LHPP	0.00819173	0.602548	H2AFZ	0.0091339	-0.509357	ITGA10	0.00295949	1.54816	EVI2A	0.00355046	-1.19422	DDIT4	0.00212164	1.81053	MCM5	0.00230012	-1.40185
		PIGQ	0.00822591	0.512257	HSPA9	0.00917238	-0.57183	AQP3	0.00296191	2.7141	POLR1A	0.00365194	-1.22423	SPRY1	0.00213082	1.00319	ENTPD7	0.00233956	-1.39582
		FCGRT	0.00824811	0.790367	UCP2	0.00932501	-0.630042	ZNF429	0.00297218	1.50451	SPAG5	0.0036685	-1.14871	BDH2	0.0021349	1.26029	TRAP1	0.00234733	-1.25674
		GDPGP1	0.00843837	0.975233	CBX1	0.00934383	-0.512612	MXI1	0.00299212	1.62793	STOML2	0.00371129	-1.06077	RGL1	0.00214837	2.294	TRIP13	0.00235926	-3.12303
		LYZ	0.00845826	2.33035	KIF11	0.00942449	-0.988369	SERPINB1	0.00301608	1.08219	TFAP4	0.00374174	-1.78959	FAM89B	0.00217006	1.38062	LASP1	0.00236282	-1.20783
		VMAC	0.00846606	1.23828	CDCA8	0.00952732	-0.958269	HEXIM1	0.00302962	1.18463	FERMT1	0.00380822	-1.53314	FAM149B1	0.00217104	1.43814	CEP85	0.00237552	-1.61553
		SLC20A1	0.00856372	0.60806	NCAPG	0.00961715	-0.98181	SLC2A11	0.00303562	1.03767	LRR1	0.00384951	-1.75515	CCNG2	0.00219608	1.86072	HTR1D	0.00239077	-2.44733
		ACADVL	0.00859238	0.920121	EXO1	0.00964428	-1.15968	CTDSP2	0.00305303	1.25281	MT1X	0.00396602	-1.08301	SEPP1	0.0022133	3.42119	THSD4	0.00239326	-1.69887
		GPX3	0.00859902	0.522876	NDC80	0.00965838	-0.908673	JUP	0.00306174	2.29642	ME2	0.00400038	-1.38933	ALDH2	0.00224864	1.76255	OXCT1	0.00239914	-2.22462
		NECAB3	0.00861957	0.626656	XPO4	0.00974607	-0.619785	P2RX6	0.00309275	2.13686	PKN3	0.00400512	-1.32381	FCGRT	0.00225963	2.49641	TMEM106C	0.00240708	-1.82339
		SYTL1	0.00863115	1.25955	BORA	0.0099677	-0.564054	TLE3	0.00309887	1.64986	MINA	0.00402046	-1.11597	IGFBP6	0.00226177	1.96062	CEP78	0.00242287	-2.06398
		FLYWCH1	0.00864165	0.861902	GGCT	0.0100742	-0.81012	SLC25A37	0.00316983	1.0028	DNAJC9	0.00411529	-2.03845	EPHA4	0.0022626	1.78827	RACGAP1	0.00243042	-2.14081
		SPATA20	0.00869993	0.730531	ZWILCH	0.0103396	-0.789343	FMOD	0.00318806	2.756	NR2C2AP	0.00413006	-1.75118	KPNA7	0.00226522	2.74432	CDC23	0.0024373	-1.0075
		ARHGAP25	0.00871042	0.689055	UCHL3	0.0104523	-1.86202	LLGL2	0.00321856	2.16965	CHAC2	0.00416723	-1.78533	NFKBIL1	0.00227587	1.4745	DDX12P	0.00246264	-2.84119
		CACNG7	0.00873689	1.42618	PSIP1	0.0104735	-0.564762	B3GNT1	0.00329287	1.15884	NFYB	0.0041736	-1.13163	ARHGEF40	0.00230315	1.91509	AMOTL2	0.00246456	-1.82951
		PDE2A	0.00877899	1.30531	ADK	0.010477	-0.526051	BLVRA	0.00334609	1.07018	DDX12P	0.00427254	-2.08778	AHRR	0.00231073	2.51935	ZNF689	0.00246507	-1.26597
		NEAT1	0.00878226	2.37226	MCM3	0.0105162	-0.778215	NR1H3	0.00336288	1.05298	KIFC1	0.00427662	-1.4871	PPFIA2	0.00233659	3.65478	NCAPD2	0.00249814	-1.70425
		VASN	0.0088164	0.762117	MYCBP2	0.0105402	-0.532868	PIM2	0.00340926	1.76957	UBE2E2	0.00428167	-2.10555	TNFRSF14	0.00238593	1.29121	SFXN2	0.00252262	-2.55216
		VLDLR	0.00881682	0.785193	PDE1C	0.0105635	-1.97129	SNCG	0.00341134	2.88514	COMMD2	0.00428272	-2.4336	CTNND1	0.00241709	1.19349	ITGAV	0.00255127	-2.95055
		ALDH3B1	0.00884007	0.755017	MCM4	0.0106634	-0.75227	S100A4	0.00347062	1.34163	RFC2	0.00430034	-1.38804	NHLRC1	0.00242537	1.26408	LONRF1	0.00259277	-1.11937
		AP5Z1	0.00885359	0.586923	SLC25A33	0.0106895	-0.639009	GGT1	0.00350235	2.83689	CENPQ	0.00430308	-3.5221	TP53I3	0.00245794	2.55328	HAUS5	0.00259294	-1.25074
		NEBL	0.00891971	0.573799	PKP2	0.0107293	-0.611783	IDH1	0.00352887	1.15023	SLC15A4	0.00430357	-1.03511	LTBP1	0.00246016	2.00665	TDP1	0.00259358	-1.43457
		ITGA2	0.00898241	0.551776	PTGER4	0.010747	-1.1243	EPHX1	0.00354505	1.66169	CHAF1A	0.00430989	-1.75246	JUND	0.00246782	1.5076	CRTC3	0.00259444	-1.30955
		SQSTM1	0.00906371	0.775604	ARRB2	0.0108333	-0.520875	SMIM15	0.00355274	1.48713	RACGAP1	0.00433874	-1.21397	SYT12	0.00246854	2.91421	HSPE1	0.00263837	-1.52506
		SPRED1	0.00919221	0.65838	CLSPN	0.0108883	-1.23256	POLD4	0.00361257	1.5046	SNHG3	0.00434418	-1.24126	AMDHD1	0.0024772	2.02937	RNF4	0.00264305	-1.0528
		THBD	0.00921145	0.785978	HOMER2	0.0109109	-0.883164	PDCD4	0.00362037	1.04001	SCFD2	0.00436411	-1.47758	DHRS7	0.00248517	1.08698	DOLPP1	0.00267839	-1.32972
		POLD4	0.00923423	1.89141	TOP2A	0.0109121	-1.04176	PLAG1	0.00362703	1.83407	CCRN4L	0.00436433	-2.39848	HS6ST3	0.00251561	2.44209	AMER1	0.00268041	-1.75908
		MOV10	0.00926188	0.690928	HIC1	0.0110881	-0.537285	SMAD6	0.00366337	1.53085	TBL1X	0.00438348	-1.5385	ETFB	0.00251891	1.70716	UFD1L	0.00268932	-1.2368
		INPPL1	0.00928531	0.527865	PKNOX1	0.0111273	-0.59277	BTBD9	0.00368893	1.21567	PTGER4	0.00442987	-1.5747	SLC16A2	0.00252182	3.11673	KIF2C	0.0027069	-2.56483
		GSTM2	0.00956851	0.886279	HJURP	0.0111353	-0.893167	PCDHGB7	0.00379652	1.93638	IFRD2	0.00443238	-1.52566	CCDC113	0.00255289	2.18672	PHLPP2	0.00271775	-1.56531
		VIPR1	0.00964757	0.564482	SPEN	0.0111588	-0.502238	S100A5	0.00390112	1.9096	SDCCAG3	0.00447015	-1.12272	ADIRF	0.00255583	2.03809	PPA1	0.00271858	-1.17262
		KLHL24	0.00969152	0.981691	UCHL5	0.0112002	-0.548219	VWA7	0.0039107	2.04568	CCNF	0.00448597	-1.26991	RGL2	0.00256504	1.10413	CTNNA1	0.00272822	-1.06239
		GGCX	0.00971099	0.586773	NEIL3	0.0112156	-1.07054	AMPD3	0.00393519	1.73562	SNHG5	0.00450469	-1.38031	NR4A2	0.00258655	2.47711	DIP2B	0.00274456	-1.36465
		ABCC3	0.00982757	1.458	DHFR	0.0112359	-0.742635	BTN3A3	0.00395331	1.20075	BOLA3	0.00451156	-1.91768	GPR116	0.00259649	1.61378	RELT	0.00277247	-1.4348
		TRPV2	0.00988031	1.09126	ARHGAP11A	0.0112726	-1.17654	ATP1A1	0.00395646	1.50954	MTA2	0.00453475	-1.31279	ANK3	0.00263264	2.12953	TRAK2	0.00281233	-1.36265
		PAN2	0.00989716	0.890417	TMEM97	0.0114865	-1.28598	ZNF480	0.00396215	1.0669	BASP1	0.00454745	-1.53019	ZNF362	0.00265495	1.34713	EEF1E1	0.00281278	-1.04226
		HLA-H	0.0100237	1.50746	PTPRG-AS1	0.0114891	-1.20934	PLXND1	0.00396772	1.27163	KIF2C	0.00455283	-1.33478	MGST3	0.00267753	1.22252	KIFC1	0.00281542	-2.49413
		NTNG2	0.0100402	0.800937	HOGA1	0.011578	-0.535861	PTPRR	0.0039904	1.82056	STK39	0.0045568	-1.04512	C3orf55	0.00267823	1.39889	CD164	0.00281958	-1.26
		OAS2	0.0100449	0.625174	MIR4523	0.011578	-0.535861	TMCC2	0.00403721	1.28123	CDT1	0.00464461	-2.13575	HVCN1	0.00271503	1.77469	CLN6	0.00282299	-2.09848
		SKAP2	0.0100953	0.653411	LAMB1	0.0115874	-0.519936	SLC12A7	0.00409102	1.63038	TMEM106C	0.00467858	-1.04809	PLSCR4	0.00271905	1.07794	PDE3B	0.00285542	-1.74489
		DPCD	0.0101978	0.770905	SMC3	0.0116327	-0.566801	ICAM1	0.00410135	2.83474	IMPDH2	0.00473257	-1.37391	CBLB	0.00276036	1.82652	DIMT1	0.00285912	-1.01159
		DSC2	0.0102825	0.645518	LRPPRC	0.0116598	-0.586876	SLCO4C1	0.00411128	2.94606	DIMT1	0.00475589	-1.58939	ADSSL1	0.00278674	3.48068	ORC3	0.00286846	-1.05507
		SELPLG	0.0103661	1.61924	DDX39A	0.0117126	-0.522364	ZNF652	0.00411694	1.10473	TMEM116	0.00479058	-1.18189	DOK4	0.00278806	1.54202	ABHD10	0.00287041	-1.00509
		APOL2	0.0104042	0.746244	SEMA3D	0.0117287	-0.924841	ZNF862	0.00425088	1.05202	WWC3	0.00481452	-1.56615	ATHL1	0.00278914	1.48726	TMEM245	0.00287893	-2.0041
		SPINT1	0.0104297	0.743742	CAV1	0.011755	-0.544948	PAK6	0.00429417	1.55538	TRMT61B	0.00482451	-1.47977	MAGI1	0.00279401	1.62788	GSG2	0.00289779	-2.2956
		CA12	0.0104502	1.45434	WDR76	0.0118741	-0.80384	DDAH2	0.0043437	1.36959	EEF1E1	0.00483344	-1.09114	WDTC1	0.00279964	1.07858	RAB38	0.0028982	-1.80197
		PYROXD2	0.010539	0.905669	SKA1	0.0119166	-1.00432	ENDOD1	0.00434433	1.02554	TMEM64	0.00484223	-1.325	GABRB1	0.00282941	4.59316	NSMAF	0.0029059	-1.60037
		ROBO3	0.0106913	0.702158	RAD9B	0.0119953	-0.959294	PCDHGA11	0.00434845	2.29194	FANCE	0.00487526	-1.1677	ENPP1	0.00283275	1.81828	FAM3C	0.00291838	-1.17481
		CREBRF	0.0107305	0.858474	FAM102B	0.0119984	-0.506141	PLXNB3	0.00436366	2.43687	PFAS	0.00491179	-1.95139	YPEL3	0.00284344	2.88636	WDR5	0.00292281	-1.05177
		CAMK2D	0.0107824	0.705236	SCML2	0.0120498	-0.923493	SOX4	0.00441621	2.71703	MUSK	0.00493974	-2.76103	CD22	0.00284787	1.76021	LINC00669	0.00292504	-2.99731
		GYS1	0.0107984	0.518116	ANKRD32	0.0122253	-0.661356	KPNA5	0.00444251	1.26584	RRP9	0.00494452	-1.47341	PBX1	0.00285938	2.4453	TUBGCP3	0.0029405	-1.58368
		SH3TC1	0.0108388	1.06182	ING3	0.0123655	-0.530722	FANCF	0.00445924	1.1067	GINS2	0.00495518	-3.99217	ARHGEF10L	0.00286723	1.38201	ADAMTS12	0.00295423	-1.11364
		GALNT12	0.0108527	1.02186	SMC1A	0.0124125	-0.775614	IGFBP4	0.00446416	1.19183	TRAP1	0.00497712	-1.72165	PLA2R1	0.00289135	2.66761	SCARB2	0.002959	-1.76374
		C8orf59	0.0108767	1.79843	NCAPD2	0.0125698	-0.867494	BAZ2B	0.00452875	1.33997	XYLB	0.00498032	-1.22422	TRAF1	0.00290618	1.21833	C15orf38	0.00296016	-1.32954
		SERPINA1	0.0109277	0.51523	KIF2A	0.0125821	-0.630306	NDST3	0.00453613	1.19769	TCF19	0.00503691	-2.58664	PLXNA2	0.00291236	1.7154	LAMB3	0.00296646	-1.03821
		MZF1	0.0109913	0.599392	RRP12	0.0127803	-0.643593	HPCAL1	0.00454446	1.39679	C1orf110	0.00513121	-1.4755	TTC30B	0.00293205	1.87902	TPM4	0.00298186	-1.51086
		CYTH2	0.0110056	0.585233	FKBP5	0.0128712	-0.971356	IL1R1	0.00455315	1.9684	DDX55	0.00513588	-1.20979	PIP4K2A	0.00295963	1.13192	ZFYVE9	0.0030368	-1.01031
		TUBA1A	0.0110438	0.68707	C4orf46	0.0128991	-0.865993	VIM-AS1	0.0045576	1.40936	FBP1	0.00515812	-1.04012	TFF1	0.00296734	3.25655	SLC41A2	0.0030402	-1.77523
		OGFR-AS1	0.0110622	2.33597	KIF14	0.0129989	-0.896172	LRP10	0.00457777	1.38387	FKBP5	0.00518003	-1.26183	SOX12	0.00299733	2.38048	IER3IP1	0.00306996	-1.01863
		CFP	0.0112235	1.72948	TMPO	0.0130396	-0.910198	IGSF9	0.00459571	2.90103	PES1	0.00525062	-1.29736	ACADS	0.00301475	1.20006	SLC37A4	0.00310035	-1.53957
		B4GALNT4	0.0112298	0.670027	PHGDH	0.0132326	-0.877467	YIPF4	0.00460849	1.06913	PROSER2	0.00529137	-1.03607	DBN1	0.00301552	1.57673	TRAIP	0.00310353	-2.32883
		ZNF688	0.0112675	1.01949	GTSE1	0.0132375	-0.69751	CCR1	0.00462773	1.20441	THRB	0.00529481	-1.28264	TMEM187	0.00302569	1.54708	TUBB6	0.00311721	-1.75672
		HAGHL	0.0114575	0.869701	CHEK1	0.0132774	-0.576225	CTHRC1	0.00464007	2.0361	TRIP13	0.00542984	-1.97455	CYB561	0.00305222	1.16814	CD3EAP	0.00314323	-1.77806
		GPR35	0.0115303	1.64218	SERTAD4	0.0132907	-0.69311	CEP19	0.00464195	1.02001	BRIP1	0.00544354	-2.08229	L1CAM	0.00306408	1.10346	SBDSP1	0.00314444	-1.56467
		TSNAXIP1	0.0115552	1.06002	RANGAP1	0.01331	-0.588582	SOS2	0.00465455	1.17946	RCC1	0.0054574	-1.30065	PLD2	0.00306452	1.2266	WEE1	0.00315085	-1.08599
		VEGFA	0.011595	0.689595	UCK2	0.0133556	-0.552596	FAM214A	0.00465611	1.55623	HIST1H2BN	0.0055234	-1.95057	SCD5	0.00308648	1.06506	PRR16	0.00317345	-1.81387
		FAM214A	0.0116496	0.780445	ZNF280C	0.0133603	-0.683811	IFITM3	0.00475297	1.04541	ARSJ	0.00554849	-1.16603	LINC00261	0.0031251	1.65992	RFWD3	0.00319471	-1.9806
		SAMSN1	0.0117933	2.46414	TMEM5	0.0134158	-0.703634	MXD4	0.00477901	2.32207	HIVEP1	0.0056778	-1.04647	PMM1	0.00314036	1.39626	DIS3L	0.00323843	-1.27884
		GIGYF1	0.0118629	0.863707	CDC25A	0.0134979	-0.994581	KLF17	0.00484042	2.29881	NME1	0.00569966	-3.65122	PDGFRB	0.00314115	2.27163	PES1	0.00325316	-1.10451
		A1BG	0.0121337	2.27149	RRM2	0.0135377	-1.16813	VASN	0.00485776	2.29459	ADCY9	0.00573121	-1.62195	NINJ2	0.00315288	1.68365	FANCI	0.00328697	-2.28418
		TTC21A	0.0123898	0.995602	SASS6	0.0135519	-0.614643	H1FX-AS1	0.0048896	1.13762	CLN6	0.00576203	-1.7431	CROT	0.00315488	1.93525	SNHG7	0.00329206	-1.19791
		CTSF	0.0124151	0.539726	BMPR1B	0.0136176	-1.2638	PLXNB1	0.00492773	1.99932	LSM3	0.00584957	-1.082	HMOX1	0.0031801	1.64597	SPTLC2	0.0032953	-1.9899
		ROBO4	0.0124214	0.746196	DONSON	0.0136691	-0.66344	NHLRC4	0.0049356	1.96175	CSPG5	0.00597826	-1.23661	C19orf66	0.00318882	1.27325	CNIH4	0.003315	-1.14689
		IFITM10	0.0124956	1.44111	ANP32E	0.0137107	-0.715099	ITIH4	0.00505596	2.3962	LINC00669	0.00600732	-1.5804	TCF4	0.00319231	1.51089	BEST3	0.00334041	-1.03637
		TMEM63A	0.0125408	0.602171	USP1	0.0137802	-0.834254	ZNF214	0.0051534	1.08991	NOP16	0.00605209	-1.96679	PCDHB15	0.00321108	2.797	GNPDA1	0.00334175	-1.21634
		ENPP1	0.0125828	0.815034	CAMK4	0.0137974	-1.49236	MEGF9	0.00516444	1.40124	ZC3H15	0.0060711	-1.32017	ZFP3	0.0032167	1.18194	DUSP16	0.0033658	-2.49961
		CA9	0.0125888	1.338	ABHD5	0.0138357	-0.69298	ZBTB7B	0.0051766	1.34888	XRCC3	0.00618361	-1.67525	LPCAT4	0.00323593	1.0283	SH3RF1	0.00340439	-1.55759
		SCRN2	0.0127851	0.710176	CENPN	0.0139236	-0.871431	IFT57	0.00517777	1.40362	TMEM200B	0.00623096	-2.32149	CEP68	0.00324605	1.25302	AFAP1	0.00342325	-1.22822
		LINC00869	0.0129457	0.786703	C17orf85	0.0140221	-0.501833	DSC2	0.00519948	1.69479	NR4A1	0.00625231	-1.7703	AKR1C3	0.00325755	1.64218	POLR1A	0.00342885	-1.28757
		DUSP5	0.0129933	0.737879	BCL7A	0.0140282	-0.559196	RNF103	0.0052214	1.41173	HAT1	0.00634045	-1.84098	MXD4	0.00327208	3.03183	ABCB10	0.00347649	-2.22526
		FSCN1	0.0130564	0.507763	DEPDC1B	0.0141484	-0.888024	PPFIA2	0.00524415	2.34235	UBXN2A	0.00637834	-1.321	PRX	0.00327608	1.7926	SNRPA1	0.00349523	-1.44327
		RALGDS	0.0131291	0.856776	NUP107	0.0142205	-0.751004	CD22	0.00529591	1.37302	GPR3	0.00638814	-2.48846	LBH	0.00328499	1.72908	RQCD1	0.00352075	-1.2761
		SLC27A1	0.0131745	0.917996	CDK6	0.0142211	-0.538018	ANTXR2	0.00532209	1.65497	PPIL1	0.0064357	-1.0691	CPEB2	0.00329387	1.69496	NXT1	0.00353024	-1.00788
		OASL	0.0132808	0.535249	TYMS	0.0142647	-1.00361	HLA-DMA	0.00538103	1.77287	FECH	0.0065422	-1.0143	KCNT2	0.00331179	2.73728	NOL6	0.0035415	-1.39422
		SEMA3B	0.0132828	0.905274	AEN	0.0142739	-0.63311	TMEM102	0.00538978	1.1869	UNG	0.00655599	-2.81897	SPATA2L	0.00335528	1.37979	CDCA8	0.00356087	-3.03767
		PLD1	0.0133303	0.573581	CDC45	0.0142912	-0.945635	CCDC153	0.00545854	2.48487	SLC35G1	0.00657653	-1.99847	EHD3	0.0033695	2.50994	BRCA1	0.0035884	-2.25253
		FUCA1	0.0134895	0.664091	CNN3	0.0143005	-0.518272	VAT1	0.00545912	1.01568	MYC	0.00658935	-1.16763	MPP2	0.00337735	1.54909	NASP	0.00359194	-1.45195
		LXN	0.0135145	0.802059	FAM86A	0.014364	-1.20477	ZNF251	0.00547441	1.19397	PA2G4	0.00664936	-1.31625	LFNG	0.00339077	2.63423	PEA15	0.00359226	-1.6789
		PHPT1	0.0135902	0.644939	NEURL1B	0.0143703	-0.962822	LPHN3	0.00547496	1.59216	TEAD4	0.00666718	-1.2562	DLG5	0.00344178	2.31347	MCM2	0.00360892	-2.35561
		DNAH2	0.0136328	0.625749	DHX9	0.0144151	-0.532091	TGFBR2	0.00550467	1.34558	PARP2	0.00667155	-1.26273	ACOT7	0.00351364	1.19499	UBE2N	0.00362377	-1.70453
		BIN1	0.0136737	0.630831	PCNA	0.0144915	-0.738792	AK5	0.0055183	1.71501	CDCA2	0.00670475	-1.2403	PPIC	0.00351701	1.11669	CCBE1	0.00362726	-1.23243
		C14orf79	0.0138042	0.91055	NCL	0.0145012	-0.749984	RNASET2	0.00556064	1.32505	AMOTL2	0.00671511	-2.20932	APH1B	0.00352627	1.5125	FEN1	0.00364151	-3.08168
		TMPRSS9	0.0138273	1.52815	FAM86C1	0.0145146	-0.770653	NDRG4	0.00556621	2.34995	TOPBP1	0.00674163	-1.2358	ZMAT1	0.00355468	2.12506	MTUS1	0.00371179	-1.05393
		PYGB	0.0139001	0.578769	POLA1	0.0145315	-1.10508	SLCO4A1	0.00565296	1.13842	DHX37	0.00677164	-1.02981	FRAT2	0.00356741	1.57648	MAT2B	0.00371324	-1.06393
		ALDOC	0.013905	1.03588	STS	0.0145839	-0.501073	ZER1	0.0056741	1.08414	JKAMP	0.00679076	-1.61994	CYB5D2	0.00357731	1.90362	HMGB1	0.00378043	-1.30122
		ANXA11	0.0139754	0.523923	LRRC8D	0.0146078	-0.811465	TRAPPC6B	0.00569502	2.12242	FBXO43	0.00679358	-1.49147	SPATA7	0.00359719	1.55484	LIG3	0.00379218	-1.56905
		POFUT2	0.0141365	0.712511	RPF2	0.014763	-0.749649	GPR153	0.0057163	1.56177	HSPA14	0.00679827	-1.02971	GSPT2	0.00359738	1.1492	GALNT11	0.00379431	-1.35214
		ITGA10	0.0141621	2.70395	CKAP5	0.0147909	-0.648518	RNF122	0.00576375	1.98746	CEP78	0.00684312	-1.57486	PLXNB3	0.00360252	1.83475	SCLT1	0.00383696	-1.16877
		PLEKHB1	0.0142156	1.25663	HHIP	0.0148374	-1.56293	NPAS1	0.00583543	2.26835	FGF5	0.00694907	-1.552	SH3BP5	0.00361215	1.21313	CENPP	0.0038453	-2.00264
		C1R	0.014232	0.925763	SEMA7A	0.0148505	-0.779405	TBC1D16	0.00584002	1.18186	UTP18	0.00695217	-1.0806	MAPK8IP1	0.00362638	1.65328	GCSH	0.00385486	-1.91378
		ORAI3	0.0142485	0.679338	HMMR	0.0149229	-1.11068	INPP5A	0.00585121	1.25333	TIMELESS	0.00695844	-1.61701	CREBRF	0.00366253	1.64188	PSMD5	0.00391981	-1.12591
		MAPK8IP3	0.014348	1.72089	PAICS	0.0149586	-0.686548	MAST3	0.00586317	1.27535	ARL10	0.00695958	-3.37295	APOM	0.00367485	1.89274	GFPT2	0.00393614	-1.3997
		EPHB6	0.0144846	1.34501	DIAPH1	0.0149631	-0.622324	CAPN8	0.00587682	2.83673	EAF1	0.00696691	-1.56743	KIAA1211L	0.00372412	3.12961	ERLIN1	0.00394628	-2.00902
		CCDC142	0.0145451	0.751563	NT5DC2	0.0149869	-0.582323	MAGI1	0.00588761	1.44693	ALDH5A1	0.00698513	-1.5248	TUBB3	0.00373326	1.1418	SPC24	0.00395463	-2.45072
		APBB3	0.0145889	1.37265	NOL6	0.0150442	-0.673154	CLIC6	0.00590656	1.80164	SNRPD1	0.00714098	-1.22712	DLG3	0.00373497	1.97734	MUSK	0.00395873	-3.84634
		PCDHB10	0.0146237	0.792385	RGS4	0.0150768	-0.69881	ABAT	0.00592318	2.50392	LEF1	0.00717838	-1.38783	FCHSD1	0.00373658	1.50707	FBXO43	0.0039688	-2.33553
		P2RX6	0.014625	1.05776	AKAP12	0.0151571	-0.880004	DRAM1	0.00598513	1.85436	MYBBP1A	0.00727242	-1.696	ZFYVE1	0.00374365	1.34413	ADCY3	0.00398114	-3.52856
		FAM46A	0.014627	0.742461	DHX37	0.015376	-0.58978	FCHSD1	0.00600175	1.08586	CCDC138	0.00730619	-1.29551	NFATC4	0.00375384	2.7352	MYLK	0.00399992	-1.41697
		TMTC2	0.0148891	0.628015	CEBPG	0.0154072	-0.713809	CTSS	0.00600706	1.21446	HAUS1	0.00740672	-1.42696	PROS1	0.00377111	2.20987	ADAM19	0.00400331	-1.23195
		TMEM178A	0.0149307	1.00783	CEP135	0.0154943	-0.511226	A1BG	0.00601102	1.12486	PRR16	0.00744803	-2.73306	SUOX	0.00377395	1.49576	PDCD7	0.00404027	-1.19865
		PGF	0.015024	0.584218	SSRP1	0.0154994	-0.663786	LYZ	0.00606331	2.03047	RUVBL1	0.00757857	-1.34104	NUTM2A	0.00381213	1.48082	ODC1	0.00410142	-2.58456
		CLDN7	0.0150405	1.80373	KIFC1	0.0155861	-0.793734	PTGS1	0.00610631	2.78803	RTKN2	0.00758094	-1.62971	SCP2	0.00383114	1.50268	NLE1	0.00411708	-1.89346
		RAB3B	0.01506	1.38072	C9orf40	0.0155974	-0.775084	LY6E	0.00616078	1.59295	PRKCQ-AS1	0.00758431	-3.30372	BTBD9	0.00383959	1.07537	MALL	0.00414577	-1.32176
		SCPEP1	0.0151406	0.538163	GEMIN4	0.0156128	-0.549224	AKR1C3	0.00620965	1.21794	CAV2	0.00759188	-1.11917	AES	0.00386141	1.20237	NOP16	0.00416303	-2.01882
		NR4A2	0.0151702	0.947483	HSPD1	0.0156298	-0.682723	KCTD21	0.00623328	1.05936	GTF2H2	0.00766992	-1.61427	TNXB	0.00392433	2.04052	HNRNPAB	0.004167	-1.57175
		BTN2A2	0.0153144	0.551413	NEU3	0.0157346	-1.07574	CDKN1A	0.00624213	1.95346	GPHN	0.00779819	-1.36356	SDHAP3	0.00397662	1.83248	UBASH3B	0.00418954	-1.15822
		NYAP1	0.0153854	1.10016	HAUS8	0.0157919	-1.00755	LGALS9	0.00624735	2.98523	SNRNP27	0.00780731	-1.76289	SLC14A1	0.00403757	3.88524	NOC3L	0.00420288	-1.23081
		SLC37A2	0.0153975	1.31781	SMC4	0.0158522	-0.972812	EHF	0.00626341	1.06089	C16orf74	0.00789434	-1.51206	PTGS1	0.00406073	3.48143	SLC2A13	0.00425138	-1.38712
		MEGF8	0.0154077	0.624521	ZFHX3	0.0159382	-0.624598	VPS39	0.00631686	1.09645	C12orf75	0.00796751	-1.79174	BBC3	0.00406818	2.28923	BTBD10	0.00429126	-1.07697
		CDC42BPG	0.0154513	0.569759	CBFB	0.016011	-0.660961	MORC4	0.00632654	1.095	EZH2	0.00806212	-1.09429	SATB1	0.00413265	2.44938	AIDA	0.00431048	-2.47839
		THBS3	0.0154599	1.87304	C11orf82	0.0160499	-1.3732	DLG5-AS1	0.00634534	2.22361	CEP76	0.00806541	-1.07707	FOXQ1	0.00415657	1.41554	PPIH	0.00433992	-1.18354
		STAT6	0.0156529	0.765268	NUP205	0.0161323	-0.706281	LMTK3	0.00637681	3.00922	GMCL1	0.0081105	-1.68673	DNAH12	0.00417931	1.31599	GPX8	0.00443096	-1.21505
		ASIC3	0.0156618	0.890364	SBDSP1	0.0161699	-0.774643	SATB1	0.00640623	2.16626	C12orf45	0.00825248	-1.03789	NUDT22	0.00419769	1.18374	ZWINT	0.00444138	-1.96713
		TRPM4	0.0158012	0.947214	LRRFIP2	0.0162484	-0.52174	NPC1	0.00651205	1.04529	DDX56	0.00827248	-1.0293	DHX40	0.00420797	1.33229	TOP3A	0.00454725	-1.28696
		VSTM2L	0.0158242	1.23071	ITGB3BP	0.016273	-0.625323	FBN1	0.00654281	1.15753	OPN3	0.00834252	-1.22076	NAGK	0.00423787	1.14533	IFRD2	0.00455973	-1.59564
		GHDC	0.0158496	0.633171	BUB1	0.0165604	-0.904866	MDH1B	0.0065489	1.36334	PIF1	0.00835151	-1.40358	EPHB4	0.0042703	1.07631	IKBIP	0.00468178	-1.37757
		PET100	0.0158807	1.46253	SMCHD1	0.0165792	-0.56513	SELPLG	0.0065679	2.86157	ZC3HAV1L	0.00836005	-1.16831	TTC21A	0.00427105	2.30532	CLMP	0.00472271	-2.6544
		LRSAM1	0.015928	0.613596	PRR11	0.0166926	-0.96022	COL6A1	0.00659008	1.36245	SPTSSA	0.0083769	-1.73481	DBP	0.00427182	3.0555	GJA3	0.00473103	-3.2776
		OSBPL7	0.0159463	1.73574	LIG1	0.016716	-0.671903	WBP1	0.00660309	1.75569	C1QBP	0.00847766	-1.15333	KIF3C	0.00427326	1.56914	XYLB	0.00475707	-1.37986
		CD58	0.016196	0.508758	SYNE2	0.0168807	-0.898286	TNFRSF1A	0.00663427	1.13257	AKAP12	0.00851688	-1.02154	KIAA1147	0.00427941	1.38924	NUP85	0.00480494	-1.35521
		TRAF1	0.0162319	0.573152	OTUD6B	0.0169308	-0.606758	APLP1	0.00663438	1.72924	LRP11	0.00853806	-1.09904	DLGAP1-AS1	0.00428699	1.8786	TPM3P9	0.0048074	-1.06638
		RABAC1	0.0162368	0.857069	GPHN	0.0170151	-0.721146	TOB1	0.00663602	1.33726	EBNA1BP2	0.00856159	-1.55827	F13A1	0.00431124	3.7401	MIS18A	0.00481203	-1.84433
		TAPBPL	0.016348	1.02897	FANCA	0.0171218	-0.666388	SMIM14	0.00666863	1.61957	FSTL3	0.0085993	-1.13041	PARP3	0.00433541	1.76537	GPR126	0.00486097	-1.93249
		MXD4	0.0163549	0.905392	CENPA	0.0172128	-0.729867	SRPX2	0.00667125	1.70589	CENPH	0.00863214	-1.61351	TUBA1A	0.00436892	2.12521	TYMS	0.00486257	-2.43636
		KRT15	0.0163876	1.47366	CDK14	0.0175061	-0.519392	TSPAN9	0.00667694	1.17439	PBK	0.00863343	-1.41326	SEC31B	0.00437314	1.60207	C10orf55	0.00487718	-1.90161
		NLRP1	0.0165146	0.969584	RAPH1	0.0175067	-0.548586	ALDH3A2	0.00669144	2.4426	ESPL1	0.0086861	-1.85567	CADPS2	0.00437428	1.12754	GPATCH4	0.00492398	-1.30156
		SUFU	0.0165288	0.688906	HSPA4L	0.0175615	-0.733046	HLA-DPA1	0.00669559	2.0226	EIF3J	0.00869005	-1.34992	CATSPERG	0.00438471	2.96947	CENPW	0.00492507	-1.32187
		C6orf226	0.0165889	0.6957	TRAM2	0.0175634	-0.669168	SPAG4	0.00673892	1.59107	LSM6	0.00870556	-1.63102	AXIN2	0.00440023	1.73555	CRCP	0.00494727	-1.59478
		PTPRS	0.0166738	0.774608	QTRTD1	0.017624	-0.527465	KLHL3	0.00676102	2.42328	GAR1	0.00872445	-1.21171	SP140	0.00440239	1.27845	CDKN3	0.00494933	-1.11492
		RAB17	0.0166963	0.774385	WDR35	0.0176277	-0.520101	DNAJB9	0.0067759	1.03234	FANCI	0.00873601	-2.23591	KRBA2	0.00440879	1.31253	SLC25A5	0.00497133	-1.37213
		ODF3B	0.0167186	1.82282	G3BP1	0.0176618	-0.530326	CAMK1D	0.00679257	1.00952	TRIAP1	0.00874469	-2.0278	CST3	0.00443609	2.0762	VTI1B	0.00498556	-1.63952
		PSMB9	0.0167724	0.64631	SLC25A15	0.0178466	-0.552885	NEB	0.00680068	1.94748	HDAC9	0.00884638	-1.38641	FAM227B	0.00446469	4.03976	RFC4	0.00507045	-2.07742
		MAGED1	0.0169147	0.620851	CENPK	0.0178843	-0.851163	PLOD2	0.00684082	1.34483	FAM173B	0.00885553	-1.17387	TCN2	0.00448805	2.13697	FLG	0.00510062	-3.79909
		MAPK12	0.0169598	0.562479	CHSY3	0.0179062	-1.69659	CEBPB	0.00688154	1.31902	BEND4	0.0088633	-1.76888	FZD4	0.00449852	1.93263	PRKCQ-AS1	0.0051394	-1.56113
		MSS51	0.0169668	0.814059	MTOR	0.0179622	-0.609801	GPRC5C	0.00695316	3.45899	CCDC51	0.00891005	-1.04832	SPATS2L	0.00454611	1.33597	RASSF1	0.0051579	-1.53197
		TPM2	0.017023	1.61924	SF3B4	0.0180079	-0.500791	LAIR2	0.0070271	3.31101	DDX39A	0.00892037	-1.40385	TM7SF2	0.00456771	2.06651	NRM	0.00520699	-1.1627
		NUDT18	0.0171286	0.631002	MASTL	0.0180635	-0.863565	TSC22D1	0.00703801	1.04929	TIMM17A	0.00896069	-2.0038	RRAGA	0.00457717	1.1423	CENPQ	0.0052231	-2.172
		GRAMD4	0.0171716	0.759092	SORD	0.0181127	-0.574611	DGAT2	0.00708292	1.52744	C11orf82	0.00900047	-2.48411	OAS1	0.00458158	3.14626	HMGN1	0.00524243	-1.22928
		SEZ6L2	0.0172565	0.711895	FOXC1	0.0181252	-0.510219	ORAI3	0.00708562	1.67347	CCNA2	0.00908954	-1.53416	SDC2	0.00458759	1.27775	PPIF	0.00526784	-1.38033
		SLC26A6	0.0172756	0.817166	LARS	0.0181765	-0.519017	TBXA2R	0.00709905	1.22078	C16orf59	0.00910417	-1.49894	FANK1	0.00461095	2.55871	ME2	0.00532024	-1.01096
		MRI1	0.0174332	0.776861	LIPE	0.018216	-0.857007	ZNF860	0.00716643	1.34196	NDUFB5	0.00913781	-1.82099	CHMP2A	0.00466922	1.32022	EFCAB14	0.00537079	-1.52144
		PBXIP1	0.0175548	1.22629	ASCC3	0.0182294	-0.540774	ZNF117	0.00721634	1.02854	TCOF1	0.00924738	-1.50351	CCDC148	0.00467399	2.20414	PTPRF	0.00538156	-2.00666
		SUV420H2	0.0175867	0.617012	FAM81A	0.0182592	-1.00974	SCNN1A	0.00722206	2.58417	MCM4	0.00927817	-2.33433	TRPT1	0.00470599	1.63292	AIMP2	0.00539138	-1.10003
		GPR115	0.0176167	1.40169	AOX1	0.0182992	-1.35782	MUC1	0.00722452	4.10959	ADAMTS6	0.00931969	-1.00989	IFI27	0.00472356	2.10917	GPR3	0.00544347	-2.17526
		AMPD3	0.0177929	0.861434	TJP2	0.0183372	-0.503947	ADIRF	0.00722633	1.86136	POLE	0.00936086	-1.68086	ARRDC4	0.00472367	1.14404	PHF19	0.00550056	-1.13308
		KRT19	0.0181147	0.790971	XPOT	0.0185465	-0.652581	ARHGAP5	0.00723389	1.80301	ELK4	0.00940648	-1.03685	PITPNA	0.00478665	1.13575	PTGES3	0.00551418	-1.06248
		ITPKC	0.0181316	0.664796	MCM8	0.0185528	-0.900544	TRAF1	0.00724608	1.45366	CLCN4	0.00947764	-1.21152	TEX9	0.00483954	1.79491	ZNF674-AS1	0.0055269	-1.41812
		CRTAM	0.0181463	1.95266	LBR	0.0185957	-0.567021	MMP15	0.00726105	1.60773	NPM3	0.00955923	-1.42828	TFF3	0.00485538	4.36389	TBC1D2	0.00555517	-2.23747
		CLDN4	0.0182442	0.526098	YARS	0.0185975	-0.604862	QPCT	0.00727432	1.17662	TUBB4B	0.00957437	-1.11855	B3GNT7	0.00487442	2.19694	GPHN	0.00556849	-1.1556
		ARHGAP27	0.0183033	0.776633	TMEM56	0.0186182	-0.563322	FGF14	0.00728825	3.31553	CDC25C	0.00968885	-1.0165	TET1	0.0048976	1.44545	ALDH6A1	0.00557685	-1.77651
		ZBTB22	0.0183061	0.640309	CDCA3	0.0186473	-0.80965	LRP12	0.0072981	1.01826	SLC7A5	0.00975395	-1.03523	CDK20	0.00490086	4.36894	ZDHHC6	0.00561357	-1.12711
		GOLGA2	0.0186535	0.541612	PPID	0.0187492	-0.50037	TSC22D4	0.00734211	1.74584	BUB1B	0.00976328	-1.40418	LPHN1	0.00497174	1.23989	HIRIP3	0.00564003	-1.0087
		GAS6-AS1	0.0188477	0.627432	EP400	0.0189154	-0.540143	TRIM4	0.00743073	1.12739	TIMM10	0.00977198	-1.08233	GAS8	0.00497257	1.07216	SUV39H2	0.00568186	-2.56127
		MIB2	0.0189269	0.733521	TFRC	0.018943	-0.67608	CTSD	0.00745043	1.49798	TSC22D2	0.00988391	-1.1045	LRP12	0.0049851	1.17483	POLE	0.00570088	-2.70676
		CAPG	0.0189592	0.638728	DDAH1	0.018949	-0.752923	CALCOCO1	0.00752785	1.49793	RPL26L1	0.0100142	-1.39623	POLD4	0.00500845	2.09644	UNG	0.00570435	-2.01989
		DLG4	0.019023	0.865328	FANCD2	0.0192155	-0.916651	F2RL1	0.00759665	1.01745	ACO1	0.0100592	-1.0744	FABP4	0.0050219	1.97497	CLCN5	0.00572587	-3.60885
		ICA1	0.0193338	0.813322	GUF1	0.0192185	-0.506355	WDR26	0.0076052	1.04324	MAP3K9	0.0100656	-1.1401	PRR24	0.00502527	1.35183	TFAP4	0.00575823	-1.92298
		ATG16L2	0.0195135	1.02078	GADD45B	0.0192664	-0.618603	RGL3	0.00760636	1.71777	RFC4	0.0100747	-2.14377	SLC43A2	0.00504127	2.81181	CYTH3	0.00576636	-1.36427
		LRP10	0.0195327	0.614124	AHCTF1	0.0193274	-0.609532	DNASE2	0.00764003	1.00818	RPS20	0.0101639	-1.32063	H2AFJ	0.00507131	1.76519	PBK	0.00579565	-2.97034
		VSIG1	0.0195397	1.4802	CCDC85C	0.0194907	-0.5993	C11orf95	0.0076401	1.1949	AURKA	0.0101958	-1.21117	VASN	0.00510775	1.96102	TAF5L	0.00588279	-1.35046
		CCNL2	0.0196012	0.966415	KIF15	0.019558	-1.0023	PIWIL4	0.00765109	1.63482	KIAA0101	0.0103409	-1.65943	ATL1	0.00512624	1.04028	HBEGF	0.00591036	-2.15888
		IFI35	0.0196466	1.2034	MCMBP	0.0196862	-0.51575	HMGCR	0.00769961	1.02921	HIST1H2BO	0.010397	-2.85238	KLHL3	0.00513529	1.11346	COMMD2	0.00591861	-1.18013
		KCTD11	0.0196716	0.610787	ARL6IP1	0.0197227	-0.578464	TMEM63B	0.00770424	1.0718	TANGO6	0.0104129	-1.25676	PDCD4	0.0051618	1.93043	OTUD3	0.00595908	-1.06851
		OBSL1	0.019815	0.57327	AMOTL2	0.019821	-0.776183	RNLS	0.00770604	1.17457	LRRC8D	0.0104415	-1.58848	C10orf10	0.00517508	2.91971	YEATS4	0.00596278	-1.87347
		GLI4	0.0198606	0.957223	CHCHD3	0.0198358	-0.543883	ABCC3	0.00771863	1.84135	GEMIN4	0.0105534	-1.342	PDCD4-AS1	0.00519741	2.30444	YOD1	0.00598467	-1.55899
		KLHDC9	0.0199174	1.65436	CDC20	0.0198521	-0.909652	RELL2	0.00777095	1.26836	GALNT11	0.0105641	-1.56648	ODF3B	0.00519865	2.46184	CENPH	0.00602816	-3.05413
		BRSK1	0.0199911	0.502189	VGF	0.0199221	-0.59234	C2orf15	0.00790325	1.79656	DSN1	0.0105888	-1.4375	UPRT	0.0052086	1.09705	QSOX2	0.00604045	-1.45044
		AK1	0.0200565	0.629659	POLQ	0.0199582	-0.863233	CA9	0.00792063	2.88285	BUD13	0.0105922	-1.07857	LDB1	0.00520879	1.26538	FAM225B	0.00619094	-1.30578
		HEXDC	0.020286	1.17125	PRPS1	0.0199687	-0.598452	ADAMTS9	0.00792756	2.03848	ZNF724P	0.0106369	-1.3226	KIAA0430	0.00521884	1.18292	CDCA5	0.00619126	-3.64752
		SYNPO	0.0204749	0.840355	NIP7	0.019987	-0.64667	SH3TC2	0.0079632	1.25404	PDGFA	0.010718	-1.05724	ZNF334	0.005241	1.5032	DCP1A	0.0062178	-1.0367
		OGT	0.0205076	0.523994	TRAP1	0.0200756	-0.6361	PPARGC1A	0.00796913	2.0364	GULP1	0.0107358	-1.02567	ZNF773	0.00526929	2.03107	AXL	0.00623023	-1.03881
		ARRDC3	0.0206517	0.586812	NAA15	0.0203314	-0.704093	LEPREL4	0.00805426	1.47476	NASP	0.0107712	-1.19473	SOX2	0.0052902	2.58667	TSR1	0.00625052	-1.40562
		PABPC1L	0.0207544	1.18386	GPR19	0.0204126	-1.471	PYROXD2	0.00806317	1.06876	BRIX1	0.0108223	-1.79458	FGF14	0.00531967	5.17098	C11orf82	0.00626454	-5.51621
		MXRA8	0.0208456	0.798803	SLIT2	0.0205451	-0.986457	YPEL5	0.00806563	1.2512	TSPAN6	0.0108366	-1.37252	IFNLR1	0.00534442	1.54811	EIF2S2	0.00631441	-1.43937
		EPOR	0.0210073	1.10055	RAD1	0.0206621	-0.564775	ZDHHC11	0.00807384	1.7553	UCHL3	0.010877	-1.39991	LLGL2	0.00539934	2.09081	TTI1	0.00635182	-1.14129
		MLXIPL	0.0210794	1.88969	DST	0.0206622	-0.769873	CCRL2	0.00808575	1.41192	YARS	0.010886	-1.43359	FBXO36	0.00540231	1.25438	PHF5A	0.0063983	-1.17138
		ABTB1	0.0211134	1.06637	RNASEH2A	0.0206931	-0.552115	NQO1	0.00809503	1.00379	HIST2H2BE	0.0109283	-1.54066	GATS	0.00540339	2.69125	PASK	0.00640403	-1.60836
		LCA5	0.0211461	0.872347	SAAL1	0.0208358	-0.654849	MAGED2	0.00810206	1.40309	FASTKD1	0.0109287	-1.27817	ACSS1	0.00541187	1.76302	VKORC1L1	0.00640847	-1.13352
		VPS9D1	0.0212027	0.922053	RAD51D	0.0209139	-0.677393	NRP1	0.00816114	1.32083	MTHFD1	0.0109323	-1.6637	PCDHB10	0.0054222	2.53272	U2AF1	0.00641484	-1.27965
		ASAP3	0.0212283	0.719429	FAT1	0.0209186	-0.808178	AGPAT4	0.00820749	1.02992	RRM2	0.0109359	-2.80087	NMNAT2	0.00542764	1.55099	DESI2	0.00642325	-1.95437
		C11orf35	0.0212671	1.65924	NOLC1	0.0209228	-0.774211	SCG2	0.00822157	1.34612	EIF2S2	0.010962	-1.65669	TPBG	0.00546263	1.00439	TUBB	0.00647199	-1.25548
		ACCS	0.0212922	1.39743	CENPO	0.0210656	-0.644445	LRP1	0.00822441	1.92049	MAT2B	0.0109789	-2.60343	TBKBP1	0.00548341	1.86487	PRPS2	0.00652432	-2.13679
		COA5	0.0213267	0.611669	GTPBP4	0.0211032	-0.742093	SQSTM1	0.00828424	1.60664	PITPNB	0.0109864	-1.10187	RALGDS	0.00552055	1.60984	UBAP2	0.00652983	-1.16048
		RGL2	0.0214158	0.829405	NCEH1	0.0211323	-0.602345	CLU	0.00832657	1.74925	NUP93	0.0111059	-2.42351	C11orf35	0.00554731	2.63105	ARHGAP11B	0.00653701	-1.40491
		PALM	0.0214504	0.691422	RPL22L1	0.0212636	-0.629294	SCN3A	0.00838994	4.10571	FKBP4	0.0111605	-1.33926	NR2F1	0.00555983	2.01699	TAF13	0.00661736	-1.73428
		DHRS3	0.0214823	1.22174	MCM5	0.021439	-0.588693	PCDHB14	0.00841728	2.09489	BCAS2	0.0112303	-1.01781	NGFRAP1	0.0055871	1.32538	MTFR2	0.00675956	-3.17626
		ARMC12	0.0214826	0.929548	HNRNPA1P33	0.0215062	-0.942155	IRF9	0.00841875	1.56053	FBXO7	0.0112322	-1.29177	FAM167A	0.00561533	1.33189	CDC20	0.00676064	-2.48652
		SLC25A37	0.0218066	0.727358	NUP50	0.0215507	-0.639942	IGF1R	0.00847671	1.11341	KLHL42	0.0112875	-1.09594	RAPGEF3	0.00561619	2.10478	CLIP1	0.00676918	-1.47207
		SIN3B	0.0218206	0.522326	SPC24	0.0215632	-0.593879	CACNB3	0.00849459	1.24958	HHIP	0.0113214	-1.67036	ARSG	0.00561862	2.1416	IL31RA	0.00682398	-2.31895
		LINC00176	0.0218274	1.29243	CENPM	0.0216553	-1.12638	NMRK1	0.00851299	1.63746	LINC00842	0.0114356	-2.35128	TP53BP1	0.00564345	1.2876	MB21D1	0.00683746	-2.31735
		ASS1	0.0218372	0.752331	PPM1G	0.0216802	-0.638575	MXRA8	0.00852313	1.45485	HSPE1	0.0117211	-1.24878	PPARGC1A	0.00564946	1.82401	FNDC3B	0.00694438	-1.02449
		RNF128	0.0218378	1.1378	SHMT2	0.021708	-0.507618	TFF1	0.00853602	3.62393	KIF18B	0.0117313	-1.4744	SLC47A1	0.00566651	1.77269	TMEM69	0.006969	-1.15939
		HCG27	0.0218743	1.233	MRPL3	0.0217785	-0.50857	KRCC1	0.00854346	1.56538	UBE2T	0.0117958	-1.432	EXOC4	0.00573454	1.16789	VANGL1	0.00698836	-1.82772
		BST2	0.0219387	0.524248	ARNTL2	0.0218314	-0.648066	UBA7	0.00855785	1.22085	SMIM13	0.0118151	-2.26083	ITGB4	0.00574259	1.30765	PSMD14	0.00698899	-1.24742
		B9D1	0.0219503	0.745165	PRC1	0.0219566	-0.84566	MYD88	0.0086072	1.50806	MMD	0.0118703	-1.28844	GPSM3	0.00574368	1.53185	MSRB3	0.00701107	-1.40191
		SERPINB1	0.022067	0.634543	MSH2	0.0219607	-0.716646	RHPN1	0.00861431	1.29623	UHRF1	0.0119348	-3.01831	MAGEH1	0.00574506	1.33551	CHAC2	0.0070312	-1.14359
		ANKRD29	0.0220795	0.571852	OXCT1	0.0220189	-0.919161	MMP11	0.00862398	2.18738	TFDP1	0.0119496	-2.47981	PCDHB13	0.00575083	1.11292	HIST2H2BE	0.00703738	-1.91973
		TMEM67	0.0222139	0.50087	TMPO-AS1	0.0220714	-0.75041	FAM109A	0.00866622	1.14308	FRS2	0.0119676	-1.28362	PHF21A	0.00575815	1.2021	NOTCH2	0.00704164	-1.28448
		COL27A1	0.0222325	0.756206	HIPK2	0.0220832	-0.640469	PCDHGA7	0.00866868	1.78834	STMN1	0.0119691	-1.0568	C9orf172	0.00576465	3.62645	CCNF	0.00705031	-2.33293
		RCOR2	0.0223441	1.61095	CDCA2	0.0222513	-1.03014	KCNA6	0.00867817	2.63738	RAD51	0.0120267	-2.22268	SPEF1	0.00580687	3.99518	E2F6	0.00705926	-1.33768
		TMEM234	0.0226608	1.04958	NOP14	0.0223395	-0.594318	JMY	0.00874955	1.21934	SNHG8	0.0120606	-1.18143	SERPINB1	0.00583381	1.14318	HIST1H2BN	0.0070965	-2.83408
		SATB1	0.0227076	0.949883	MAP1B	0.0223455	-0.769631	HMGB3	0.00875943	1.0441	SGK1	0.0120954	-1.24069	ANKEF1	0.00584182	1.79741	DSG2	0.00711266	-3.12488
		CRELD1	0.0227561	1.06461	ORC6	0.0223781	-0.60202	SARM1	0.00877426	1.69852	YOD1	0.0121976	-1.32444	SYBU	0.00584589	1.66984	RAB14	0.00716009	-1.04653
		CPE	0.0228804	0.516183	PTPN2	0.0224633	-0.60487	MST1R	0.00878723	1.03708	CLIC5	0.0123025	-2.52936	TP53INP2	0.00586926	1.62081	MYBL2	0.00717418	-2.2156
		PFKFB4	0.0229547	0.91206	NOP56	0.0225811	-0.568725	DDIT4	0.00880105	1.74643	SYDE2	0.0123208	-1.64635	SLC25A1	0.00588081	1.13622	DHX37	0.0072044	-1.3972
		CNTNAP1	0.023012	0.858557	CCDC86	0.0228237	-0.665677	DMPK	0.00882543	1.07199	GOLGA7	0.0124157	-1.28995	PLA2G16	0.00588171	1.06053	HMOX2	0.00723546	-1.03733
		SPOCD1	0.02302	0.884108	MBNL3	0.022851	-0.754713	GRIN2A	0.00889951	2.14603	PHF7	0.012572	-1.6554	RNF217	0.00590645	1.06661	TGDS	0.00731341	-1.00361
		IFI27L2	0.0230314	0.958601	HAT1	0.0228846	-0.730265	TMEM158	0.00891301	1.98986	NUFIP1	0.0126239	-1.18281	C20orf194	0.00594208	1.36072	EMG1	0.00731366	-1.34305
		LAMA5	0.0231027	0.856412	RHNO1	0.0228888	-0.578059	UST	0.00892643	1.0346	PRKG1	0.0126411	-1.10484	ARIH1	0.00595773	1.08199	MCM8	0.00732276	-1.92812
		NADSYN1	0.0232524	0.660181	ANXA3	0.0229175	-0.555206	METTL7A	0.00893485	2.02999	XRCC2	0.0126587	-2.14924	MFSD7	0.005964	1.54349	CDC25A	0.00734049	-5.63325
		MROH6	0.023277	1.09831	FANCI	0.0229463	-0.781452	CUL7	0.00895274	1.02714	CD3EAP	0.012671	-1.93179	LINC00094	0.00597163	1.3872	PPP1R2	0.00736138	-1.5393
		SPEG	0.023318	1.20259	LRRC59	0.0232392	-0.523354	TBC1D19	0.00897568	1.15306	GRPEL1	0.0127101	-1.66608	NME3	0.00599149	1.89069	RCC1	0.00736169	-1.50495
		ZNF572	0.0233292	1.1751	SRGN	0.023424	-0.584794	MFAP2	0.00903211	1.12981	KIF24	0.012781	-1.04913	CLYBL	0.00600509	1.71259	RASA2	0.00737076	-1.45997
		SH3D21	0.0234574	1.13433	PRPS2	0.0234629	-0.754096	EPHA7	0.00905172	2.38335	UCK2	0.0128114	-1.74402	ACBD4	0.00602307	1.37769	BEND3	0.00738246	-1.67962
		SIRT7	0.0234769	0.891866	FAM222A	0.0235202	-1.15455	FER1L4	0.00906189	2.44561	FAM81A	0.0128183	-2.36185	TAGLN3	0.0060382	2.24141	GK5	0.00742473	-1.50855
		FAM174B	0.0234827	0.668872	CCT6A	0.0236423	-0.535814	HPGD	0.00906902	1.95908	TOMM40	0.0128893	-1.4858	ANKH	0.00605991	1.06871	AHCY	0.00749282	-1.28817
		TRADD	0.0235099	0.93258	DHX33	0.0236654	-0.820178	ROM1	0.0090725	1.54152	LEPREL1	0.0129441	-1.00004	MFSD3	0.0061021	1.14745	SLC2A1	0.00750977	-1.56842
		ENO2	0.0235869	0.842929	CENPJ	0.0236897	-0.682286	SREBF2	0.00910055	1.08965	BOP1	0.0130219	-2.28757	P2RX6	0.00612194	3.27328	OSMR	0.00753592	-1.09635
		ABCA7	0.0235958	1.1861	PRPF4	0.0240103	-0.622629	ZNF680	0.00911807	1.3967	STX18	0.0130508	-1.02534	DBH-AS1	0.0061402	1.72298	TMEM158	0.00754955	-1.08938
		TAZ	0.0236186	0.808322	SNRNP40	0.0240273	-0.636608	DNAH2	0.00913237	1.28938	SKP2	0.0130523	-2.91713	TP53TG1	0.00616387	2.92986	ATRIP	0.00755641	-1.29831
		CUL7	0.0236282	0.781276	NUCKS1	0.024031	-0.600167	SMPDL3A	0.0091358	1.09054	PDCD5	0.0130675	-1.20998	ANGPT1	0.00620712	2.83141	RAD51	0.00755877	-3.20744
		AREG	0.0238955	1.2771	CHD1	0.0241062	-0.518515	EFNA1	0.00913916	2.27253	FANCA	0.0130709	-1.99062	MDFI	0.00621304	1.79416	CDCA3	0.007596	-2.44263
		NRG2	0.023954	1.18848	GPX8	0.0242592	-0.537266	EFCAB4A	0.00914876	1.06365	FAM86A	0.0130936	-1.84054	SHROOM2	0.00623411	1.54357	PIGU	0.00766464	-1.65928
		SH3TC2	0.023954	0.504621	ATAD5	0.0243668	-1.0674	SDC3	0.00918118	1.38226	NCAPH2	0.0131343	-1.39357	SLC37A2	0.00625448	1.51832	CYP24A1	0.00767347	-1.14165
		NRBP2	0.023964	1.13105	TOMM40	0.0244341	-0.624146	APCDD1L-AS1	0.00920329	1.36935	RAD54B	0.013205	-2.44808	GALNT16	0.00633662	1.15993	BUB1B	0.00790452	-2.05291
		EFCAB4A	0.0240499	0.917782	NASP	0.0244746	-0.71065	INPPL1	0.0092391	1.03823	KIF23	0.0132272	-2.49939	ALKBH7	0.00634014	1.27927	NUP50	0.00790462	-1.39267
		TMEM255B	0.0241356	0.717973	NUP43	0.0245885	-0.7284	SCN1B	0.00927119	1.93057	LACTB	0.0132561	-1.29407	LRSAM1	0.00634282	1.24799	PAXIP1	0.00791283	-1.67485
		VAT1	0.0242715	0.684235	KNTC1	0.0246788	-0.674559	CST1	0.00930597	1.26201	TENM2	0.0132597	-1.04163	CLTCL1	0.00638409	1.15341	NAA60	0.00795942	-1.56784
		RHOF	0.0243216	0.898433	EIF1AX	0.0246807	-0.557228	CCDC40	0.00931191	2.29234	RUVBL2	0.0135999	-1.12117	SPRED3	0.00638608	1.73561	TUBA1B	0.0079724	-2.2916
		POLL	0.0243452	0.573736	GAS2L3	0.024701	-1.01819	FMO5	0.0093273	2.53415	LYAR	0.0136126	-1.12152	ZMAT4	0.00638939	3.20963	PPME1	0.00803534	-1.30657
		CPNE7	0.0243716	1.14079	CIRH1A	0.0247265	-0.750614	EPHB6	0.00932736	3.77705	VKORC1L1	0.0136789	-1.21209	LMCD1	0.00645966	1.04095	HYLS1	0.00804732	-1.13923
		C9orf169	0.0243748	1.47433	CCDC18	0.0248165	-0.713004	SPNS2	0.00934759	1.1214	CDC23	0.0137577	-1.87662	PAK6	0.0064602	1.7983	SLC46A1	0.00806466	-1.0193
		HBP1	0.024395	0.574496	ASNS	0.0248385	-0.729392	PLLP	0.00935386	1.2893	DSCC1	0.0138501	-2.84175	PLEKHG4	0.00646323	1.17575	IPMK	0.00810395	-1.66245
		ACAD10	0.0245016	0.597204	XRCC5	0.0251475	-0.580309	VIPR1	0.00935524	1.61002	PHLPP2	0.0138932	-1.11542	CCDC125	0.00646537	1.02251	AEN	0.00814837	-3.93802
		LIPH	0.0246143	0.590246	HAUS2	0.025268	-0.802687	PTCHD2	0.00935807	1.6592	LMNB1	0.0139904	-3.65403	PCDHGB2	0.0064711	1.01007	NUP54	0.00816407	-1.03213
		BBC3	0.0246586	1.28231	TMEM194A	0.025305	-0.726528	FDFT1	0.00936047	1.48814	DARS2	0.0139959	-1.40824	SRC	0.00651167	1.26503	CLIC5	0.00818095	-2.43505
		FAM214B	0.0247948	0.896304	SAP130	0.0254058	-0.556967	APOC1	0.00940403	1.12761	BAG2	0.0140562	-1.07687	DAB2	0.00656641	1.22669	PTPN9	0.0082005	-1.33516
		USP35	0.0248655	0.699067	ANLN	0.0254344	-1.09192	GATSL3	0.00942631	1.24243	WDR62	0.0140644	-1.6366	C4orf3	0.00657807	1.39552	ANXA3	0.00820445	-2.08036
		ENTPD8	0.0248984	2.2377	CRIM1	0.0255432	-0.687279	CRIP2	0.00945555	1.82407	NCAPD3	0.0140788	-1.57228	ABCG1	0.00659353	2.87521	MAD2L2	0.00821447	-1.15647
		TSC22D1	0.025144	0.668971	CHAF1A	0.0255438	-0.763389	GPR55	0.00947961	2.17798	SNAI2	0.0141018	-1.36593	SYNGAP1	0.00659582	2.29823	SLC7A6	0.00822368	-1.88379
		ARRDC2	0.025166	0.820652	CDCA7L	0.0255947	-0.60509	CIC	0.00949195	1.03039	EXOSC2	0.014179	-1.48479	CLDN3	0.00660656	2.14108	FKBP14	0.00824959	-1.85132
		TMEM141	0.0253389	0.536355	DBF4B	0.0258598	-0.612493	HLA-DRB1	0.00955361	1.14181	PLK2	0.0142567	-1.11017	CCDC28B	0.00661456	1.98992	FKTN	0.00826338	-2.15859
		CCDC28B	0.0253398	1.00312	RAD51AP1	0.025894	-0.968457	ST6GALNAC2	0.00955681	2.48898	RNF20	0.0143001	-1.62589	SAMD13	0.0066907	1.29643	RRAGD	0.00826764	-1.67979
		IHH	0.0255787	1.55978	SKA3	0.025899	-1.22661	ARID5B	0.00961274	1.07751	B3GALNT2	0.0143036	-1.81319	MTMR11	0.00670387	1.35894	NUFIP1	0.00828112	-1.356
		NLRC5	0.0257024	0.581832	CHML	0.0259019	-0.788344	HDAC5	0.00962951	1.43211	RAB12	0.0143539	-1.11334	PAN2	0.00671456	1.16492	ZNF410	0.00828408	-1.41105
		S100A4	0.0257187	0.734814	MYBL1	0.0260653	-0.935034	SMPD1	0.00970194	1.3375	CSTF2	0.0144346	-1.29227	PRRT2	0.00672368	2.91878	PRKDC	0.00836263	-1.09056
		MRPL53	0.0257506	0.709789	PDE3B	0.0262197	-1.41562	ID4	0.00972033	1.37805	FASTKD3	0.0145743	-1.21816	ABCC3	0.00674465	1.72888	NUPL2	0.00836928	-1.10505
		SCNN1A	0.0258267	1.41608	NAV3	0.0263325	-0.927822	PIK3C2B	0.00975542	2.10947	SIK1	0.0146844	-1.08945	RORB	0.00675857	1.86475	CASP7	0.00837552	-2.29142
		REC8	0.025906	1.23778	TMEM209	0.0263559	-0.702431	RTBDN	0.00976872	1.38161	TAF4B	0.014713	-2.00948	PLXDC2	0.00676708	1.17905	ARNTL2	0.00838017	-2.00572
		AMN	0.0259352	1.46322	BRI3BP	0.0263693	-0.967021	DLG5	0.00979609	1.78959	KIF20A	0.0147263	-1.06855	ICA1	0.00680517	1.76327	BRIP1	0.00848791	-2.92604
		RPL32P3	0.0259956	0.829541	OSBPL6	0.026588	-1.25771	TCF4	0.00980483	1.42261	EME1	0.0150645	-1.6621	RASSF10	0.00680539	3.90025	NR2C2AP	0.00848941	-2.10142
		MARCKSL1	0.0260236	1.23771	MURC	0.0265934	-0.60249	ST8SIA4	0.00986965	1.60536	ERI2	0.015182	-1.0281	CFB	0.0068156	2.57041	FANCG	0.00854029	-1.71718
		KIAA1644	0.0260761	2.29933	PABPC4	0.0267059	-0.56873	TP53INP1	0.00994542	2.28559	GALNT14	0.0152519	-2.07266	TECPR2	0.00684216	2.08943	SUSD4	0.0085943	-1.11374
		TMEM173	0.0260868	1.29422	NOL10	0.0268215	-0.525158	SIN3B	0.0100304	1.0053	SACS	0.0153285	-1.01902	RERE	0.00684356	1.23158	AURKA	0.0086143	-1.95284
		RNF215	0.0262431	0.750644	KBTBD11	0.0268915	-0.535129	POFUT2	0.0100706	1.22675	PDLIM3	0.0153429	-1.74031	CABLES1	0.00685529	2.40767	EML5	0.00863017	-1.13138
		TRIM22	0.0263221	1.01837	PLK1	0.0269117	-0.98814	TFF3	0.0100873	3.10628	NUPL2	0.015355	-1.09773	C9orf9	0.00686393	1.50721	PHF2	0.00866641	-1.49639
		NMNAT2	0.0263238	0.568901	IMP4	0.0269954	-0.510347	TNFRSF10C	0.0100898	1.11315	SRP9	0.015475	-1.04278	MAP2K2	0.00687021	1.14237	YRDC	0.00868082	-1.61376
		WFDC3	0.0264687	0.914209	CDKL2	0.0270371	-0.608957	ETV1	0.0100973	1.64889	MBOAT2	0.0155694	-1.03148	CFP	0.00687047	2.26276	HAT1	0.00872012	-1.0579
		C4orf3	0.0264863	0.760616	TMEM206	0.027064	-0.62001	PCDHB10	0.0101085	2.23823	LLPH	0.0156058	-1.7756	PGM5-AS1	0.0069434	2.48469	HYOU1	0.00874039	-1.69608
		MAMDC4	0.0265384	1.1719	TRIO	0.0270773	-0.512859	PIP5KL1	0.010128	1.69915	HIST1H3H	0.0157405	-2.56459	RPS6KA2	0.00696517	1.28963	BYSL	0.00877351	-1.28936
		PHEX	0.0265603	0.80251	NPM3	0.0271285	-0.935056	WDR60	0.0101497	1.29419	HIST1H2AJ	0.0157533	-4.0589	LGALSL	0.00699006	3.01195	TCHP	0.00879164	-1.36285
		KIFC2	0.0265778	1.07305	KRTAP2-3	0.027196	-2.91378	SSBP2	0.0101905	1.87141	PDZD2	0.0158597	-1.52502	GCHFR	0.00699422	1.44219	PDXP	0.00879779	-1.51606
		C17orf103	0.0266162	0.640585	STIL	0.0272139	-0.843303	MAGED1	0.0102225	1.46366	PGM2L1	0.0159891	-1.14551	UBA7	0.00700487	1.31674	C5orf34	0.00886441	-1.06647
		RGS9	0.0266726	1.0843	NCAPD3	0.0272613	-0.711	IDUA	0.0102587	1.74619	PAXIP1	0.0159927	-1.24427	PKIG	0.00700692	1.12145	C17orf53	0.00889108	-1.85123
		LIPG	0.026842	1.07854	SEH1L	0.0272934	-0.67943	MEX3A	0.0102596	1.02953	BYSL	0.0160159	-1.50965	SELM	0.00700692	1.86147	CENPJ	0.00894755	-1.6485
		OPRL1	0.026846	0.861997	ARHGAP19	0.0274062	-0.97276	FZD4	0.0103969	1.98162	TACC3	0.0160656	-1.03257	CASP10	0.00705593	1.23569	DAZAP1	0.00900721	-1.38803
		CDK5RAP3	0.026874	1.048	BTBD10	0.0274782	-0.513602	CCDC50	0.0104533	1.03936	SMPD3	0.0161805	-1.74218	SOS1	0.00707932	1.14658	STEAP1	0.00900908	-1.32666
		ZC3H12A	0.0269035	0.747978	ZWINT	0.0274926	-0.729287	MLXIPL	0.0104707	2.28156	DTYMK	0.0161997	-1.17062	VSNL1	0.00708398	1.38115	PVR	0.00904692	-2.14287
		C6orf141	0.0269827	0.591418	PPM1E	0.0276924	-0.963294	HS1BP3	0.0104866	1.01372	MRPS35	0.0162526	-1.07891	SMPDL3A	0.00710698	1.39631	RAB5C	0.009053	-1.64609
		UBA7	0.0271739	1.14513	PPRC1	0.0277494	-0.606863	FAM89B	0.010557	1.57629	EDNRA	0.0163441	-1.0345	SLC40A1	0.0071447	1.93977	H2AFV	0.00906374	-2.04895
		TFEB	0.0274243	0.780596	BRIP1	0.0277577	-1.03629	PCDHGA9	0.0105791	1.61852	PNMA1	0.0164001	-1.03359	KIF13A	0.00714486	1.14315	CIRH1A	0.00908597	-1.38672
		EFEMP2	0.0274554	0.821776	SOAT1	0.0278615	-0.573823	GPR135	0.0106636	1.95485	CLUH	0.0164305	-1.25569	OBSCN	0.00715556	2.19676	BRIX1	0.00909459	-1.56668
		MEGF6	0.0274629	0.99354	PMF1	0.0278937	-0.612525	GOLGA2	0.010674	1.10342	TMEM138	0.0165142	-1.25993	GDF15	0.007156	3.93099	EME1	0.00917864	-2.27577
		RSPH3	0.027505	0.583003	OGFRL1	0.0279482	-0.586958	IHH	0.0108145	3.15668	RAB15	0.0166032	-1.50607	ADAMTS13	0.00716482	5.45769	PRMT6	0.00922083	-3.14326
		TMEM45B	0.027697	0.653426	SHANK2	0.0279611	-0.77803	AGFG2	0.010821	1.08928	FAM96A	0.0166299	-2.3028	ZNF358	0.00718589	1.51461	SEMA3E	0.00930612	-1.3562
		PNPLA7	0.0278108	1.59401	IGFBPL1	0.0280187	-1.02521	RNF149	0.0108327	1.12597	MRS2	0.0166405	-1.26744	BMP4	0.00719119	1.03694	PHF7	0.00933528	-1.16388
		DTX3	0.0278429	0.840873	SKP2	0.0280487	-0.81391	TRPV2	0.0109101	2.01705	GSG2	0.0167028	-1.6061	MYO16	0.00719768	1.53717	HIST4H4	0.00936118	-1.10045
		RNF44	0.0279062	0.564648	ZC3H13	0.0281861	-0.588256	ACSL1	0.0109497	2.68873	ALDH1B1	0.0167598	-1.49419	TOX	0.00720682	1.68821	CLCN4	0.00936596	-1.75486
		HCAR1	0.0279219	0.751434	WDR3	0.0282609	-0.514277	SIGLEC15	0.010955	2.79551	FJX1	0.0168128	-2.02738	ANO8	0.00721383	1.31682	GNPTAB	0.00939321	-1.06177
		SPG7	0.0279463	0.619406	MYH16	0.028379	-0.651096	HMGCS1	0.0110342	2.14456	C9orf41	0.0168139	-1.62515	LRP1B	0.00724218	2.75695	SHMT2	0.00942384	-1.16151
		CEBPD	0.0280103	0.793604	SUV39H1	0.028391	-0.675834	MFSD6	0.0110628	1.85173	URB1	0.0168437	-1.27378	DSC2	0.00728205	1.9668	MLX	0.00946456	-1.30406
		HES2	0.0280198	0.87899	SLC7A5	0.028541	-1.21715	TMEM44	0.0110766	1.1768	RBM28	0.0168882	-1.42083	GAS6-AS1	0.00731066	2.70425	ATP6V0E2-AS1	0.00948459	-1.49814
		MYLIP	0.0280749	0.642014	CKS2	0.0285751	-0.530795	MIR210HG	0.0110865	1.82653	MYO5B	0.0169575	-1.326	CLU	0.00732013	2.95982	ZNF442	0.00948719	-1.25169
		PPARGC1A	0.0281366	0.76598	SF3A3	0.0286889	-0.60704	ABCD1	0.011127	1.60073	SUB1	0.0169864	-1.03197	XRN1	0.00732097	1.01401	IL15RA	0.00955619	-1.58125
		PLA2G16	0.0281521	0.540665	SGTA	0.0289533	-0.55778	WIPI1	0.0111986	1.74173	CHUK	0.0170132	-1.02009	ZNF467	0.00733573	4.65007	LONRF3	0.00977358	-1.11434
		FBXO2	0.0281957	1.31527	PBX3	0.0290463	-0.655579	PRR19	0.0112482	1.04572	PSRC1	0.0170448	-1.24452	ZFPM1	0.00735098	1.95223	C2orf44	0.00989857	-1.7874
		VPS37D	0.0282007	1.11287	BUB1B	0.0291071	-0.967581	C19orf12	0.0112802	1.55906	PPM1G	0.017073	-1.33971	ARMC9	0.0073591	1.10084	KARS	0.00991084	-1.29733
		CLK2	0.0282184	0.679279	LDLRAD3	0.0291596	-0.803081	SLC38A10	0.0112814	1.24342	PPIH	0.0171131	-1.45853	BBS10	0.00736379	1.24413	TTF2	0.00995723	-2.25548
		PRR5L	0.0282909	0.504301	CDKN3	0.0292494	-0.853892	GSN	0.0112932	1.79247	GNA11	0.0171229	-1.63286	TPT1-AS1	0.00737257	1.31401	SNAI2	0.010045	-1.65375
		RNF207	0.0285276	1.32646	SOGA1	0.0292494	-0.631587	F2RL3	0.0113434	1.5558	DIS3L	0.017216	-1.14725	PCED1A	0.00739899	1.1173	HJURP	0.0100475	-2.44971
		ITGA5	0.0285673	0.61915	SIGMAR1	0.0292612	-0.578266	CACFD1	0.0115267	2.18011	POLE3	0.0172302	-1.05707	BAIAP2-AS1	0.00750939	1.18142	GLTP	0.0100623	-2.61411
		TSPAN15	0.028715	0.697325	SMG1	0.0294429	-0.566098	LRP5	0.0115402	1.63761	PRKDC	0.0172416	-1.73743	IRX5	0.00751646	1.6445	ZNF587B	0.0101384	-1.57854
		CERS4	0.0287269	0.764812	PGM2	0.0294619	-0.747488	SPOCK3	0.0115589	2.51239	PKP4	0.0173391	-1.19012	DLG5-AS1	0.00754087	2.30533	NEIL3	0.0101604	-1.67413
		C14orf182	0.0289819	0.886777	FH	0.0296393	-0.597092	KDM4B	0.0115901	1.33813	SFXN2	0.0173898	-1.62369	FAM171A2	0.00757595	1.91655	STRIP2	0.0101634	-1.05118
		BLVRB	0.0290783	0.509082	BAG2	0.0298	-0.718271	SLC47A2	0.0115984	6.32696	RABEPK	0.0174013	-1.35346	THEMIS2	0.00757641	1.7097	RNF38	0.0101656	-1.53823
		MOSPD3	0.0291666	0.562792	NUSAP1	0.0299357	-0.929902	LPIN2	0.011614	1.24758	CENPM	0.017431	-1.65007	DFNB59	0.00762228	2.42478	SENP2	0.0103031	-1.29601
		TNS4	0.029245	0.719966	PUS7	0.0299791	-0.677257	MX2	0.01163	4.82542	ARNTL2	0.0175563	-1.77126	TFEB	0.00763602	1.91019	FAM120A	0.0103105	-2.78901
		SYT17	0.0293088	0.763242	SLC3A2	0.0300013	-0.515842	DFNB31	0.0116417	1.56131	TPX2	0.0175576	-1.09385	MLXIPL	0.00764946	2.7902	APTX	0.0103268	-1.92665
		JOSD2	0.0296455	0.720852	THSD4	0.0302308	-0.630987	FAM179A	0.0116418	1.59299	AGK	0.0175616	-1.60083	PPM1M	0.00767797	1.11216	OGFOD1	0.0103437	-2.1347
		WDR45	0.0296648	0.821361	TICRR	0.0302356	-0.719739	VASH1	0.0116701	1.99985	PRPS2	0.017633	-1.96218	CCDC157	0.0076783	1.02329	DDX52	0.0104417	-1.0139
		CDK10	0.0296787	0.52955	UAP1	0.0302571	-0.656708	MAPK13	0.0116778	1.15	GEMIN6	0.0176549	-1.50343	SAT1	0.00773018	1.92517	MLEC	0.0104606	-1.73787
		LENG8	0.0297091	1.32523	DANCR	0.0303107	-0.678173	IGDCC4	0.0117484	1.31736	MYO19	0.0176839	-1.35378	PTK2B	0.00773466	2.03818	GGCT	0.0105304	-1.81469
		L3MBTL1	0.029741	1.08077	SPATA5	0.0303595	-0.969389	CALHM3	0.0117734	2.83062	MRPS30	0.0177022	-1.217	C8orf82	0.0077513	1.60136	ZNF90	0.0105665	-1.50652
		CALCOCO1	0.029825	1.42445	ZNF702P	0.0303775	-0.653578	APBB1	0.0117826	1.04498	WDR5	0.0177409	-1.43062	MARCKSL1	0.00776884	2.34939	STRA13	0.0106153	-1.0837
		CAPS	0.0298889	2.35159	CD83	0.0306768	-1.0683	TNXB	0.0118816	2.981	TSR1	0.0177558	-1.15942	ZNF713	0.00781547	1.86471	SLC39A14	0.0106865	-1.47427
		SMIM1	0.0298915	2.81571	CDKAL1	0.0307214	-0.518482	VLDLR	0.0119045	1.15685	SLC25A3	0.0177602	-1.33264	RNASET2	0.00783984	1.5295	UTP18	0.0107163	-1.51483
		PLB1	0.029913	0.802247	NRGN	0.0307242	-0.567103	PLCD4	0.0119161	3.19775	MND1	0.0177665	-2.48103	MAPK15	0.0078442	2.60505	URB1	0.0107724	-1.47156
		CATSPER1	0.0299198	0.548134	GEN1	0.030759	-0.530363	TP53INP2	0.01197	2.04534	HJURP	0.0178313	-1.45029	GPR153	0.00786086	1.2224	GINS1	0.0107853	-3.90998
		GABBR1	0.029953	1.25625	NR2C2AP	0.0307844	-0.735604	EPOR	0.0119833	1.69822	UTP15	0.0178991	-1.07108	DUSP4	0.00786124	1.25609	TNC	0.0108198	-1.12071
		RPH3AL	0.0300411	0.894932	RGMB	0.0310516	-0.521559	RALGPS1	0.0119842	2.46517	MRPL24	0.0179112	-1.24982	CCDC102B	0.00788787	2.80478	SAAL1	0.010839	-1.56156
		PLLP	0.0300721	0.669583	MFAP3L	0.0312515	-0.612002	ASB2	0.0120114	2.52272	MARS2	0.0179223	-1.16422	MAD1L1	0.00789107	1.08862	RDH11	0.010886	-1.41448
		COL6A1	0.0301715	0.961039	CCP110	0.0312913	-0.77234	SAP30L	0.0120337	1.09546	CDCA5	0.0179366	-2.26212	SLC22A18	0.00791824	3.29914	PLEKHB2	0.0109177	-1.67987
		PNPLA2	0.0302106	0.540771	PM20D2	0.0313334	-0.615943	PCDH20	0.0120441	1.22476	C3orf14	0.0179462	-1.73228	CD99L2	0.00795884	1.39115	POLE2	0.0109885	-3.0055
		TCN1	0.0302765	0.508437	FANCM	0.0314448	-0.582047	ITFG1	0.0120819	1.09908	PFKFB2	0.0179897	-1.02164	SYT9	0.00797495	2.47536	GLIPR1	0.0109915	-2.24938
		BPHL	0.0303215	0.616624	SGOL2	0.0314874	-0.785907	EML6	0.0121088	1.0677	TYMS	0.0180594	-2.71198	KIAA1551	0.00803773	1.3575	GALNT6	0.011056	-1.58318
		WBP1	0.0303502	1.61019	DLEU2	0.0315092	-1.19868	TCF7L2	0.0121741	1.51057	PHB	0.018084	-1.02314	ACSS3	0.00803957	1.66737	LINS	0.011118	-1.15479
		JAG2	0.030555	0.526226	CSE1L	0.0317238	-0.800301	ISG20	0.0121883	1.75457	C15orf38	0.0181169	-1.49308	CACFD1	0.00803989	2.62586	ZC3HAV1L	0.0111328	-1.19733
		PPFIA4	0.0306063	1.75262	TIMELESS	0.0317907	-0.581883	OASL	0.0122006	2.36163	OCLN	0.018126	-1.21929	PIK3C2B	0.0081084	2.50498	FBL	0.0111669	-1.21081
		TLR4	0.0307702	0.759472	NAV2	0.0317944	-0.568996	TLCD2	0.0122474	1.17593	NUP35	0.0181566	-1.23692	PLTP	0.0081531	2.20235	PAPSS2	0.0113599	-1.41774
		LRP5	0.0309295	0.71299	USP13	0.0318093	-0.692016	THRA	0.01225	2.04114	ADCY3	0.0181907	-1.93132	NHLRC4	0.00816134	3.53062	NCEH1	0.01136	-2.21539
		ATP9A	0.0309909	0.612542	GFM1	0.0319695	-0.502957	ARHGAP40	0.0123007	1.2036	GPATCH4	0.0182114	-1.4084	RAB17	0.00819747	1.75184	RTTN	0.0113683	-1.21369
		PAQR6	0.0310269	1.68042	SYNE1	0.032085	-0.555752	RAC2	0.0123213	1.09792	FDXACB1	0.0182744	-1.29232	BTG1	0.00822181	1.35815	NGDN	0.0114031	-1.46109
		TGM1	0.0310438	0.660137	PDPR	0.0320916	-0.514393	CDCP1	0.0123811	1.37201	CPNE2	0.0182977	-1.30077	ADAMTS9	0.00828954	1.31402	MCM4	0.0114233	-2.14862
		RAB3A	0.0310484	0.994309	POU2F1	0.0321293	-0.620484	F8	0.0123864	1.07684	TK1	0.0183041	-1.04232	PYCARD	0.00829028	1.84305	ZCCHC8	0.0114434	-1.00862
		SPRY1	0.0311641	0.829898	GINS2	0.0322711	-0.88384	STEAP3	0.012395	1.71547	SLC25A13	0.0183428	-1.01899	FMO5	0.00829868	3.47133	CMIP	0.0114788	-1.15579
		MAGED2	0.0311967	0.780551	ILDR2	0.0323262	-1.19262	SLC26A11	0.0124282	2.13003	FGF1	0.0183668	-3.1923	KCTD17	0.00830863	1.71545	TPX2	0.0114828	-1.95335
		NEIL1	0.0312909	1.77183	WDHD1	0.0323303	-1.03411	ZNF462	0.0124711	1.00737	RBM18	0.018381	-1.67984	GPR162	0.0083233	3.37468	KIAA0101	0.0115625	-1.90147
		ARHGAP4	0.0313392	1.74231	PPARGC1B	0.0323661	-1.0051	FAM213A	0.01248	1.58435	LIMK2	0.0183943	-1.32979	SLC4A11	0.00832726	1.83647	MED20	0.0115892	-1.2108
		PLAT	0.0313577	0.68412	ASF1B	0.0323689	-0.637422	ADAMTS13	0.0125214	3.24998	SSRP1	0.0184117	-2.66105	DOPEY2	0.00836614	1.30016	SNRNP40	0.0116968	-1.09595
		WWTR1	0.0313906	0.529269	EDN1	0.032381	-1.11798	LSS	0.0125599	1.18311	MDN1	0.0184255	-1.10943	CORO1B	0.00839404	1.34729	CDC45	0.0117067	-3.72568
		KLC4	0.0314056	0.901839	RFWD3	0.0324423	-0.830959	ETV7	0.0125726	1.46497	EARS2	0.0185192	-1.18045	GUCY1B2	0.00840382	3.17625	HSPA8	0.0117236	-1.29327
		IRF2BPL	0.0314532	0.552656	ABCC4	0.0326743	-0.641356	GGPS1	0.0125941	1.72565	TIMM9	0.0185757	-1.17	LCA5	0.00843444	1.49094	ARHGEF26	0.011773	-1.44639
		HIST1H2BD	0.0315	0.966221	DAW1	0.0327266	-1.09669	TNFSF15	0.012704	2.49599	ADAMTS1	0.0185857	-1.27786	SARM1	0.00844165	1.92699	ORC6	0.0117792	-2.97749
		SMIM14	0.0316631	1.25975	POLR2D	0.0328291	-0.557412	SGSH	0.0127142	1.68983	RANBP1	0.0186982	-1.66471	OBSL1	0.00848073	1.95733	CCNA2	0.0117993	-2.82293
		VAMP2	0.0317305	0.717411	NUPL1	0.0328342	-0.585385	RALGDS	0.0127778	1.331	GMNN	0.0187532	-1.40709	C3orf18	0.00854411	1.19058	ECE2	0.0118022	-1.76471
		MPND	0.0317589	0.882536	CCBE1	0.0328677	-1.28416	GAS7	0.0128265	1.70535	GPD1L	0.0187698	-1.27657	LRCH4	0.00854525	1.29153	TUBB4B	0.0118115	-1.48225
		ZNF821	0.0319413	0.858353	PTDSS1	0.0330553	-0.805694	SEC24A	0.0128295	1.01879	GCSH	0.0188253	-2.08317	VAMP8	0.00855029	1.4491	DNMT1	0.0118325	-1.44435
		DHX58	0.0320664	0.57132	ZNF488	0.0330886	-0.516728	ABCG2	0.0128349	1.17221	CLINT1	0.0188499	-1.28539	KCNN4	0.00860027	1.18982	DIAPH3	0.0119018	-2.17225
		ZBTB7C	0.0321513	1.08718	VGLL3	0.0332235	-0.71613	SLC17A5	0.0128583	1.21451	HIST2H3D	0.0188503	-2.90655	MDH1B	0.00861464	3.2449	PRRG1	0.0119278	-1.75434
		MAPK13	0.032251	0.616824	CEP97	0.0332744	-0.5971	AHRR	0.0129071	1.56892	JPH1	0.0188786	-4.02648	INTU	0.00867905	1.21898	SLC35G1	0.0119502	-2.19764
		TSC22D4	0.032373	0.666919	BRCA1	0.0333652	-0.897073	XKRX	0.0129329	2.696	TUBA1C	0.0188828	-1.59748	LRRC39	0.00868906	1.76727	ACAT2	0.0119545	-1.05123
		DAPK2	0.0324084	0.656606	EXOSC8	0.0334314	-0.619573	CD14	0.0129364	2.4947	LINC00452	0.0189364	-1.44442	GRN	0.00874338	1.23727	WHSC1	0.011978	-1.70273
		AIM2	0.0324762	0.738844	LMNB2	0.033472	-0.731217	MYO7A	0.013025	2.78105	HAUS5	0.0189777	-1.2298	FYN	0.00874394	1.14991	SLC41A1	0.0119855	-1.09805
		NDRG1	0.0325689	1.13371	GPR137C	0.0335302	-1.05659	NINJ2	0.0130938	1.58716	NDUFAF4	0.0190399	-1.00194	OPLAH	0.00876081	1.86411	OCLN	0.0120725	-1.01103
		HOOK2	0.0325712	1.08085	NIN	0.0336381	-0.583592	SFRP1	0.0131133	1.5894	PINX1	0.0190583	-1.22752	SPOCK3	0.00876288	3.4198	ZNF395	0.0120914	-1.33009
		ZNF385A	0.0327952	0.53638	HFM1	0.0336709	-0.760962	FBXO2	0.0131225	1.76156	WWTR1	0.0191344	-3.00948	FGD3	0.00878802	1.42609	SEC11A	0.0121537	-1.24695
		C19orf10	0.0328156	0.530912	FANCE	0.0337904	-0.500444	TMEM2	0.0131256	1.40874	CNKSR3	0.0192424	-1.41235	FAM102A	0.00884841	1.93949	C16orf80	0.0121766	-1.02116
		MANSC1	0.0328419	0.75652	MYBBP1A	0.0338064	-0.580702	TMEM173	0.0131897	1.9421	EXOSC5	0.0192546	-1.19608	MORC4	0.00885022	1.28007	MKI67	0.0121914	-1.91408
		C6orf223	0.0331835	0.762084	SPDL1	0.0338423	-1.03464	PNPLA7	0.0132054	3.18266	TUBG1	0.0194604	-1.05178	CBX4	0.00886745	1.24795	LIG1	0.0122116	-1.03611
		C14orf93	0.0332381	0.561517	SERBP1	0.0338923	-0.535911	KCNK6	0.0132331	1.17508	NOL6	0.0196238	-1.37111	GRAMD4	0.00888407	1.44862	TMEM41A	0.0122178	-2.00975
		WDR19	0.0333772	0.690162	UBE2S	0.0338988	-0.725055	ABCB9	0.0132769	1.08642	CPS1	0.0196408	-1.21706	FAM109A	0.00889934	2.23042	REL	0.0122291	-1.29798
		ZBTB7B	0.0334232	0.596183	CCNB2	0.0341454	-0.691167	BAG1	0.0133379	1.21738	CMIP	0.0197833	-1.78434	VPS9D1	0.00890323	1.54059	TMED10	0.0123683	-1.13996
		DFNB31	0.0335224	1.1792	RCC1	0.0341586	-0.572122	TMEM53	0.0133462	1.13046	DTL	0.0198766	-3.42984	PLCD3	0.00891286	1.42711	PIF1	0.0123864	-2.6664
		FPR1	0.0336099	0.938889	MIR137HG	0.0343736	-1.13639	POR	0.0133477	1.02735	EMG1	0.0199104	-1.65727	PLCH1	0.00891465	1.6355	CRY1	0.0124829	-1.20408
		IL11RA	0.0338889	1.14094	LRRCC1	0.0344835	-0.893768	SYNGR2	0.0134131	1.16399	ITGB2	0.0202139	-1.24385	NPHP4	0.00893241	1.06884	TCOF1	0.0125548	-1.46169
		FAM78B	0.03399	0.660355	MESDC1	0.0345011	-0.519218	CAPS	0.0134298	2.33765	RHNO1	0.0202312	-1.23518	SNX8	0.00894862	1.28665	LYAR	0.012595	-2.41034
		VAMP8	0.0340496	0.670491	CDC6	0.03452	-0.893835	PFKFB4	0.0135326	1.94496	ATP6V1D	0.0203174	-1.0178	C1QTNF6	0.00898407	1.32075	KLF10	0.0126014	-1.38068
		FKBP8	0.0341367	0.513193	LRRC20	0.0346487	-0.845122	TM7SF2	0.0136118	1.72575	SNHG7	0.0204167	-1.14778	NOXA1	0.00901926	1.55645	SUCO	0.0126058	-1.03509
		SNCG	0.0341544	1.53208	PRPF8	0.0346532	-0.540621	COL9A3	0.0136405	5.26576	ASAP1	0.0204202	-1.52357	DNMT3A	0.00901955	2.33533	PRKG1-AS1	0.0126553	-1.51599
		SELENBP1	0.0342095	1.15629	IL11	0.0347052	-0.971082	ZNF436	0.0136539	1.47886	SAAL1	0.0205176	-1.4344	ARHGAP25	0.00902637	2.0641	JPH1	0.0127933	-3.12039
		SEC14L2	0.034344	0.63351	ALPP	0.0347126	-0.615614	VSIG1	0.0136802	2.07362	TAGLN	0.0205493	-2.00797	IQUB	0.00905656	3.26982	ZNF625	0.0128524	-1.05445
		NISCH	0.034536	0.649101	CYCS	0.0348029	-0.540038	F2RL2	0.0136931	1.81388	SLC25A22	0.0207218	-1.3712	NCKAP5L	0.00909713	1.05836	RPA1	0.0128566	-1.25864
		PSAP	0.0345566	0.508402	FJX1	0.0348263	-1.03621	YIPF1	0.0137635	1.04939	TTI1	0.020818	-1.25427	ECH1	0.00912296	1.25736	CKS1B	0.0128755	-2.02229
		KIAA0895L	0.0346808	1.10726	NUP153	0.0348433	-0.526989	TMC8	0.0137694	1.54478	RQCD1	0.0208403	-1.55493	CACNA1H	0.00912387	5.24826	MAPK9	0.0128926	-1.44283
		YPEL5	0.0347887	0.516331	AIMP2	0.0348465	-0.722001	LAMA5	0.01377	1.31783	PSAT1	0.0208764	-1.05582	SMCO4	0.00912792	1.74981	KRT80	0.0129144	-2.72965
		C8orf82	0.034853	0.597043	ORC5	0.0348568	-0.686813	FKBP7	0.0137933	1.1735	NEIL3	0.0209324	-1.44378	LCTL	0.00914678	2.77873	PYGO1	0.0129175	-2.48558
		TMEM218	0.0349607	0.552152	AURKA	0.0349393	-0.819336	ARRB1	0.0137972	1.33671	MARCKS	0.0209514	-1.04169	PCDH20	0.0091623	3.1778	MMD	0.0129344	-1.16846
		IFI27	0.0350663	0.999841	ANKRD1	0.0350326	-0.716119	GYPC	0.013806	1.54157	FBL	0.0209665	-1.39168	PLA2G6	0.00917569	2.08279	RRM2	0.0130409	-3.97624
		SNX21	0.0351179	0.599026	EBNA1BP2	0.035096	-0.749421	NPTXR	0.0138151	1.32557	FAM111B	0.0211617	-4.6823	PCDHB8	0.00918221	1.76741	TMPPE	0.0130869	-1.24904
		MEF2C	0.0351475	0.783409	ITPR2	0.035138	-0.679557	NME3	0.0138308	1.17252	PRIM1	0.0211746	-2.61404	KCNMA1	0.0091908	3.7929	LMNB2	0.0130939	-1.45341
		PDZD7	0.0352129	1.13187	CDCA4	0.0352344	-0.839908	ELOVL6	0.0138421	1.47824	ITGB2-AS1	0.0212157	-1.66683	SWT1	0.00919181	1.25526	TAF4B	0.0131756	-2.15103
		IQSEC2	0.0352873	1.34387	KIF4A	0.0352365	-0.930113	WDR65	0.0139112	1.42245	KIAA1524	0.0212344	-1.33888	AKIRIN1	0.00920001	1.11934	PDZD8	0.0131819	-1.33883
		FAM193B	0.0352877	0.899153	ZNF850	0.0352469	-0.88375	RHBDL1	0.0140218	1.5263	ELOVL7	0.0212425	-2.56561	RP1L1	0.00920833	1.60923	DDX31	0.0131833	-1.10245
		LMBR1L	0.0353456	0.808876	ACAT2	0.0352564	-0.694564	PBX1	0.0140716	1.96346	SOCS2	0.0214238	-1.26256	ZNF532	0.00921002	1.24706	LMBRD2	0.0132085	-1.05492
		PPP2R5B	0.0354169	0.670418	MTFR2	0.0352828	-0.721643	LHPP	0.0140763	1.98732	RFTN1	0.0214591	-1.67788	COL6A3	0.00923596	1.04859	PTPLB	0.0132134	-1.14264
		NOL3	0.0355207	0.768194	TOP3A	0.0353262	-0.600773	ZCCHC14	0.0140885	1.04972	KATNB1	0.0216839	-1.11141	YPEL4	0.00924737	5.23539	HMMR	0.0132354	-1.95275
		ADIRF	0.0355366	2.33891	EIF4EBP1	0.0353919	-0.569824	LFNG	0.0141133	1.59741	PPP2CA	0.0216913	-1.38669	FOXO1	0.00925632	2.24426	TMPO-AS1	0.0133376	-1.39213
		STMN3	0.035602	0.691288	NOP58	0.0356038	-0.554021	FASN	0.014176	1.3132	PASK	0.0217453	-1.83558	ZNF579	0.00926526	1.8136	DPH2	0.0133696	-1.17134
		MMP28	0.0356188	0.845766	PRDM5	0.0356631	-0.674358	ST3GAL1	0.0142047	1.85884	EFEMP1	0.0217514	-2.73728	C5orf45	0.00927835	1.67361	SGOL2	0.0133722	-1.53233
		TCP11L2	0.0357279	1.67255	GRWD1	0.035671	-0.662793	XBP1	0.0142143	1.01548	CDC45	0.0217753	-3.28934	GMFG	0.0092923	2.80181	TUBG1	0.0133942	-2.04437
		CXXC4	0.0358068	1.30377	TMEM106C	0.0357324	-0.555173	PELI3	0.0142178	1.35595	FARSB	0.0217817	-2.14275	KLHDC8B	0.00932512	2.64224	TMEM241	0.0134087	-1.25307
		H6PD	0.0358922	0.784701	THOC1	0.0357507	-0.522992	CD99L2	0.0142409	1.40253	RIBC2	0.0218227	-1.7991	DNAJB2	0.00938618	1.03779	PKN3	0.0134117	-1.56704
		TMEM259	0.0359262	0.550133	IQGAP3	0.0359602	-0.619246	YPEL4	0.0142467	4.3675	NFU1	0.0218483	-1.35483	TEF	0.00940606	1.55244	PSMG1	0.0134644	-1.17602
		TFF1	0.0359529	2.09493	FARSB	0.0362149	-0.764465	CNTNAP3	0.0142553	1.18076	RAB5A	0.0218665	-1.70636	TSPAN13	0.00941195	1.75408	MYBBP1A	0.013527	-1.58854
		TSPAN10	0.0359992	1.09845	TMEM38B	0.0363182	-0.631264	NRXN3	0.0142759	1.46775	ETS1	0.0219248	-1.03589	LXN	0.00944447	1.75391	AGO2	0.0136002	-1.17409
		SEC31B	0.036026	1.92859	FAT3	0.0363599	-1.49074	GPR157	0.0143085	1.95699	HMGN2	0.0220073	-1.89813	BAZ2B	0.009456	1.33266	AGMAT	0.0136311	-1.63114
		OCEL1	0.0360492	0.57124	EXPH5	0.0363709	-1.30105	CNTNAP1	0.0143338	2.26989	ODC1	0.0220873	-1.87546	DQX1	0.00957152	2.91624	SERPINB9	0.0136474	-1.30765
		TMC6	0.0360715	0.820226	FLG	0.0364671	-0.929111	MID1	0.0143603	1.30105	MRTO4	0.0221246	-1.28932	THBS3	0.00958859	2.64681	TFDP1	0.0136751	-1.2334
		DCAF8	0.0360966	0.584464	GTF2H2	0.0365273	-0.53841	NLGN3	0.0143905	3.40194	ARHGEF26	0.022167	-1.86507	CGN	0.00959856	1.26953	AK2	0.0138971	-1.72235
		PIK3C2B	0.0362257	1.06869	HIST2H2AC	0.0366073	-0.701331	IL1B	0.0143985	3.23373	PRCP	0.0221923	-1.07012	REEP2	0.00963797	1.62321	BDNF	0.0139593	-1.67049
		IGFBP6	0.0363263	0.714485	FAM111B	0.03667	-1.07639	IRF2BPL	0.0144012	1.67825	LIN52	0.0221981	-1.42425	CYHR1	0.00964672	1.21022	ALMS1	0.0139722	-1.28424
		SLC4A3	0.0363514	1.12659	CDC14A	0.0366859	-0.617427	TMEM86A	0.014461	2.0437	ANAPC1	0.0223561	-1.01864	TMEM232	0.00964777	2.86803	LRRC69	0.0139976	-1.21978
		LONRF2	0.036406	0.763105	THAP4	0.0367436	-0.512759	LXN	0.0144765	1.29544	NOP56	0.0224271	-1.47622	ZNF497	0.00964879	1.2243	EVI2B	0.014057	-1.36199
		SCARNA2	0.0364487	0.720492	TTLL5	0.036803	-0.528169	VEGFA	0.0145492	1.27351	RAD51AP1	0.0224615	-2.39635	EXOC6B	0.0096568	1.01838	PTBP1	0.0140937	-1.56909
		CNGA1	0.0364659	1.36281	PSAT1	0.0368203	-1.0843	LGALSL	0.0146089	1.98323	HOXB9	0.0226722	-1.07282	SPATA17	0.0096602	2.56801	PRIM1	0.0143673	-3.58761
		DDR1	0.036511	0.779376	SF3B3	0.0368352	-0.577721	FOXO4	0.0146283	2.11606	FAM83D	0.0227659	-1.44917	C9orf152	0.0097116	4.99236	PPIL1	0.0143727	-2.92162
		CACFD1	0.036572	0.818227	FIGN	0.0369012	-0.829929	B3GNT3	0.0146343	2.38401	MTBP	0.0227866	-1.63938	LZTS1	0.0097151	4.20804	SENP5	0.0144073	-1.02578
		TUBG2	0.036585	0.739221	SRM	0.0369024	-1.01461	PYCARD	0.0146875	1.54084	BUB1	0.0228563	-1.59817	DTX3	0.00973203	1.29165	GEMIN4	0.0144196	-1.36474
		MR1	0.036601	0.873684	CDKL1	0.0369253	-0.806498	BIN1	0.0146981	1.17789	PTDSS1	0.0229082	-1.38106	WDR65	0.00973614	3.30816	TMEM170A	0.0144499	-1.58207
		COL18A1	0.036633	0.649775	PEA15	0.0369629	-0.626319	ACSS3	0.0147512	1.47158	CCDC86	0.0229381	-1.94607	GRIK2	0.0097372	1.26951	CHRNA5	0.0145429	-1.24675
		CARD6	0.0367525	0.693136	CENPI	0.036983	-0.98929	PHLDA1	0.0147646	1.12017	TMPO-AS1	0.0231064	-1.06111	KRCC1	0.00975923	1.7235	METAP1	0.0145554	-1.17955
		BTN3A1	0.0367747	0.702106	PPIF	0.0370284	-0.514805	TCEA3	0.0148205	1.11741	MCM3	0.0231291	-1.96549	CST2	0.00976826	2.7535	TFRC	0.0145733	-1.28583
		ZNF276	0.0367824	0.858775	MYH10	0.0370818	-0.723493	DBP	0.0148321	1.65714	HHEX	0.0232898	-1.60939	ALDH3A1	0.00977227	4.10763	EHD4	0.0146805	-1.59084
		ST6GALNAC2	0.036827	0.872347	PDS5B	0.0372598	-0.539068	SLC16A3	0.0148442	1.06507	CENPN	0.0234085	-1.56652	NRG2	0.00978521	2.38855	MCM3	0.0147068	-2.31112
		TMEM120A	0.0370638	0.532945	MTHFD2	0.0373251	-0.786816	TCN2	0.0149544	1.37607	SEMA3D	0.0234653	-1.72153	GAL3ST4	0.00980194	2.07064	SCML2	0.0147195	-1.45391
		LDHD	0.0370981	1.56651	FEN1	0.0373961	-0.826219	TNFRSF1B	0.0149597	1.38854	PTPRG-AS1	0.0234958	-1.19994	C16orf45	0.00981084	1.60731	MAPRE1	0.0147379	-1.46444
		AMT	0.0371524	1.66553	SNRPD1	0.0374561	-0.742194	AXIN2	0.0149793	1.15635	ATP6V0E2-AS1	0.0235377	-2.17618	CNTD2	0.00982473	3.76434	HMGN2	0.0147653	-2.27654
		GBP4	0.0372099	0.79058	LRRC8C	0.0375341	-0.567186	LDHD	0.015015	1.14372	PSMG1	0.0236199	-1.29267	GRIN2A	0.00983141	4.15452	MCMBP	0.0148572	-1.33319
		PROM2	0.0372168	1.07947	TFAM	0.0375595	-0.511939	PHF21A	0.0151166	1.54583	RMI1	0.0237657	-1.73983	IRF2BP2	0.00986902	1.37726	FGF5	0.0148913	-1.98359
		CLIC3	0.0372351	0.747347	DCTPP1	0.0375896	-0.815337	ST6GAL1	0.0151437	1.46235	CYR61	0.0240037	-4.70159	LRRC6	0.0098812	2.23392	NUP188	0.0149158	-1.15608
		SLC17A5	0.0372533	0.591396	MAP2	0.0376115	-1.08354	GABRR2	0.0152013	1.56092	LYPD6	0.0240177	-1.17061	GPRIN3	0.00992213	4.43582	TAF5	0.0149597	-1.82975
		PEX11B	0.03728	0.633637	SPC25	0.0376183	-0.995913	TESC	0.0152233	2.9747	MYH10	0.024047	-2.05728	MANEA-AS1	0.00993823	1.30006	TMEM64	0.0149699	-1.3687
		GPD1	0.037404	3.15774	PPIL1	0.0376608	-0.656442	GABARAPL1	0.0152277	1.0645	NCAPH	0.0240807	-2.3077	LURAP1L	0.0099501	1.09281	MVB12B	0.0149943	-1.60197
		DBP	0.0375811	0.791346	TTF2	0.0377925	-0.772706	NR4A2	0.0152685	1.52938	OXCT1	0.0242895	-1.32762	ACCS	0.00996876	1.59305	NUP205	0.0150727	-1.93676
		SMARCD3	0.0376812	0.656075	ZNHIT6	0.0378213	-0.516384	TRIB1	0.0152774	1.86171	BEND3	0.0243171	-1.69987	ANXA4	0.00998147	1.13298	SNHG1	0.0150822	-1.5845
		MKNK2	0.0378878	0.518147	HSP90AA1	0.0379159	-0.658109	RPGRIP1	0.0153294	1.15937	ERCC2	0.0244301	-1.04596	ARHGAP30	0.0100033	1.21596	UHMK1	0.0151186	-2.62828
		GNG7	0.0378903	0.992055	MDN1	0.0380623	-0.82425	AGO4	0.0153627	1.139	EDN1	0.0245036	-2.33269	VSTM2L	0.0100423	2.46346	CAV2	0.0151404	-1.82555
		CSF1	0.0379293	1.06424	HSPA8	0.038238	-0.806812	GPC1	0.0154313	1.14484	SRM	0.0245158	-1.37402	SEZ6L2	0.0100851	1.84288	CHEK1	0.015152	-1.76066
		SIRT4	0.0381647	1.03334	RAN	0.0382869	-0.573822	FCGRT	0.015455	1.40173	HOMER2	0.024643	-2.29272	IP6K2	0.0101763	1.58683	DDX55	0.0151578	-1.37929
		TMEM53	0.0381662	0.570887	RTKN2	0.038382	-1.05443	BBS12	0.0154777	1.19365	LIG3	0.0247775	-1.18177	AHDC1	0.0101819	1.10633	PRMT3	0.0151728	-1.17508
		KLF7	0.0383008	0.664094	ASAH2	0.0383959	-0.721181	SETBP1	0.0155174	1.95601	ZHX3	0.0248648	-1.3252	TSC22D1	0.0102073	1.13296	RAP2C	0.0151799	-1.34113
		MTMR11	0.0384418	1.25489	CLN6	0.0385563	-0.808471	THAP2	0.0155305	1.38959	PIGB	0.0248902	-1.26314	FAM210B	0.01021	1.74232	SUV39H1	0.0152183	-1.23781
		PCED1A	0.0384644	1.04193	BAZ1B	0.0387539	-0.576846	MPG	0.0155514	1.23136	MYBL2	0.024908	-1.79799	MLXIP	0.0102327	1.34449	EIF4EBP2	0.0152307	-1.18602
		CD22	0.0388348	0.703916	MMACHC	0.0388647	-0.527853	CREB3L3	0.0155801	3.93103	CHEK1	0.0249323	-1.23085	CHN2	0.0102345	1.54157	RAD54L	0.0152846	-3.21638
		CACNB3	0.0388608	0.912714	SGK1	0.038883	-1.01093	XDH	0.0155947	1.78377	MRPL19	0.0249661	-1.01912	ACSL1	0.0102562	2.18376	TIMELESS	0.0152886	-1.43696
		CLK4	0.0388788	0.572703	DOCK2	0.0391599	-0.698634	REC8	0.015609	2.09369	DIAPH3	0.0251905	-2.14116	BEX2	0.0103931	2.26805	MTX3	0.015392	-1.08253
		SPPL2B	0.0389263	0.673068	ARHGAP10	0.0391676	-0.550641	ANXA11	0.0156568	1.10148	NUP37	0.0251907	-1.39822	ASAP3	0.0104352	1.06578	BACE1	0.0154461	-1.0733
		ZSWIM4	0.0389344	0.617311	GALNT13	0.0392192	-0.996237	VAMP8	0.0156752	1.18674	ZNF286A	0.0252685	-1.10212	EEF1A2	0.0104434	1.23749	SKP2	0.0155307	-4.25606
		ENGASE	0.0389444	0.834093	PHTF2	0.0392529	-0.516583	BSN	0.0157489	1.29935	PI4K2B	0.0253865	-1.97951	TRANK1	0.0104451	1.78758	UHRF1	0.0155323	-2.83539
		ABCB6	0.0391107	3.168	SFMBT1	0.039457	-0.536035	MRPL34	0.0157507	1.0711	E2F2	0.025388	-2.46857	TFF2	0.0104522	3.33318	EVI2A	0.015572	-2.06863
		ITGA1	0.0391949	0.834469	ALDH1B1	0.0394622	-0.646672	NES	0.0157665	1.63898	RAD54L	0.0255169	-2.02261	ALDH3A2	0.0104787	2.94381	EZH2	0.0155851	-1.35821
		TCEA3	0.0392544	0.785966	PDSS1	0.039683	-0.950959	ARHGAP24	0.0158343	1.19506	EXOSC8	0.0256106	-1.19031	ZBED3	0.0105705	1.59139	HOMER2	0.01559	-1.17692
		DGKQ	0.0392652	0.513472	USP31	0.0399842	-0.697309	SLC25A27	0.015909	1.35052	PUS7	0.0256563	-1.17027	HOOK2	0.0106065	1.25352	MCOLN2	0.0156814	-1.33287
		ZSCAN16	0.0393531	0.521022	PBK	0.0401065	-0.864321	PRSS3	0.0159933	1.45259	STS	0.0256891	-1.12073	ICAM1	0.0106354	1.13606	TK1	0.0157427	-1.2515
		ANKZF1	0.0394011	1.11509	ERCC8	0.040157	-0.595065	SLC4A11	0.0160395	1.4029	IL11	0.0257569	-2.12159	SEPW1	0.0106528	1.17814	SETD8	0.0157747	-1.54726
		TRPT1	0.0394373	0.601294	MAD2L1	0.0402364	-0.710504	MAPK8IP3	0.0160561	1.10128	C19orf48	0.0258119	-2.1725	NARF	0.0106645	1.22825	OTUD4	0.015793	-1.06405
		GCKR	0.0395985	1.18832	COL8A1	0.040243	-0.523133	NACC2	0.0160872	1.4898	SGOL1	0.0258144	-1.32723	BIN1	0.0106647	1.40109	DPAGT1	0.0158101	-1.01277
		SYNGAP1	0.0397947	0.631386	C10orf12	0.0402812	-0.584133	TRIB2	0.0160994	1.29955	TOMM5	0.0259105	-1.56988	ERBB3	0.0106707	1.61016	NCOA4	0.0158317	-1.33592
		NME3	0.0398136	0.803465	ILF2	0.0403858	-0.552431	SLC2A3	0.0161127	1.72696	CENPK	0.0259253	-2.14288	IFT57	0.0107271	1.73042	GINS2	0.0158453	-4.45715
		SLC43A2	0.0399223	1.61186	C19orf48	0.0404805	-0.71815	TTC21A	0.0161173	1.69693	NEIL2	0.0259994	-1.66055	TMEM38A	0.0107343	1.66072	ZMAT3	0.0159654	-2.04638
		IRF7	0.0399406	0.837577	PAXIP1	0.0405852	-0.535817	CCDC151	0.0161221	2.06188	POP1	0.0260684	-1.23258	C20orf96	0.0108121	1.93868	LMNB1	0.0160184	-3.0963
		FZD1	0.0399571	0.618296	CDK1	0.040604	-0.895992	RCOR2	0.0161349	3.80645	RNASEH2A	0.0260735	-1.13224	CXXC4	0.0108151	2.0275	CCDC86	0.0160954	-2.36469
		CA11	0.0400303	2.01187	IPO9	0.0406724	-0.613472	CSPG4	0.0162604	1.28413	MIS18A	0.0261007	-1.32379	IFT80	0.0108474	1.23368	GTF3C2	0.0161258	-1.103
		SECTM1	0.0400629	0.528294	CCT5	0.0406851	-0.69963	ALDOC	0.0162821	2.18151	MCM8	0.0261288	-2.06637	SNX33	0.0108495	1.22804	FAM72B	0.0161445	-2.65159
		GUSBP11	0.0400729	1.06664	CACNA2D1	0.0408217	-0.509221	CLIP4	0.0163387	1.30209	CENPW	0.0261577	-1.10275	CC2D2A	0.0108842	1.6356	PAFAH1B1	0.0161903	-1.07781
		MFNG	0.0400796	0.846115	CCDC15	0.040845	-0.510666	NOV	0.0163446	1.83525	ANKRD40	0.0262543	-1.5434	VSIG2	0.0109147	1.40077	GPC6	0.0162438	-2.03142
		PRDX5	0.0401205	0.785753	TIMM9	0.0408584	-0.630703	FAM127A	0.0164132	1.00959	NXT1	0.0263294	-1.03475	FAM21C	0.0110118	1.02268	TROAP	0.0162647	-1.44957
		ACBD4	0.0403955	0.842695	PCOLCE2	0.04086	-0.661004	NYAP1	0.0164546	2.3463	CLSPN	0.0264155	-2.92719	GPR110	0.0110247	2.06989	GALNT14	0.0162815	-2.61128
		PSMG2	0.0404112	0.816812	CXCR4	0.0408659	-1.05281	TMEM140	0.0164683	2.22241	PMS1	0.0265686	-1.04691	RNF208	0.0110325	2.51066	FADS1	0.0163032	-1.63308
		STX4	0.0405189	0.767638	CASC5	0.0408843	-1.11761	NOL3	0.0164746	1.3856	CDCA7	0.0265849	-4.59888	COL6A1	0.0110628	1.03785	EARS2	0.0163747	-1.68358
		HDAC11	0.0405292	0.58295	CASZ1	0.0408941	-0.53471	SCRN2	0.0164787	1.06133	SDK1	0.0267054	-1.24628	DHRS12	0.0111125	2.19718	PROSER2	0.0164293	-1.38677
		ESPN	0.040576	1.05341	GLRB	0.0409948	-0.629762	RDH5	0.016565	2.21699	ERLIN1	0.0267265	-1.05459	ZER1	0.0111561	1.31449	AAR2	0.0164355	-1.33944
		TMEM254-AS1	0.0405924	1.00424	CACYBP	0.0410038	-0.525728	SELM	0.0165998	1.76023	CAD	0.0268047	-2.19285	AGBL2	0.0111647	1.32764	SMAGP	0.0164645	-1.33281
		CAPRIN2	0.0406298	1.12463	RIOK1	0.0410146	-0.760996	TGFB1	0.0166017	1.11321	CCNE1	0.0268268	-2.8275	FAM214A	0.0112057	1.17937	DPY19L3	0.0165424	-1.08123
		ERV3-1	0.0406879	0.984858	UBR7	0.0410491	-0.721115	RHOJ	0.0167247	1.45228	NUP62	0.0269051	-1.22665	ACSF2	0.0112229	1.80307	PA2G4	0.016576	-1.44661
		GPR55	0.0409703	1.35255	KIF22	0.041112	-0.603915	ACOX2	0.0167946	1.34545	JDP2	0.027031	-2.31152	STXBP2	0.0112237	1.155	EDEM1	0.0165921	-1.83494
		RNF43	0.0410533	0.525672	AHCY	0.0411232	-0.550008	POU3F2	0.0168084	1.13638	RFC5	0.0272047	-1.39848	RBMS3-AS3	0.0112768	1.36086	CSF2	0.016648	-2.7448
		TMEM219	0.0411959	0.509488	NRF1	0.0411289	-0.505816	GIPR	0.0168164	2.84871	CTGF	0.0273602	-4.97769	EMC10	0.0113244	1.17818	MTHFD1	0.0166846	-1.16992
		PTGES	0.0412484	1.23565	RELN	0.0413228	-1.22187	SPSB1	0.0168338	1.09923	ANKRD33B	0.027393	-2.02896	NIPSNAP1	0.0113356	1.6392	MIR17HG	0.0166881	-1.57297
		APOBEC3G	0.0412846	1.12445	IGF2BP2	0.0414961	-0.527049	NEURL2	0.0168774	1.02546	LRP4-AS1	0.0273955	-1.2961	ST6GAL1	0.0114683	1.71427	KIF4A	0.0168075	-1.85889
		LSMEM1	0.0413286	0.896791	LAS1L	0.0415187	-0.502661	WDR52	0.0169097	1.02191	MEST	0.0274051	-3.01	MLYCD	0.0115265	1.08019	PDSS1	0.0168128	-1.84454
		PLXNA3	0.0413431	1.02686	KIF5B	0.0415385	-0.584426	TSPAN13	0.0169399	1.92746	NOP58	0.0274108	-1.35866	SPSB3	0.0115857	1.32288	FAM225A	0.0168949	-2.10403
		FFAR4	0.0413811	1.74054	PNO1	0.0415671	-0.823527	B4GALT1	0.0169646	1.41129	ENC1	0.0274427	-1.03878	VAT1	0.0115861	1.39185	CSRNP1	0.0169343	-1.22603
		PDK4	0.0413899	2.19007	ASPM	0.0415707	-0.836428	GPR116	0.0169788	1.5879	ARHGAP10	0.027585	-1.34176	LMBRD1	0.0115905	1.01702	CKAP4	0.0169371	-1.40797
		PPFIBP2	0.0416068	0.80342	FAM13C	0.0416187	-0.794307	LTBR	0.0170307	1.06215	SNHG1	0.0276163	-1.3732	VSIG1	0.0115995	2.65053	SLC31A2	0.0171345	-1.29955
		MIR210HG	0.0417633	1.93599	DDX10	0.0416756	-0.645304	B3GNT8	0.0170823	1.88573	BRI3BP	0.0276593	-1.74692	SGCB	0.0116452	1.05351	RNF138	0.0171758	-1.05491
		ZNF345	0.0417912	0.97349	APOBEC3B	0.0418186	-0.55052	SPAG8	0.0171205	1.56383	AHCY	0.0277634	-1.46716	ARHGAP4	0.0116653	2.97377	DAW1	0.0171901	-1.18666
		PRRT2	0.0420679	1.73872	GINS4	0.0420042	-0.768843	GALNT1	0.0171867	1.22066	HIST1H2AC	0.0278048	-1.62184	ELF3	0.0116703	2.68624	TIGD7	0.0172994	-1.16557
		NICN1	0.0421957	0.805059	TLN2	0.0420219	-0.618957	TSC22D3	0.0172168	2.30498	LITAF	0.0278187	-1.11656	CATSPER1	0.0117114	1.60348	FAT4	0.0173431	-1.08605
		PEX11A	0.0422225	0.814119	KIF24	0.0420603	-0.834856	GABRB1	0.0172174	2.32969	FANCG	0.0279934	-1.93252	SFXN3	0.0117149	1.14029	PLD6	0.0173908	-1.33325
		MAPRE3	0.042251	0.838598	SMC2	0.0421093	-0.910188	TUBA1A	0.0172398	1.55827	ASF1B	0.0280062	-2.07464	CARD16	0.0117642	1.5331	PMM2	0.0174433	-1.04797
		C16orf71	0.0423039	1.10214	GLI3	0.042125	-0.527122	NOXA1	0.0172617	1.41912	ZMAT3	0.0280808	-1.93925	GSE1	0.011775	1.26023	TOMM22	0.0174642	-1.73273
		MX2	0.0423145	0.506964	ALG8	0.042231	-0.5472	CYB5R2	0.0172651	1.03119	CERK	0.0281004	-1.58421	CPNE5	0.0117879	1.76477	GPRC5A	0.0175415	-2.0818
		PARP10	0.0423363	0.996461	B3GALNT2	0.0423704	-0.524009	TNK2	0.017283	1.06294	CENPI	0.0281104	-1.65856	RELL2	0.0117931	1.31581	NIP7	0.0175532	-1.62971
		OSCP1	0.042382	0.596792	ANP32B	0.0424085	-0.647404	CDC42EP2	0.0173462	1.08095	LIMA1	0.0283025	-1.20081	GS1-259H13.2	0.011802	1.67109	SLC39A6	0.0175533	-1.09588
		OSBPL5	0.0424114	0.592865	NUDT21	0.0424885	-0.604784	C14orf182	0.0173794	2.28231	KDELC2	0.0283026	-2.7269	LINC00649	0.0118708	1.13635	ASPH	0.0175684	-1.94505
		PLEKHM1P	0.0424217	1.14261	SCLT1	0.0425441	-0.585902	TSNAXIP1	0.0174289	1.81525	ENOPH1	0.0283107	-1.23483	ZNF775	0.0118828	1.20823	LRP8	0.0176068	-1.76534
		CSNK2B	0.0426448	0.780026	CTPS1	0.0426516	-0.908624	SLC35E2	0.0174497	1.2061	HIST1H2AG	0.0285271	-3.37052	OSBPL5	0.0119143	1.30445	RPA2	0.0176097	-1.11164
		DBNDD1	0.0426908	0.546722	PKP4	0.0426636	-1.1108	ABCD2	0.01747	2.86114	OSBPL3	0.0286084	-1.09913	SLC4A3	0.0119645	1.29137	PHTF2	0.0176947	-1.95122
		MGST3	0.0429127	0.599783	MCM2	0.0429713	-0.855812	RABAC1	0.0175099	1.4485	THBS1	0.0287365	-1.40015	B3GALT4	0.0120067	3.03258	BUD13	0.0176951	-1.52375
		STXBP2	0.0429536	0.715918	NDUFAF4	0.0431218	-0.707514	ELF3	0.0176957	2.42084	ATAD3B	0.0288371	-1.05193	SSH3	0.0120069	1.21661	DHRS13	0.0177913	-1.17533
		NBEA	0.0430373	0.534533	SNAI2	0.0431564	-0.534362	LRP1B	0.0177352	1.99534	RAD51D	0.0288458	-1.51558	FUZ	0.012021	1.52428	LNPEP	0.0178249	-1.02376
		C12orf36	0.0430822	1.86901	SAPCD2	0.0432039	-0.64011	IFITM1	0.0177383	1.73131	PLAC8	0.0289686	-1.20303	MAML3	0.0120783	1.01194	ATP13A3	0.0178353	-2.09571
		ZNF514	0.0431799	0.635881	GLIS3	0.0433727	-0.799285	YPEL3	0.0177441	2.21662	CDCA3	0.0291051	-1.86549	CACNA2D4	0.0120861	1.74374	FSTL1	0.0179683	-2.61954
		PI16	0.0434124	1.76427	ORC1	0.0433921	-0.900509	NPY1R	0.0177487	2.28588	PHB2	0.0291833	-1.05369	BTBD2	0.0120933	1.48556	PTBP3	0.0180172	-3.51183
		HVCN1	0.04343	0.614008	C1orf112	0.0434118	-0.799513	CPNE7	0.0177488	2.57702	ATP5G1	0.0291977	-1.59909	CCR1	0.0121037	1.28939	SEMA3D	0.0180243	-1.73512
		ZNF467	0.0434993	1.97073	OIP5	0.043477	-0.843268	PPFIBP2	0.0178729	2.39541	ANKRD1	0.0292917	-5.17455	NQO1	0.0121775	2.05416	SPIB	0.0180558	-1.52547
		ECHDC2	0.0435066	0.719656	FOSL1	0.0437456	-0.673824	PARP9	0.0178915	1.07228	ORC6	0.0292976	-1.86141	NDRG4	0.0121912	3.36738	FAM216A	0.0181727	-1.83721
		PARP3	0.0435102	0.610914	PEG10	0.0438997	-0.559723	IFI6	0.0179212	1.3589	UBE2V2	0.0293002	-1.10893	BCAS3	0.0122128	1.9348	SRXN1	0.0181763	-1.91581
		KCNN4	0.0436267	0.669517	POLR1B	0.0439304	-0.514183	C2	0.01795	2.13729	E2F4	0.029494	-1.00866	TCEA2	0.0122251	1.26311	HIST1H3H	0.0181863	-2.34184
		ETV1	0.04367	0.782836	CHAF1B	0.0440411	-0.976405	NWD1	0.0179501	3.22028	PWP2	0.0295905	-1.26755	CYP39A1	0.0122701	2.31123	NUP62	0.018194	-1.18914
		HMGCL	0.0437037	0.707965	SCUBE3	0.0441299	-0.523499	NINJ1	0.0179525	1.04599	CCDC6	0.0297542	-1.64888	TCF25	0.0122708	1.02461	CENPO	0.0183257	-1.41146
		STAT2	0.0438027	0.926465	RRP15	0.0441598	-0.692405	RAET1G	0.0180103	1.45995	TMEM201	0.0298148	-1.27344	HECW2	0.0123393	1.57956	RPL22L1	0.0183626	-1.31168
		WDR90	0.0438299	0.709971	HHIP-AS1	0.0442196	-0.650643	PDGFRL	0.018023	1.19728	GTPBP4	0.0298343	-1.05349	DZIP1	0.01234	1.38929	MYL12B	0.0183668	-1.1154
		APOE	0.0438824	1.48632	NCAPG2	0.0442383	-0.701642	C9orf152	0.0180431	2.7331	RPL22L1	0.02986	-2.21056	RAB11FIP4	0.012365	1.50051	KDELC2	0.0183722	-1.9244
		ALDH2	0.0440991	0.603019	PLAU	0.0445462	-0.544557	OAS1	0.018057	2.93564	IMP4	0.0298681	-1.44991	ANKDD1A	0.0123656	2.14232	SGOL1	0.0184509	-2.68914
		ARFGAP1	0.0441091	0.687575	BRCA2	0.0445787	-1.29402	SCD	0.0180648	2.01776	ATAD5	0.0299204	-2.18989	C14orf28	0.0123793	1.22189	DYNC1LI2	0.0184917	-1.42129
		IRF3	0.0443338	0.572117	MARS2	0.0445996	-0.662986	COL7A1	0.0180762	1.29451	E2F8	0.0299622	-3.68662	SMIM1	0.0123846	3.9185	KIAA1432	0.0185142	-1.07118
		HLA-DPA1	0.0443546	0.521605	MMS22L	0.0446565	-0.965991	TEP1	0.0181244	1.37194	DNA2	0.0300734	-1.95535	BAG1	0.0123851	1.78824	BOLA3	0.0185555	-1.51523
		PSMG3-AS1	0.0445366	0.541197	CLIC5	0.0446738	-2.58182	CCDC113	0.0181903	1.31901	C9orf40	0.0300972	-1.02663	MEI1	0.0124656	2.29456	XRCC2	0.0186219	-3.32432
		BCO2	0.0446092	2.16544	TDP1	0.044945	-0.745895	TMEM66	0.0182496	1.2549	CDC20	0.0301283	-1.49382	MSLN	0.0125639	1.34003	GABPB1	0.0186955	-1.02275
		ACSS1	0.0446803	1.15582	KNSTRN	0.0450818	-0.678562	RAET1E	0.0182887	1.80861	YAP1	0.0301552	-2.96436	ITLN1	0.012645	3.6355	HIST1H2AC	0.0187448	-1.67598
		CPEB2	0.0447052	0.583583	RPA1	0.0450958	-0.567729	TIMP3	0.0183285	1.07408	WHSC1	0.0302054	-1.08615	BCO2	0.0126573	1.04915	LRR1	0.0187609	-1.53604
		NPHP1	0.0448627	0.629469	MTHFD1	0.0451083	-0.704884	CFP	0.0186051	1.14433	TIMM21	0.0302114	-1.18851	CTSD	0.0126899	1.58205	TM9SF3	0.0188108	-1.01752
		BMF	0.0448952	1.42525	PCLO	0.0451634	-0.639369	ARHGAP5-AS1	0.0186431	2.52182	FAM132B	0.0302412	-2.43641	NEBL	0.0126923	1.78577	CNN2	0.0188284	-1.63192
		SDCBP2-AS1	0.0449374	1.40417	MATN2	0.0451816	-0.625708	GPR173	0.0186909	1.71892	FSTL1	0.0302479	-1.1392	MYO18A	0.0127022	1.43606	NAT10	0.0188967	-1.06521
		PRICKLE4	0.045028	0.968072	URB1	0.0452727	-0.720334	PLEKHH2	0.0187508	1.15214	SLC25A24	0.0303766	-1.97666	DNAJC4	0.0127215	1.97496	ADAT2	0.0189468	-1.12826
		CCS	0.0450962	0.783578	PRKDC	0.0454313	-1.19362	SALL2	0.0187687	1.31113	CMSS1	0.0305182	-1.93166	FNDC4	0.0127258	1.678	IPO5	0.0190011	-1.3172
		ACADS	0.045099	0.666686	C8orf33	0.0454459	-0.547652	CMKLR1	0.0187881	2.23698	SNRPC	0.0305302	-1.62297	BCL6	0.0127342	1.26037	ARL6IP1	0.019008	-4.30993
		FCHSD1	0.045219	1.09622	KIF23	0.0456312	-1.19466	PHOSPHO1	0.0188144	3.67061	MSH2	0.030555	-2.25594	CCDC24	0.0127388	2.31528	GMNN	0.0190104	-1.8316
		CCDC115	0.045334	0.580011	GSG2	0.0456795	-1.13039	KCNAB2	0.0188269	1.30318	RRP12	0.0305971	-1.65937	TSPEAR-AS1	0.0127555	2.79377	FAM111A	0.0190552	-1.63367
		SLC40A1	0.045415	1.07992	GMPS	0.0456844	-0.598891	LINC00261	0.0188283	1.55702	FST	0.0307286	-2.73716	UBE2H	0.012832	1.56621	MAN2A2	0.0190872	-1.24777
		PLXNA2	0.0454182	0.563351	GCH1	0.0459267	-0.65777	PCSK9	0.0188491	1.57349	E2F1	0.0308435	-2.56933	CHIC1	0.012927	1.07276	PTGER4	0.0191198	-1.0035
		ZMIZ1-AS1	0.0455811	1.42591	NCAPH	0.0460783	-1.16056	PDK2	0.0188583	1.01875	PLK4	0.0309709	-1.86207	RHOBTB1	0.012932	1.27729	DTYMK	0.0191401	-1.26989
		C1QTNF6	0.0456237	0.742971	SUPT16H	0.0461192	-0.736974	CCDC28B	0.0188624	1.17219	TFRC	0.0310097	-1.13844	SCG2	0.012938	1.57203	RMI1	0.0191459	-1.25326
		SPRED3	0.0458036	0.79434	PPME1	0.0462165	-0.687295	FFAR4	0.0189356	1.92141	TIPIN	0.0310242	-2.37566	TYMP	0.0129528	2.03813	ULBP3	0.0191469	-1.92662
		MYO18A	0.0458337	0.565611	KIAA0101	0.0462205	-0.886346	FIBCD1	0.0189398	1.76365	MTHFD1L	0.0311133	-2.01035	PHLDB3	0.0129614	1.1484	DTL	0.0191502	-4.11354
		FBXO44	0.0458726	0.811014	PAQR4	0.046272	-0.50839	TNFRSF14	0.0190671	1.31979	DDX10	0.0311719	-1.25078	CREB3L1	0.0130312	1.44232	MRTO4	0.0193646	-1.83911
		ENO3	0.045996	0.904225	HELLS	0.0465277	-0.940447	P2RX1	0.0191144	4.85347	KLHDC4	0.0311821	-1.07741	SH3BP1	0.0130657	1.27427	POLH	0.0193744	-1.65076
		DLGAP1-AS1	0.0460029	0.833495	TCF19	0.0466334	-0.761748	CXXC5	0.0191588	1.23905	F3	0.0312063	-1.92838	SIAE	0.0130954	1.33641	ALG9	0.0193865	-1.09199
		FAM109A	0.0460518	0.541583	NEGR1	0.0466428	-1.62361	SLC23A2	0.019193	1.02507	ARHGEF39	0.0312526	-1.23661	CCNDBP1	0.0131018	1.14723	ZNF749	0.0193901	-1.03398
		GGT1	0.0461905	1.33377	RUVBL1	0.0466983	-0.57528	APOBEC3D	0.0192328	1.30903	MCMBP	0.0313669	-1.61556	PCDHGA12	0.013129	2.30935	POGLUT1	0.0194115	-1.151
		EML6	0.0462266	0.762085	MCM10	0.0469494	-1.10528	PDE4B	0.019333	1.72251	KDM4A-AS1	0.0314022	-1.45417	GGPS1	0.0131334	2.05726	IARS	0.0194135	-1.40675
		C6orf165	0.0462372	2.16031	YEATS4	0.0471183	-0.640272	EHD3	0.0193648	1.56156	DKC1	0.0314415	-2.30403	SEMA6A	0.0131513	1.28246	CCDC50	0.0194517	-1.1015
		SPSB2	0.0463058	0.551808	TRIM6	0.0473271	-0.567044	DUSP28	0.0193731	1.12155	ATRIP	0.0315713	-1.28601	CCL26	0.0131811	1.68962	B4GALT2	0.0194896	-1.20349
		LY6G5B	0.0464024	1.57246	FANCB	0.0473592	-0.973295	CGNL1	0.0193772	2.36327	DDAH1	0.0315943	-2.37034	ARHGEF3	0.0131895	1.40468	EFEMP1	0.0194959	-2.3293
		LTK	0.0464163	1.75479	MB21D1	0.0474099	-0.521837	PCDH18	0.0194097	2.59	PATZ1	0.0316952	-1.05145	SH3D19	0.0132088	1.00935	MMACHC	0.0195091	-1.51142
		PLXNB3	0.0464287	1.55092	SPIN4	0.0474979	-0.860562	TRAPPC6A	0.0196728	1.4877	NIP7	0.0317211	-1.65347	EFCAB13	0.0132205	1.14985	OGFRL1	0.0195444	-1.27165
		CCDC159	0.0465916	1.46586	RSPH4A	0.0476128	-3.36628	MTMR9LP	0.0197049	1.31251	AP1S2	0.0317321	-1.10838	LY6E	0.0132532	1.56655	BRI3BP	0.0195637	-3.70347
		POLR2J3	0.0466127	1.07267	HMGB3	0.0476259	-0.526329	PCDHGB2	0.0197174	1.33533	PCNA	0.031744	-2.18833	ERBB4	0.0132721	3.09266	MAFF	0.0195718	-1.50719
		TTLL3	0.0466576	1.92923	MAP7D3	0.0479013	-0.798221	CST3	0.0198443	1.41209	HIST1H4B	0.0317747	-2.24152	ANKRD29	0.0132737	1.32581	JAZF1	0.0195764	-1.54747
		FBXO32	0.0468108	0.739781	NCAPH2	0.0481627	-0.641299	TRIM8	0.0199224	1.50316	PRICKLE1	0.0317756	-1.83894	RILP	0.0132806	1.9293	ST6GALNAC5	0.0196569	-2.78507
		PTPRH	0.0468298	1.49921	WWC2	0.0481675	-0.578532	PLEKHM1P	0.02001	1.31808	FAM109B	0.0318117	-1.43496	MYRF	0.0133098	1.08878	FERMT1	0.0197994	-1.1502
		TMEM134	0.046935	0.748308	DSCC1	0.0482764	-1.37703	ABTB1	0.0200484	1.44398	HIST1H4A	0.031887	-2.73384	TRIB1	0.0133134	2.23691	LRRC2	0.0198212	-1.74938
		TBXAS1	0.0470364	0.639477	UBIAD1	0.0483021	-0.69679	MAP3K10	0.0201425	1.16727	FH	0.0318936	-1.14223	PCDHGA7	0.0133734	1.54066	HIST1H2AJ	0.0198626	-5.43348
		TRAPPC6A	0.0473418	1.32874	COBLL1	0.0483509	-1.35431	ARHGEF3	0.0201814	1.55063	PPRC1	0.0318945	-1.37684	SELPLG	0.0134561	2.42316	ZNF142	0.0200061	-1.12683
		DOC2A	0.0473866	1.76389	GEMIN5	0.0483721	-0.83122	ARMC12	0.0202216	2.41211	CTPS1	0.0318949	-2.19762	ABHD4	0.0134874	1.22302	KCTD2	0.0200097	-1.1074
		CHRM3	0.0473949	1.101	TCP1	0.0485414	-0.529725	CPEB2	0.0202241	1.44212	TATDN1	0.0321932	-1.2549	ZNF251	0.0134899	1.28978	ABCF2	0.0200371	-1.10202
		CCDC78	0.0475138	0.880371	ZNF106	0.0485537	-0.515438	IP6K2	0.0203004	1.4213	MKI67	0.0322142	-1.0612	GCNT1	0.0135234	1.18756	MND1	0.0200463	-2.8146
		MICALL2	0.0475595	0.907411	ABL2	0.048593	-0.684138	MARCKSL1	0.0203329	2.28354	WDR3	0.0322199	-2.34801	TLR8-AS1	0.0135473	1.80528	ZNF695	0.0201467	-1.89958
		BMP1	0.0477444	0.563422	RBL1	0.048637	-0.725376	ST6GALNAC4	0.0203548	1.02255	NAT8L	0.032229	-1.26822	CD9	0.0135696	1.0898	PCGF6	0.0202333	-2.19138
		RNASEL	0.0478458	1.11648	AURKB	0.0486447	-0.70568	TSPAN8	0.0203919	2.32911	CENPP	0.032232	-1.58804	METRN	0.0135708	1.38778	GRHL1	0.0202504	-1.55752
		LRP1	0.0480163	0.627277	MTHFD1L	0.0486729	-0.884752	ZNF880	0.0204077	1.0078	TMEM192	0.0323714	-1.13955	TSNAXIP1	0.013623	2.40471	TIMM9	0.0202572	-1.22381
		MTMR9LP	0.048172	1.62851	DNMT1	0.0489839	-0.82945	GLRX	0.0204574	1.25821	MB21D1	0.0325034	-1.0088	CD27-AS1	0.0136402	1.44516	PPM1G	0.0202903	-1.07051
		OXLD1	0.0482387	1.0677	UTP20	0.0492554	-1.02708	MINPP1	0.0204948	1.25383	SIKE1	0.0327618	-1.00622	TMEM9B-AS1	0.0136416	1.56251	SQLE	0.0202989	-1.12046
		LGR4	0.0483195	0.52586	ZNF684	0.049309	-0.701962	CEACAM19	0.0205166	1.93858	MAP3K1	0.0328932	-1.43543	KLC4	0.0136422	1.73227	KPNA2	0.0203021	-1.16831
		PATL2	0.0483742	1.58073	EFEMP1	0.0494131	-1.10754	HAS2	0.0205599	1.32714	EPT1	0.0330013	-1.60651	VASH1	0.0136632	2.60364	UTP15	0.0203263	-1.58773
		CSAD	0.048525	1.01224	SLC36A1	0.0496242	-0.542836	ZNF396	0.0205714	1.61528	NUDT13	0.0330515	-1.05514	ROM1	0.0136795	1.87401	LIN52	0.0203268	-2.44487
		ZNF397	0.0485352	0.74869	CENPL	0.0497172	-0.765402	LONRF2	0.0205888	2.97815	LOXL3	0.033448	-1.61876	SRGAP3	0.0137286	3.67667	HIST1H2BO	0.0203676	-4.30459
		NAT14	0.0485858	0.509936	NUP155	0.049773	-0.853159	ACOT1	0.0206221	3.17025	NCS1	0.0335972	-1.78296	INPPL1	0.0137706	1.37273	KIF23	0.0204755	-3.88214
		MZT2B	0.0486212	0.792522	ZNF699	0.0497833	-0.525261	CCDC114	0.0206423	1.94553	WTIP	0.0336832	-1.52982	HCAR1	0.0137912	2.00626	RRP8	0.0204998	-1.10178
		TRIB2	0.0486306	0.844786	UHRF1	0.0498689	-0.846845	CRABP2	0.0208155	1.74119	ZNF788	0.0337927	-1.16662	MPG	0.0137919	1.58804	PFAS	0.0205069	-1.83579
		COL17A1	0.0486364	0.661434	LIMCH1	0.0499458	-0.508703	PCSK4	0.020835	1.74165	TICRR	0.0338174	-1.38295	SPATA20	0.0138131	1.42994	GTSE1	0.0206505	-1.90643
		ZNF513	0.0486457	0.664963	HUWE1	0.0499986	-0.639272	LYPD3	0.0208361	1.76835	OSR1	0.0338187	-1.14359	COL16A1	0.013836	1.42836	SACS	0.0206526	-1.96947
		ACSL1	0.0486528	0.522264				CAT	0.0208697	1.53988	HIST1H2AK	0.033894	-3.1587	TSPAN19	0.0139217	1.69855	RIBC2	0.0207395	-1.55932
		CDK20	0.0486804	0.721909				TECPR2	0.0209294	1.38971	HIST1H4H	0.0339511	-2.57523	PCDHGA9	0.0139311	1.78289	RRP9	0.0208908	-1.33499
		YPEL3	0.0489839	1.66122				ANO8	0.0210264	1.57402	SLC5A6	0.0340588	-1.45317	SCN3A	0.0139955	4.68466	CCDC117	0.0209682	-1.11998
		FN1	0.049051	0.772029				COL4A5	0.0210615	1.2382	NOP2	0.0341088	-1.11659	PHYHIP	0.014	1.08578	BUB1	0.0210625	-2.47707
		COLGALT2	0.0490553	0.681207				SYT12	0.0211148	2.55506	CLASP2	0.0341147	-1.31486	CAMK2D	0.014019	1.28723	LTV1	0.0211162	-1.03808
		EML2	0.0490879	0.691405				MGST2	0.0211221	1.01206	HIST1H2BJ	0.0341219	-2.5988	HPCAL4	0.0140656	3.6628	SMPD4	0.0211484	-1.11369
		HSF4	0.0490999	1.71274				FBXL8	0.021133	1.52628	PAK1IP1	0.0341477	-1.73153	EMILIN1	0.0141139	1.36293	UCHL3	0.0211926	-1.05496
		ENTPD4	0.0491189	0.541891				AQP5	0.0211369	5.78812	OXTR	0.0342454	-1.33814	VPS28	0.0141259	1.1665	HAUS7	0.0212363	-1.29918
		CERCAM	0.0494017	0.564717				CFI	0.0211602	2.67444	NUP205	0.0343131	-1.19708	ECM1	0.0141385	1.34735	MANBAL	0.0212589	-2.96257
		WDR60	0.0495287	0.546451				ROBO1	0.0211686	1.55892	PDCD11	0.0344631	-1.53394	PGPEP1	0.0141388	1.25373	CYBRD1	0.0213071	-1.08252
		GGT8P	0.0496419	3.05055				SFXN3	0.0212401	1.06868	WDFY1	0.0345027	-1.85806	GALNT12	0.0141514	1.5637	ASB1	0.0213141	-1.442
		TECPR1	0.0497407	0.636455				TRIM22	0.0212448	2.29866	NCL	0.0346927	-1.0603	ORAI3	0.0141524	1.82812	LINC00116	0.0213572	-1.09361
		JUNB	0.0497874	0.579883				NDRG1	0.0212664	2.91342	CDC6	0.034782	-2.55458	AKR1C1	0.0141909	1.75835	BTG3	0.0213766	-1.65472
		CNIH3	0.0498508	0.657144				CCDC146	0.0214059	1.01437	POLD1	0.034888	-1.9503	TLR9	0.0142561	3.4284	PDGFA	0.0213977	-1.49888
		DNAH1	0.0498636	1.06045				IRAK2	0.0214462	1.08234	SLC25A19	0.0348917	-2.1354	BLVRA	0.014289	1.59807	RAD51AP1	0.0214042	-3.70267
		SUN3	0.0499403	1.00288				TRADD	0.0216198	1.15809	NUSAP1	0.0349226	-1.63519	C9orf3	0.0142911	1.16283	BMP2K	0.0214133	-1.05465
								OSCP1	0.0217045	1.23668	TMEM184C	0.0349427	-1.39773	NOTCH3	0.0143157	3.64091	MSH2	0.0214871	-1.21071
								PRDM1	0.0217425	1.15997	SUSD4	0.0349467	-1.40378	FEZF1	0.0143184	1.32285	THOC6	0.0214962	-1.13499
								LZTS2	0.0218014	1.28231	PRMT3	0.034966	-1.24037	IRF2BPL	0.0143516	1.31538	ERI2	0.0215047	-1.39733
								LEFTY1	0.0218546	2.89979	EXO1	0.035073	-3.13785	WDR47	0.0143693	1.29803	SFTA1P	0.0215094	-2.46251
								C11orf86	0.0218567	2.19304	BCL2	0.0351098	-3.55564	OXLD1	0.0144499	1.26235	ATP5G1	0.0215591	-1.04129
								HSF4	0.0218875	1.16901	TIMM50	0.0351787	-1.24693	ZCWPW1	0.0144573	1.23195	F3	0.0215745	-2.1489
								PCDH17	0.0219749	1.96793	HIST2H2AB	0.0351803	-2.60167	BMF	0.0145156	2.60827	MTBP	0.021603	-1.96546
								SOD3	0.0219795	1.85618	C20orf27	0.035288	-1.09018	ATOH8	0.0145302	3.41596	E2F4	0.0216883	-1.28893
								SRGAP3	0.0220769	3.61146	RIOK1	0.0353403	-1.3785	CSF1	0.0145381	1.32373	TUBA1C	0.0217609	-1.92458
								KIAA1875	0.0221078	1.02823	RFC3	0.0354176	-2.24081	CA11	0.0145995	3.34405	PRKAG2	0.0217646	-1.3065
								SLC4A3	0.0221313	1.04144	SBDS	0.0355115	-1.33514	CAT	0.0146407	1.55409	FBXO17	0.0218133	-1.39821
								FSCN2	0.0221878	1.99441	MCIDAS	0.0356873	-1.74398	ENDOV	0.0146558	1.30668	TICRR	0.0218403	-3.22304
								ATHL1	0.0224153	1.12205	SUV39H1	0.0357832	-1.07514	GRB2	0.0147339	1.08529	ARSJ	0.0219689	-1.30793
								ANO2	0.0225487	1.57074	ZNF271	0.035785	-1.26234	DAPK1	0.014734	1.33264	YARS	0.0219715	-1.46077
								SPON2	0.0226786	1.2778	HSPA8	0.0358199	-1.39956	QPCT	0.0148171	1.20105	ANKS6	0.022012	-1.29223
								LGR5	0.0227086	2.09155	MAEA	0.0359024	-1.47951	ABTB1	0.0148188	1.67695	GAB3	0.022017	-1.56921
								CELSR1	0.0227586	1.00347	XPO5	0.0359029	-1.60412	SNED1	0.01485	2.02667	FAM81A	0.0220575	-3.01308
								DNAH1	0.0229049	2.31305	SPDL1	0.0360296	-1.68048	IDUA	0.0148768	2.14327	TMX3	0.0220586	-1.01741
								ZBTB7A	0.0229276	1.35545	CDC7	0.0360428	-1.77262	PLCD1	0.0149072	2.4148	RHEB	0.0220832	-1.71026
								DENND2D	0.0229375	1.66337	HSH2D	0.0360945	-1.03399	ZCCHC14	0.0149297	1.11676	LYPD6	0.0221765	-1.86
								GMFG	0.0230089	1.80167	ANKRD32	0.0361731	-1.14194	SLC2A6	0.0150104	1.03126	DCLRE1A	0.0221804	-1.01488
								MAP1A	0.023039	3.62272	CSF2	0.0361879	-1.9659	LDOC1	0.0150734	1.5872	GADD45B	0.0221929	-1.19152
								FN1	0.0231013	1.17617	WWC1	0.0363064	-1.50012	PRDX5	0.0151085	1.35072	SHCBP1	0.0221963	-2.91076
								PCDHB7	0.0231884	1.78298	DEPDC1B	0.0363533	-1.76801	PPFIBP2	0.0151101	3.55135	TRAF3	0.0222112	-2.07272
								PIP5K1C	0.0232271	1.07096	PUS7L	0.0363985	-1.57746	CBR1	0.0151328	1.0884	MTHFD1L	0.0222132	-1.43048
								HAS3	0.0232347	2.87658	RIMKLB	0.0364192	-1.0224	LGR5	0.0151532	2.53033	TIMM10	0.0222553	-1.32331
								PNRC1	0.0232401	2.17031	FPGT	0.0365033	-1.69407	HPGD	0.0152385	1.71116	SLC7A5	0.0223711	-2.0491
								SPRED3	0.0232457	1.76979	SH2D5	0.0365743	-2.46483	ZNF516	0.0152405	1.01124	BOP1	0.0224066	-1.54446
								TNRC18P1	0.0232726	1.65201	GEN1	0.0366223	-1.08521	IFT46	0.0153586	1.20295	ATAD3B	0.0225816	-1.07149
								PPAPDC1B	0.0233225	1.21553	NPM1	0.0366985	-1.14753	ETV1	0.015416	1.21788	ABHD3	0.0226187	-1.62153
								C9orf89	0.0234141	1.25918	CHPT1	0.0367311	-1.83819	DMD	0.0154224	1.35599	MIER3	0.0227305	-1.9039
								PROS1	0.0234719	2.51522	C1orf112	0.0367967	-2.06911	ERCC6	0.0154413	1.06499	DICER1	0.022744	-2.1851
								MDFI	0.0234863	1.73877	ARHGAP19	0.036988	-2.06027	DZANK1	0.0154935	1.34028	PGRMC2	0.0227494	-1.16375
								TBC1D17	0.0236214	1.33322	ZNF114	0.0370744	-1.34932	LAMB2	0.0154948	1.12892	EIF3J	0.022762	-1.39582
								GBP2	0.0236641	1.49971	LTV1	0.0370798	-1.10302	LRP5	0.0155244	1.88423	EXOSC8	0.0228213	-1.00745
								MAP3K14-AS1	0.0238279	2.14067	RPSAP52	0.0371105	-1.31321	PRR7	0.0155311	1.81431	VARS	0.0228219	-1.05341
								ZFAND5	0.0238856	1.13754	CEP55	0.0371421	-1.84592	ACYP2	0.0155557	1.37604	ZFP69	0.0228344	-1.00484
								CYP51A1	0.0240332	1.47611	MRPL3	0.0372202	-1.34384	POLB	0.0155646	1.10973	METTL2A	0.0228371	-1.47536
								SPIRE2	0.0240848	1.02774	NOLC1	0.0373365	-1.48867	SLC7A7	0.0156189	2.73482	PID1	0.022849	-1.28913
								P2RY6	0.0241383	4.11161	PLK1	0.0373366	-1.04453	RGS9	0.0156502	2.6155	KIF18B	0.0228644	-2.77173
								TAGLN3	0.0241841	1.56933	WDR74	0.0373605	-1.25405	RPP25L	0.0156713	1.11282	NOP56	0.0229556	-1.44854
								NKAIN2	0.0242252	3.39808	OIP5	0.0373641	-1.18026	CGNL1	0.0156904	2.73668	BAG2	0.0230676	-1.02183
								NELL2	0.0244136	1.64872	HIST1H2AB	0.0374481	-3.22668	C11orf74	0.0157108	1.22321	KCMF1	0.0230818	-1.40897
								NMNAT2	0.0244377	1.28894	FAT3	0.0374683	-3.28509	FAM63A	0.0157122	1.55149	MSANTD3	0.0231995	-1.21117
								CST4	0.0244788	2.33184	C5orf34	0.0375486	-1.0034	FAXDC2	0.0157138	2.72674	MED22	0.0232026	-1.17304
								HES7	0.0244788	2.637	CPA4	0.0375917	-1.06515	TSC2	0.0157657	1.1182	CDCA7	0.0232378	-3.1829
								HID1	0.024487	1.97246	PRR11	0.0376288	-1.09626	GGCX	0.0157721	1.58453	WDFY1	0.0232451	-1.92836
								NR2F1	0.0245512	1.81975	PAQR4	0.0376926	-1.50208	ZNF688	0.0157821	1.75901	CENPN	0.0233513	-2.19513
								DLGAP1-AS1	0.0246203	1.47511	WDR75	0.0377041	-1.13423	ARHGAP9	0.015795	1.84756	WT1	0.0234053	-1.2674
								C10orf85	0.024631	1.14517	GMPS	0.037747	-1.23046	SLC2A11	0.0157954	1.75131	NCAPH	0.0234753	-2.98235
								SKAP2	0.0246679	1.04736	ACTR2	0.0379273	-2.35139	SPRED2	0.0158083	1.02688	NIPAL3	0.0235037	-1.2014
								GAL3ST4	0.0246847	2.63812	PSIP1	0.0379892	-1.3385	CABIN1	0.0158761	1.10948	UAP1	0.0235281	-1.09477
								BCL3	0.0247955	1.84151	MYBL1	0.0380492	-1.61717	CFI	0.0158893	1.76845	RANBP1	0.0235463	-1.7269
								SLFN5	0.0248711	1.20506	MCU	0.0381327	-1.24003	KAZALD1	0.0159178	1.08778	PPAT	0.0235577	-1.24704
								FAM214B	0.0248861	1.66581	ATAD3A	0.038182	-1.10829	C11orf86	0.0160028	1.08726	FAM111B	0.0235884	-4.53632
								CBLN3	0.0248969	1.03906	DKK1	0.0381939	-4.01801	ARHGEF37	0.0161882	3.16137	TCEA1	0.0236038	-1.07358
								VSNL1	0.0249132	1.0832	POLR1B	0.0382807	-1.24515	MCC	0.0162	1.10687	NUF2	0.0238033	-2.70699
								IER3	0.0251009	1.50596	POLD3	0.0383311	-1.54712	AQP7P1	0.0162485	3.07326	XPO6	0.0238206	-1.06469
								RAB31	0.0251472	1.09489	RFFL	0.0383932	-1.01209	H1FX	0.0162689	1.5573	C16orf59	0.0238235	-1.72502
								SPATA17	0.0251533	1.88496	ZNF93	0.0384165	-1.12492	STOX2	0.0163059	1.72135	EXO1	0.023832	-4.04422
								C11orf35	0.0251658	1.71366	MB21D2	0.0384721	-2.12649	LRRC36	0.016314	1.68998	WWTR1	0.0239126	-3.35986
								HOOK2	0.0252112	1.03785	NUF2	0.0385027	-1.60402	ATP2A3	0.0163645	3.89713	TMEM138	0.0240135	-1.94274
								HMCN1	0.0253149	1.27613	TDG	0.0386291	-1.6776	CCDC96	0.0163702	1.1334	EOGT	0.0240219	-1.41476
								KLRC2	0.025345	2.36037	TMEM194B	0.038713	-1.47506	GPRC5C	0.0163759	1.61748	ARHGAP11A	0.0240558	-2.77146
								NEAT1	0.0253589	2.7107	RSL24D1	0.0387417	-1.34483	CRAT	0.0164213	1.39381	SLC43A3	0.024085	-1.84589
								GGT8P	0.0253612	2.165	ARHGAP11A	0.0387664	-1.40085	CDKN1C	0.016455	1.62389	USP38	0.0241049	-1.81157
								FNDC4	0.0253641	1.14744	SERBP1	0.0388079	-1.17695	RASD1	0.0164994	4.33167	TXLNA	0.02413	-1.9552
								S100A3	0.025463	1.07146	TUBGCP3	0.0389335	-1.01768	LINC00467	0.0165174	1.10512	CAD	0.0241578	-1.71711
								BAIAP2-AS1	0.0256434	1.22956	PHTF2	0.0389492	-1.28733	CALHM3	0.0165199	2.84911	ZNF833P	0.0242002	-2.0066
								SAT2	0.0258672	1.27259	PSMC3IP	0.0390612	-1.63188	TMEM229B	0.0165286	1.35587	XPR1	0.0242997	-1.20935
								ZNF467	0.0258858	3.57969	GNL3	0.0390776	-1.00732	BBS1	0.0165322	1.24239	SPDL1	0.0243073	-2.85431
								LMBRD1	0.0259611	1.09152	GNB4	0.039236	-2.78574	RAB3D	0.0165658	3.29258	SUSD5	0.0243349	-1.81449
								AGR2	0.0259815	2.77426	RGS20	0.0392651	-1.49514	GABBR1	0.016606	1.6407	ITGB2	0.0243377	-2.55847
								MMP16	0.0260556	2.52651	AOX1	0.0393584	-2.18057	RNF187	0.0166165	1.18491	MBNL3	0.0243832	-3.40501
								ITGB5	0.0261078	1.32246	ANLN	0.0395145	-1.69401	SULT1C2	0.0166361	2.02697	MBOAT1	0.0244149	-1.5716
								CHPF	0.0261209	1.50624	HIST1H3A	0.0396004	-2.11037	NET1	0.0166552	1.27167	SYDE2	0.0244586	-1.8189
								LYZL4	0.0261578	2.08099	AGPAT5	0.0397638	-1.07984	AQP7P3	0.0166576	2.99736	CLUH	0.0245287	-1.03918
								EGF	0.0263194	2.22087	CENPL	0.0398606	-1.55818	PICK1	0.0167157	1.13018	MAP1B	0.0245596	-1.04407
								DBH-AS1	0.0263783	1.44861	NUP107	0.0399544	-1.22929	HTATIP2	0.0167213	1.27089	MCIDAS	0.0245731	-2.25589
								TRIM2	0.0264101	2.38981	MED14	0.0399958	-1.28358	LINC00476	0.0167697	1.02151	DNAJC8	0.0246495	-1.06288
								CHSY1	0.0264143	1.30228	ANK1	0.040014	-1.3501	CORO2A	0.0167704	1.51805	PRR11	0.0246549	-1.89899
								SLC44A5	0.0264621	1.60085	WDHD1	0.0400901	-2.36539	LMTK3	0.0167887	2.63222	MYEOV	0.0246818	-1.16582
								SEMA3F	0.0264787	1.73778	TTLL12	0.0402398	-1.57205	PIK3IP1	0.0168131	3.60944	PLK4	0.02474	-2.79691
								PDE4D	0.0265127	1.56223	PRKRIR	0.0404212	-1.35422	GGN	0.0168164	2.2059	GTF2F1	0.0247433	-1.20161
								KRT19	0.0266155	1.72058	TRPC3	0.0405181	-1.1636	SLC16A5	0.0168741	1.21095	USP37	0.0247494	-1.18584
								LPIN1	0.026627	1.86771	EEA1	0.0405442	-1.09667	HIC1	0.0169022	2.12602	CENPI	0.0247664	-2.16944
								CBLB	0.0266351	1.18812	ZW10	0.0406929	-1.14312	ACOT1	0.0169597	1.74926	KIF20A	0.0247909	-1.33119
								ANKLE1	0.0266584	1.32438	DPH2	0.0406984	-1.35292	MAN2B2	0.0169903	1.221	B3GALNT2	0.0248967	-1.29279
								PELI1	0.0268258	1.27412	HTR1D	0.0408317	-1.32622	LOH12CR1	0.0169961	1.61377	CEP55	0.0249777	-2.06247
								SHISA2	0.0269698	1.8914	LPAR1	0.0410024	-2.06437	DECR2	0.017022	1.30834	IL11	0.0251268	-2.17064
								RNF208	0.0271425	1.39989	ATAD2	0.0410214	-2.94459	ZNF880	0.0170235	1.02706	EXOSC2	0.0251778	-1.16087
								VPS9D1	0.0271519	1.1036	SHCBP1	0.0410223	-1.69888	KLHL24	0.0170246	2.72839	ARHGAP33	0.0251869	-1.27676
								IRX5	0.0271872	1.46974	CDK1	0.0410451	-2.32412	BCL9	0.0170288	1.11066	VRK1	0.0252017	-1.56394
								RILP	0.027339	1.1516	HAUS2	0.041612	-1.32672	ZNF618	0.0170784	1.10407	GPR83	0.0252373	-1.09843
								LDB1	0.0274522	1.25842	SKA1	0.0418244	-2.25629	SERPINI1	0.017188	1.51324	FAM122B	0.0252914	-1.04984
								COLGALT2	0.0274574	2.58925	VAMP3	0.0418484	-1.05913	CSRNP3	0.017256	1.44367	SORCS3	0.0253665	-1.78871
								SEL1L3	0.027461	2.30528	VGLL3	0.0418898	-1.18081	MAL	0.0172743	4.34313	USP53	0.0255126	-1.05156
								LINC00857	0.0275222	1.12874	NCAPG	0.0420306	-2.15908	VWA5B2	0.0172971	3.54678	TMED8	0.025519	-1.2698
								TFF2	0.0275688	2.66973	HIST1H2BD	0.0423396	-2.1862	ZNF862	0.0173063	1.47714	CHAF1A	0.0255407	-2.44303
								DHRS7	0.0275997	1.52982	UBE2C	0.0425097	-1.48379	S100A13	0.0173527	1.11034	MNS1	0.0255479	-1.52368
								EVC	0.0276116	1.0996	FBXO5	0.0425112	-1.47752	ASIC1	0.0173743	1.94125	WDR62	0.0255768	-2.16215
								HMG20B	0.0276671	1.05644	GUCY1B3	0.0425163	-2.65977	FAM217B	0.0173797	1.04973	POLR2D	0.0255894	-1.60813
								TIGD6	0.0276915	1.26386	ERCC6L	0.0426134	-1.76151	SERPINF2	0.0173879	2.74939	NOLC1	0.0256319	-1.64336
								SPRED2	0.027782	1.31181	KLF15	0.0427273	-1.99641	TSPAN31	0.0173898	1.10325	E2F5	0.0256558	-3.3411
								BHLHE41	0.0278331	1.92539	TBCCD1	0.0430336	-1.22578	CPT2	0.0174425	1.07129	ALYREF	0.0257418	-1.22458
								LINC00094	0.0278638	1.28742	HIST1H2AH	0.0430534	-3.60605	CCSER1	0.0174553	2.06224	EPT1	0.0258116	-2.57812
								TJP3	0.0279005	3.48299	GPN3	0.0430688	-1.38544	COLGALT2	0.01749	2.88126	ZNF93	0.025818	-1.22737
								CD74	0.0279187	1.19091	RNF144B	0.0431724	-1.25631	FNBP1L	0.0175382	1.46545	STYK1	0.0259047	-1.37857
								CREB3L1	0.0279507	1.21245	SF3B3	0.0432208	-1.14852	LYRM9	0.017583	1.93579	SNHG12	0.0259287	-1.41055
								PLEKHB1	0.0280529	2.90971	SSR3	0.0432772	-1.0081	TRAK1	0.0175856	1.25918	UBQLN1	0.0259843	-1.05703
								ARL6IP5	0.0281943	1.3094	TMPO	0.0433375	-2.14662	TMEM140	0.0176576	1.75199	CYR61	0.026118	-2.96398
								PPARA	0.0282796	1.08024	PLAU	0.0434111	-2.34428	NKAIN2	0.0176667	4.15174	DSN1	0.0261251	-1.83808
								PEX11A	0.0282924	1.68418	TP73	0.0434176	-2.46503	MAGIX	0.0176712	1.39084	UBE2C	0.0262697	-2.21111
								PCDHGA10	0.0283126	2.45312	POGK	0.0435516	-1.13862	A4GALT	0.0176967	1.35213	CENPK	0.026364	-2.37591
								ADRB1	0.0283342	1.55421	HMGB2	0.0436442	-1.20389	NRP2	0.0177594	1.41943	SKA1	0.0264601	-2.77366
								ALDH3A1	0.0284305	3.00512	QDPR	0.0437891	-1.2116	TMC6	0.0177632	1.35351	RPSAP52	0.0265727	-1.52876
								FAAH	0.0284608	1.42826	WDR12	0.04383	-1.57084	ARMC2	0.017801	1.96259	CCNB1	0.0265777	-1.35637
								PLD1	0.0284648	2.09326	ASRGL1	0.0438829	-2.33127	ZNF554	0.0178924	1.35206	IL15	0.026579	-1.39856
								ZNF528	0.0284918	1.30746	ZNF367	0.0439305	-2.52326	MAPRE3	0.0179779	2.11447	DNA2	0.0266499	-2.61424
								GABARAPL2	0.0284934	1.24027	BICC1	0.0439577	-1.45627	RAB20	0.0180105	1.2097	ITGB3BP	0.026665	-1.21886
								ZG16B	0.0284945	2.70487	MMS22L	0.0440329	-2.23271	PTP4A3	0.0180184	1.29862	DPM2	0.0266859	-2.0976
								GCHFR	0.0284952	1.20677	PHLDB2	0.0442249	-2.66948	CCS	0.0180253	1.53406	METTL10	0.0266928	-1.34426
								B3GNT7	0.0285836	1.22905	CTNNAL1	0.0443007	-1.57898	GABRR2	0.0180457	1.29608	ZCCHC9	0.0266959	-1.27513
								MAMDC2	0.0286888	2.49566	URB2	0.0443367	-2.27779	MXRA8	0.0180688	1.97535	ARHGAP10	0.0267499	-1.33095
								C17orf97	0.0287474	1.10794	SPC24	0.0443419	-1.76805	NICN1	0.0180723	1.46224	MAP3K1	0.0267812	-1.08868
								BAHCC1	0.0287517	1.37872	HIST1H2BE	0.0445404	-3.30711	RINL	0.0180916	2.53128	PTPN1	0.0267978	-1.25429
								SARDH	0.0287537	1.38624	POLR1E	0.044664	-2.1515	LDB3	0.0181336	4.02402	SDC4	0.0268534	-1.45855
								PCDHB11	0.0287911	1.97541	OSBPL6	0.0447941	-2.36071	ROBO2	0.0181567	1.06783	MEIS2	0.0269342	-1.13497
								ERBB4	0.0288189	2.86201	KNTC1	0.044846	-1.61528	SPATA6	0.0182	1.0455	CENPL	0.0269728	-1.99716
								ANO7	0.0288227	1.97058	PXMP2	0.0449073	-1.87859	CCNB3	0.0182061	2.17343	GPN3	0.0270221	-1.18572
								RIC3	0.0289166	2.65538	ABL2	0.0449253	-1.19345	MAP2	0.0182735	2.47131	ASNS	0.0270672	-1.03083
								RHOB	0.028926	1.20245	PAICS	0.0449607	-2.09272	VAT1L	0.0183169	3.41472	PPIB	0.0270796	-2.1089
								MANSC1	0.0290861	2.2683	LAS1L	0.045097	-1.24372	FAM229B	0.0183499	1.97729	SLC25A24	0.0270925	-2.67436
								MTHFR	0.02911	1.18428	EFTUD2	0.0452763	-1.16505	GPR124	0.018386	2.15172	PPRC1	0.0271104	-1.77074
								RORB	0.0291405	3.28708	RECQL4	0.0453713	-1.61895	C20orf196	0.018404	1.03958	SNHG15	0.0271933	-1.4833
								SLC2A6	0.029145	1.43649	ZNF674-AS1	0.0454231	-1.04891	SQSTM1	0.0185075	1.15823	ULBP2	0.0272281	-3.76924
								CTSO	0.0292222	2.13215	PDE12	0.0454837	-1.21805	DYRK1B	0.0185382	2.91863	MRPL3	0.0273313	-1.63712
								CLDN4	0.0293417	1.29378	C15orf41	0.0455806	-1.16684	BATF	0.0185911	1.34471	AK4	0.0273957	-1.18862
								RBM47	0.0293948	1.19927	AAED1	0.0457962	-1.8924	TRIM2	0.018607	2.13263	NCAPD3	0.0274017	-1.83148
								PKIB	0.0294725	1.81866	ADAMTS16	0.0458232	-1.5899	WDR66	0.0186428	1.03593	E2F8	0.0274183	-3.3499
								LHX6	0.0295494	1.69596	HIST1H2BM	0.0459171	-4.3819	LMF1	0.0187424	2.54976	AOX1	0.0274774	-1.94388
								CCNG2	0.0296198	1.25978	FHL2	0.0459757	-1.1626	DOK6	0.018763	2.1204	YAP1	0.0274892	-3.18911
								PLSCR4	0.0296608	1.0118	LIMCH1	0.0460675	-1.20323	DNMBP-AS1	0.0187648	1.63751	SERBP1	0.0275148	-1.18256
								MZF1	0.029816	1.02345	BLM	0.0460984	-3.1027	DECR1	0.0189879	1.05417	MRPL24	0.0275406	-1.24505
								ZCCHC24	0.0300254	1.12508	KISS1	0.0461493	-3.61715	STK11IP	0.0190226	1.06105	WTIP	0.0277424	-2.05238
								TLR9	0.0300914	3.07041	POLQ	0.0461609	-1.53999	PINK1	0.0190341	1.14907	BACE2	0.0277501	-1.39951
								LTBP3	0.0301308	2.51816	ICK	0.0461791	-2.03681	NPAS1	0.0191206	3.38544	GCH1	0.0278243	-1.19127
								SPINK4	0.0301801	2.68195	HIST1H3B	0.0461992	-3.20648	MSRB2	0.0191686	1.16	KIAA1033	0.0278331	-1.24558
								LPL	0.0301923	1.1359	PRPF4	0.0462093	-1.53613	WDR13	0.019199	1.10331	TOR1B	0.0278575	-1.48141
								PCDHGB3	0.0302098	1.99808	DEK	0.0462465	-2.47206	ST3GAL1	0.0192031	1.55539	CREG1	0.0278602	-2.14826
								GPR35	0.0302116	1.90285	FBXO28	0.0462806	-2.10401	LRP4-AS1	0.0192358	1.93829	SFXN4	0.0278866	-1.00407
								FLJ22184	0.0302269	1.49515	TSPAN33	0.0463957	-1.02813	TENC1	0.0192454	1.17906	CDT1	0.0279052	-2.79118
								LIFR	0.0303637	1.05421	RPP40	0.0464348	-1.04339	RAB1B	0.0192544	1.00171	PDE10A	0.028039	-1.46702
								SLC22A18	0.0305131	2.09009	MTMR2	0.0464931	-1.50811	TSGA10	0.0192572	1.60937	DKC1	0.0282127	-2.00043
								PINLYP	0.0307649	1.6488	TGFB1I1	0.0465354	-1.13142	ENO3	0.0192715	1.47824	CCNB2	0.0282263	-1.55316
								SOX13	0.030884	1.38675	GFM1	0.0465959	-1.30366	PGF	0.0192867	2.4159	CNTRL	0.0282424	-1.18973
								CABLES1	0.0308867	1.34214	FAM111A	0.0466276	-1.07852	ARHGAP27	0.0193167	1.57432	DDAH1	0.0282573	-4.68468
								COL11A2	0.0309398	1.28304	RSL1D1	0.0468458	-1.23747	OSBPL7	0.0193256	1.20652	USP43	0.028337	-1.3019
								TCN1	0.0310075	1.15551	NCAPG2	0.0471169	-1.33919	CPE	0.0193851	2.35988	ICMT	0.0284093	-1.13682
								TIMP4	0.0311038	2.23649	DHFR	0.0471762	-1.15458	BPHL	0.0193935	1.31406	FAM89A	0.0284383	-1.04228
								UCN2	0.0311148	1.32081	RB1	0.0473652	-2.15246	HSPB1	0.0194026	1.29485	GALNT3	0.0284794	-1.88372
								HSD17B7P2	0.0311567	1.3533	KIF15	0.0474744	-1.81527	GCC2	0.0194056	1.45194	CHID1	0.0284837	-1.20096
								CSGALNACT2	0.0311746	1.80472	TCP1	0.0476498	-1.10415	FAM65B	0.0194122	4.45865	MEST	0.0285264	-3.44499
								CSF3	0.0311909	1.56303	NDC80	0.0478008	-1.66294	SEMA3F	0.0194122	1.49003	UBR7	0.0285398	-1.75421
								GLCE	0.0312015	1.06732	HMMR	0.0479246	-1.8522	SEL1L3	0.0194549	2.19526	E2F1	0.0285416	-3.75902
								HES2	0.0312175	1.27161	IGFBPL1	0.0479493	-1.03831	CHST9	0.0194901	2.70188	DHX15	0.028571	-1.18056
								C11orf44	0.0312256	1.63222	HIST1H3C	0.0479764	-2.47177	TSTD1	0.0195078	1.54079	CPD	0.0286822	-1.50187
								LOH12CR2	0.031234	1.37433	POLA2	0.048019	-2.12855	DNAH7	0.0195245	3.83786	LSM5	0.0287115	-1.10223
								VAMP1	0.0312727	1.27394	RAB8B	0.0480287	-1.49786	ROGDI	0.0195528	2.0952	ZNF649	0.0287819	-1.00717
								CDHR4	0.0313501	3.10453	MAD2L1	0.0480567	-2.15735	DYRK2	0.0196223	1.39459	PAQR3	0.0288872	-2.73696
								PELI2	0.0313771	1.6082	SCML2	0.0480766	-1.6969	FRY	0.019712	1.87547	TNFAIP3	0.0288986	-1.25863
								C9orf9	0.0313853	1.22378	ENTPD5	0.0482115	-2.0883	SLC47A2	0.0197138	8.23336	NUSAP1	0.028915	-2.6175
								STC1	0.0313865	1.97526	HIST1H2BK	0.0482134	-2.05365	ZNF704	0.0197146	1.41281	ZNF726	0.0290566	-2.05323
								RNF144A	0.0314078	1.76649	HSPD1	0.0482293	-1.22216	RNF125	0.0197396	1.62691	ADAMTS6	0.029096	-1.03069
								DCUN1D3	0.0315273	1.02271	DLK2	0.0482382	-1.15984	HEY1	0.0198972	1.7662	MAN2A1	0.0292436	-1.0155
								DPYSL3	0.0316418	1.37229	RAB39A	0.0482585	-1.66474	PSAP	0.0198999	1.0637	PAK1IP1	0.029402	-2.19259
								ATP2A3	0.0316692	1.52133	GRHL1	0.0484174	-1.16963	ZNF680	0.0199221	1.35347	HIST1H4A	0.0294673	-3.26445
								DYNC2LI1	0.0316908	1.1726	USP44	0.0485702	-1.10031	VWA1	0.0199833	1.84975	ANKRD13A	0.0295148	-2.05071
								KLF9	0.0317911	1.4898	MELK	0.0485755	-1.79675	ZNF428	0.0199873	1.44074	GPR56	0.0295229	-2.01169
								MUC5B	0.0318362	4.83319	SFMBT1	0.0487109	-1.76482	TRIM3	0.0199898	2.05562	SFXN1	0.0296115	-1.81023
								IZUMO4	0.031893	1.90781	MASTL	0.048798	-1.78644	SYT17	0.0200612	1.68243	PSRC1	0.0296316	-1.14177
								SLC43A2	0.0319074	1.91456	TSPAN2	0.0488472	-4.18886	KCNMB4	0.0201039	1.18921	JAG1	0.0297548	-1.25672
								CD96	0.0320057	1.76287	COL12A1	0.0491624	-1.86591	LRRC27	0.0201148	1.66264	CENPM	0.0297575	-2.76311
								CPE	0.032071	1.81823	PDE8B	0.0493356	-1.20462	TTLL1	0.0201325	2.0406	HIST2H3D	0.0298745	-2.86115
								CD58	0.0321634	1.81449	ZNF22	0.049685	-1.28577	LOXL2	0.0201344	1.00168	C3orf52	0.029876	-1.53464
								MEGF11	0.0321747	2.63889	FAM46B	0.0498014	-1.58424	NPY1R	0.0201353	1.80605	HIST1H2AG	0.0299743	-4.30446
								COL21A1	0.0322663	3.33769	OPA1	0.0498045	-1.26939	DDX26B	0.0201401	1.25736	CTGF	0.0300082	-2.9527
								CHPF2	0.0323843	1.14703	FASTKD2	0.0498665	-1.01845	TRAPPC5	0.0201647	1.23692	GAR1	0.0301106	-1.02753
								C20orf96	0.0323972	1.30801	CDKL1	0.0498761	-1.65497	PLEKHA4	0.0203192	1.54207	NEXN	0.03012	-1.51632
								THBS3	0.0324042	1.43524				TDRD6	0.0203261	2.92098	FABP5	0.0302489	-1.42114
								PNPLA2	0.0325374	1.07309				NPDC1	0.0203745	1.50407	C3orf58	0.0302642	-1.94722
								SPEG	0.0325545	1.23101				SLC5A12	0.0203769	1.3191	TAP2	0.0303067	-1.88066
								LYG1	0.0325841	1.70562				ADAMTSL4	0.0204255	1.06806	SCOC	0.0303257	-1.8834
								CNFN	0.0325965	3.2244				MEGF11	0.020433	3.5462	ASF1B	0.0303402	-3.80495
								TET1	0.0327974	1.83073				GYPC	0.0204427	1.40703	ATP11C	0.0303416	-1.13519
								SLC9A3R1	0.0329113	2.31264				ALAD	0.0204836	1.19576	KIF24	0.0303961	-1.33883
								CYP4V2	0.0329361	1.18342				INHBB	0.0204899	1.44007	KIAA0226	0.0304016	-1.47642
								MAL2	0.0329676	1.60089				SESN1	0.0205269	1.42443	ANKRD1	0.0304355	-3.82322
								SLC1A1	0.0331011	1.42623				AGFG2	0.0206122	1.34397	B3GNT5	0.0305213	-3.39596
								CYTH2	0.0331444	1.03835				LINC00663	0.0207127	1.29779	ANLN	0.030575	-2.19598
								C12orf36	0.0332091	1.66122				HES7	0.0207749	1.90629	GALNT2	0.0305841	-1.01508
								SYTL2	0.033253	1.10548				NR3C2	0.0209106	1.42465	POLQ	0.0306139	-2.82028
								ANGPT1	0.0334259	2.83234				BCAM	0.0209575	3.05769	EIF2AK3	0.0306173	-1.10481
								ARHGAP4	0.0334317	2.65657				SMAD6	0.020999	1.64439	CDC6	0.0306392	-4.40816
								S100A2	0.0335757	1.94346				ZSCAN31	0.0210381	1.58306	OIP5	0.0306666	-4.67506
								IDI1	0.0336276	1.05641				APC2	0.021058	1.90712	LYPLA1	0.0306797	-2.48766
								LYRM9	0.0338495	1.69172				TTYH3	0.0210605	1.56802	KDM1B	0.0306883	-1.15954
								ZNF254	0.0339755	1.2025				SHOX2	0.0210661	1.14991	ACVR2B	0.0306982	-1.01615
								MBTD1	0.0339877	1.35782				LGALS3	0.0210669	1.17952	HIST1H4B	0.0307154	-2.51838
								SPRY4	0.0339971	1.00869				SCRN2	0.0210709	1.55331	HHIP	0.030767	-1.00871
								SPDEF	0.0340275	2.13129				CYTH1	0.0211009	1.52144	SMIM13	0.0307923	-2.75548
								KRT15	0.0340802	1.09817				DENND4C	0.0211754	1.31358	FAM132B	0.0309149	-1.78394
								LRRC56	0.0341131	2.43019				PYROXD2	0.021273	2.15994	HAUS2	0.030983	-1.69224
								CA11	0.0341703	2.03741				PDK4	0.0212762	2.64868	SLC5A6	0.0310445	-1.86128
								C2orf81	0.0344281	2.19867				WDR60	0.0212831	1.59155	MPHOSPH9	0.0311457	-1.28117
								THEMIS2	0.0345339	2.23337				ZFYVE28	0.0212911	1.00781	SENP1	0.0312111	-1.74877
								RRAD	0.0346091	1.21635				ARSE	0.0213051	1.65392	LSM6	0.0313036	-1.2779
								NPR3	0.0346297	1.12216				KIAA1244	0.0213218	1.03573	PCNA	0.0314187	-2.04527
								NDP	0.0346357	1.95847				VPS4B	0.0213222	1.16612	HIST1H2AK	0.0315506	-3.67579
								DOK6	0.0346573	1.04556				OGFR-AS1	0.0213933	3.10594	ADPGK	0.0315734	-1.02577
								SORCS2	0.0347228	1.99249				LYG1	0.0214192	1.62306	SRM	0.0315888	-1.26162
								ZBTB20	0.0348061	2.00976				CLSTN3	0.0214459	2.04418	NFKB1	0.0316297	-2.11637
								CAPN3	0.0350864	1.73451				TBC1D16	0.0214624	1.49521	FZD6	0.0316512	-1.34565
								MLXIP	0.0351701	1.03706				WBP1L	0.0215008	1.33107	ALG8	0.0316887	-1.46296
								ENTPD8	0.0351831	1.93097				RABAC1	0.0215303	1.99199	ANAPC1	0.0317365	-1.53923
								SAT1	0.0352345	2.02331				FRK	0.0216463	1.70193	TTPAL	0.0317524	-1.24834
								TOB1-AS1	0.035326	1.56568				SIRT4	0.0216484	2.07918	TOPBP1	0.0317617	-1.18016
								GNMT	0.0353496	3.14791				KCNAB2	0.0216644	2.23179	SOAT1	0.0319425	-2.87935
								B4GALNT4	0.0354125	1.51711				SLC12A7	0.0217432	1.49806	NKX3-1	0.0319615	-1.23582
								IQSEC2	0.0354167	2.14563				AARD	0.0217914	2.10568	YWHAZ	0.0319687	-2.07309
								TRANK1	0.0355164	1.80119				PCDHGB6	0.0218019	1.67468	TOMM40L	0.0319736	-1.02264
								MAL	0.0356011	3.33484				AK9	0.0219527	2.01962	ZNF275	0.0320555	-1.40575
								EGLN3	0.0357425	1.05575				B4GALNT3	0.0220427	2.60995	LARP1B	0.0320695	-1.21944
								SYT11	0.0358573	2.25971				CD96	0.0220757	1.61798	PRKX	0.0320799	-1.28293
								BNIP3	0.0358783	1.40212				DGUOK-AS1	0.0220947	1.26939	MURC	0.03224	-1.65032
								TNS4	0.0358931	2.21599				SPDEF	0.0221388	2.42237	FBXO5	0.0323083	-2.03447
								SPINT1	0.0359809	1.79294				MANSC1	0.0221442	2.09282	ANKRD33B	0.0323513	-2.13432
								PKHD1	0.0359862	1.00265				TMEM63A	0.0221504	1.09324	FGF1	0.0323707	-1.97052
								NBEA	0.0359939	1.07589				BLOC1S4	0.0221719	1.09197	ELOVL7	0.032391	-1.39743
								NCMAP	0.0360111	2.52713				ENTPD3	0.0221955	2.8999	HMGB2	0.0324523	-1.85029
								APOL3	0.0360519	1.86808				CTSF	0.0222132	1.6901	PDCD11	0.0324926	-1.15632
								CDADC1	0.0361077	1.04287				DACH1	0.0222275	1.72307	ZNF788	0.0326203	-1.19921
								TOX2	0.0363733	1.51029				CPEB3	0.0222737	1.45587	LEPREL1	0.0326605	-1.48327
								FANK1	0.0365195	1.32269				DALRD3	0.0222921	1.3919	RRS1	0.0326914	-2.07165
								VSIG10L	0.0365461	2.22589				AKNA	0.0222961	1.36009	GMCL1	0.0326955	-1.38896
								GAA	0.0366133	1.05478				ATP6V1G2	0.0222983	3.06386	ZNF878	0.0327016	-2.18847
								PDGFRB	0.0366284	1.98127				ZNF213	0.0222999	1.25428	SLC3A2	0.0327104	-1.55244
								PRSS1	0.0366956	3.26225				ZNF397	0.0223053	1.80128	HRH1	0.0327225	-1.10499
								TMEM187	0.0367718	1.11284				APBB3	0.0223204	1.93534	RRM1	0.0327542	-2.61947
								RARG	0.0367839	1.49679				TMEM178A	0.0223769	3.09161	SSR3	0.032866	-1.90732
								CPT1C	0.0369256	1.62381				PTMS	0.022429	1.17916	ADAL	0.0329458	-1.04002
								PSD3	0.0369437	1.04238				IFT140	0.0224323	1.55466	DHODH	0.0329668	-1.41823
								TMEM229B	0.0369637	1.74498				SOX4	0.022469	2.75724	CHUK	0.033075	-1.3307
								SELL	0.0370303	2.06654				C11orf49	0.0224852	1.14098	EXOSC5	0.0331455	-1.09108
								C6orf223	0.0373331	1.44019				PBX2	0.0225108	1.11176	CDC7	0.0332911	-2.10168
								GPR87	0.03739	2.13141				STEAP3	0.0225189	1.65071	PSMC3IP	0.0333893	-2.35587
								PODNL1	0.03739	2.13141				RCAN2	0.0225799	4.67455	MYBL1	0.0333947	-1.92388
								DIXDC1	0.0374331	1.36153				PTGES	0.022587	1.33893	API5	0.0335046	-1.04021
								KDM3A	0.0375223	1.17577				CACTIN-AS1	0.0225935	2.01018	ENOPH1	0.0335562	-1.21774
								KLF3	0.0375259	1.09552				SLC25A29	0.0226446	1.01344	NCAPG	0.0335566	-2.6828
								FRAT2	0.0375264	1.28142				COG6	0.0226584	1.09317	POC1A	0.0336421	-1.97233
								LIPG	0.0375743	2.43956				USP35	0.0226789	1.09766	FAM83D	0.0336525	-1.13141
								TDRD6	0.037691	3.07507				OTOGL	0.0227313	2.05669	DDX10	0.0336956	-1.46039
								IFITM10	0.037724	2.24992				PTRHD1	0.0227438	1.04205	RHNO1	0.0337013	-1.28057
								COL4A6	0.0377374	2.11184				SLC27A1	0.0228287	2.53438	ZHX1-C8orf76	0.0337682	-1.0577
								GSE1	0.0377725	1.11599				C17orf107	0.0228491	2.15216	MAD2L1	0.0338684	-2.36736
								TPBG	0.0377813	1.25093				TMEM143	0.0228535	1.18965	CLSPN	0.0339101	-3.36956
								SULT1C2	0.0378596	1.81469				IQSEC2	0.0229045	1.9053	HIST1H4H	0.0339585	-2.95564
								TPCN1	0.0380573	1.10675				PPM1N	0.0229541	1.73318	KIF18A	0.0340887	-1.4392
								RGAG4	0.0380592	2.06891				DNER	0.0229802	1.06345	FARSB	0.0340887	-2.59716
								MAP3K5	0.0380835	1.14588				RHPN1	0.0230395	2.10611	PDE1C	0.0341608	-1.90362
								NR2F6	0.0381949	1.20363				NAT14	0.0230681	1.34145	SMYD5	0.0341768	-1.16029
								RTN2	0.038252	1.75444				B9D1	0.0231496	1.5736	ACAT1	0.0343462	-1.07732
								RASGRF1	0.0382645	1.69485				ZNF138	0.0232241	1.11896	HIST1H2BJ	0.0344178	-3.39771
								WFDC3	0.0382674	2.53338				TBC1D19	0.0232481	2.29808	TMEM201	0.0345063	-1.6139
								DNAJB2	0.0383122	1.08844				CLDN2	0.0232668	2.50161	DNAJA3	0.0345294	-1.25225
								FAM222A	0.0383229	1.33445				CDH13	0.0232877	2.10357	SREK1IP1	0.0345472	-1.7131
								GGCX	0.0383362	1.78372				PI16	0.0233024	3.65785	DUSP14	0.0346119	-1.05098
								ARRDC4	0.0384393	1.17015				MAP1LC3A	0.0233588	1.96505	CCT8	0.0346156	-1.60992
								GNG7	0.0385254	1.8983				SPAG8	0.0233908	2.62337	NUP35	0.0346493	-1.361
								TTYH3	0.0386116	1.2636				TMEM134	0.0235314	1.3583	GNL3	0.0347742	-1.29259
								GAS2L1	0.0386137	1.12558				JAKMIP2	0.0235573	3.5226	PRRG4	0.0347831	-2.4496
								CEP68	0.038674	1.11798				BSN	0.0236	1.35557	IFIT5	0.0348021	-1.78872
								FAM102A	0.0386855	1.00244				KPNA5	0.0236245	1.54611	ZNF114	0.0348738	-1.31755
								KIAA1551	0.038745	1.76318				KIAA1107	0.023647	1.9703	NDUFS1	0.0349471	-1.09968
								RGS14	0.0387467	1.6334				DUOX1	0.0236621	1.81959	NDC80	0.0351106	-2.32156
								ANKRD35	0.0389621	2.3171				RFXANK	0.0236684	1.11682	STYX	0.0352803	-2.37646
								SUFU	0.0390488	1.8006				MAP2K6	0.023734	2.80273	HSPD1	0.0352939	-1.59933
								PCDHB2	0.0391223	1.02145				PA2G4P4	0.0237408	1.08207	ABL2	0.0353133	-2.10817
								PCDHGA1	0.0391479	1.20325				GPR173	0.0237909	2.61617	METTL16	0.0353886	-1.45216
								GATS	0.03917	2.00592				NRCAM	0.0238267	1.74928	VPS25	0.0354189	-1.00202
								ARSE	0.0392696	1.38325				LMO3	0.0238773	3.28285	STARD7	0.0354314	-1.55095
								AIM2	0.0393798	2.95075				AR	0.023893	1.04685	DLGAP5	0.0354562	-2.51538
								JAKMIP2	0.0394553	2.78488				GCKR	0.0240053	1.68003	HIST1H2AB	0.0354578	-4.01976
								PCDHGA4	0.0394735	1.86071				KLRC3	0.0240063	1.92053	PINX1	0.0354586	-1.19786
								CUBN	0.0395095	1.15697				KCNH8	0.0240165	3.27123	TEX30	0.0355042	-1.17412
								SLC27A1	0.039518	1.67707				WDR78	0.0240343	4.7442	PAQR5	0.0355564	-1.13671
								C1R	0.0395736	1.82364				PLXNA3	0.0240481	1.37501	MELK	0.0355813	-2.33495
								PRSS35	0.0396052	3.09617				SLC2A10	0.0240595	1.8224	PGAM5	0.035797	-1.79307
								ITGA1	0.0396089	2.22081				FDXR	0.0240665	1.00641	CTNNAL1	0.0358415	-1.77679
								VSX1	0.039632	2.20539				GSTO2	0.0241121	2.02925	RRP12	0.0359815	-1.77429
								HBP1	0.0397207	1.14086				ZCCHC24	0.0241288	1.40984	DHFR	0.0359978	-1.96105
								PLIN3	0.0397274	1.00454				FAM179A	0.0241775	1.37601	FAM107B	0.036074	-1.00344
								MST1	0.0398492	1.72666				ENO4	0.0242686	1.68779	RFC5	0.0361518	-2.54576
								SLC22A3	0.0398954	1.23036				ABCC6	0.0242775	2.9013	SLC25A30	0.036229	-1.28767
								PLA2G6	0.0399184	1.65949				ZBTB41	0.024339	1.61091	LETM2	0.0364178	-1.46267
								CREBRF	0.0400204	2.07008				NHLRC3	0.0243434	1.04184	C9orf91	0.0364231	-1.08408
								JAK3	0.0400422	1.20001				FAM127A	0.0243976	1.24732	E2F2	0.0364415	-3.10684
								GDF15	0.0401694	4.35263				RABL2B	0.0244088	1.31132	RFC3	0.0365146	-2.61208
								SLC14A1	0.0401948	5.02602				RGS4	0.0244158	1.40746	PRELID1	0.0365432	-1.84591
								BZRAP1	0.0402819	1.0257				KRT86	0.0245065	1.7987	HAL	0.0365653	-1.18628
								PTPRS	0.0403008	1.51306				PITX1	0.0245841	1.26667	HIST1H3A	0.0367595	-2.57099
								ORAI2	0.04034	1.0105				TRAPPC6B	0.0246111	1.69095	CCNE1	0.036776	-3.28565
								TP53TG1	0.0403424	1.65161				F8	0.0246906	1.53649	IMP4	0.0369447	-1.343
								SC5D	0.0404786	1.62666				SPINK4	0.0248016	4.67631	CBFB	0.0369753	-2.65188
								TTN	0.040485	3.02863				P2RX1	0.0249267	4.00823	PARPBP	0.0370221	-1.9114
								SSH3	0.0405112	1.26044				SH3PXD2B	0.0249637	1.56885	NFE2L3	0.0370675	-1.00061
								PVRL1	0.0405262	1.2409				MYO1F	0.0249798	3.61759	NOP2	0.037117	-1.10739
								PLEKHA4	0.040545	1.57897				PGM2L1	0.0250094	1.64079	TFB2M	0.0372116	-1.23073
								CLSTN3	0.0405761	1.64368				DUSP28	0.0250474	1.09711	ATAD5	0.0374481	-2.30834
								NAALAD2	0.0409411	1.63855				COL9A3	0.0252085	3.60814	CCDC68	0.0375096	-1.19071
								HSD11B1L	0.0410888	1.75729				IFI35	0.0252253	1.48197	LIN9	0.0375579	-1.66314
								AQP1	0.0412141	2.242				SEMA3B	0.0252332	1.18681	TOP2A	0.0376651	-2.40358
								FUZ	0.0412273	1.25207				SLC9A9	0.0252413	2.57168	ZDHHC18	0.0376796	-1.26321
								SNTB1	0.0415205	1.48338				BAI3	0.0252454	1.17271	C9orf41	0.0376913	-1.01062
								BBC3	0.0415949	1.9888				ZBTB20	0.0252465	1.607	ADIPOR1	0.0376979	-1.5586
								C16orf52	0.0418027	1.92884				PDZD7	0.0253015	2.05632	FAF2	0.0377446	-1.63311
								GAREM	0.041901	1.10681				C11orf70	0.0253126	1.7581	IPO11	0.0378138	-1.03122
								WNT2B	0.041927	1.73216				PRR5L	0.0253528	2.05986	DBF4B	0.0379577	-1.0806
								MAPT	0.0420875	1.71617				AK5	0.0254775	3.36803	FAT3	0.0380173	-3.6572
								FAM43A	0.0420989	2.1736				ACAP1	0.0255141	2.20222	NOP58	0.0380199	-1.37781
								CPNE5	0.0421133	1.88383				SLC38A10	0.025535	1.07882	SH2D4A	0.0380513	-1.26211
								TMEM198B	0.0422878	1.10522				PPP1R21	0.0255541	1.03855	ERO1L	0.0381341	-1.32435
								SLC5A3	0.0424912	1.66997				RGS9BP	0.0255591	1.64898	KDELR3	0.0381783	-1.00983
								ATP11A	0.0424998	1.1424				NCK2	0.0255927	1.19544	BCL2	0.0382524	-2.91933
								RYR2	0.0425644	1.04058				FMO4	0.0256077	1.81353	PXK	0.038366	-1.03464
								RORA	0.0426415	1.09832				ABCG2	0.0256456	1.84087	MRM1	0.038386	-1.72039
								BTN3A1	0.0426562	1.01796				SIDT2	0.0256709	1.13237	TXLNG	0.0384201	-1.00047
								MFSD7	0.042774	1.00257				DAK	0.0256982	1.12649	LINC00707	0.0384621	-2.01535
								CCDC88B	0.0427944	1.58038				UBXN6	0.0257074	1.13716	LMAN1	0.0384814	-3.37647
								JUNB	0.0428401	1.85806				P2RY6	0.0257484	3.52621	SLBP	0.0384916	-1.35219
								CNTN1	0.0429018	1.74517				ERICH2	0.025803	1.29245	PTDSS1	0.0385354	-1.13714
								SAMD5	0.0429167	1.40442				HOMER3	0.0258154	1.04686	CMSS1	0.0386001	-1.50465
								CRAT	0.0429514	1.11857				PLEKHG5	0.0258523	1.85769	PTPRG-AS1	0.0386478	-1.44767
								ZNF493	0.0429837	1.59866				NDRG1	0.0258532	2.08235	PXDC1	0.0389063	-1.01756
								RNF224	0.0430105	2.03814				ARHGAP24	0.0259005	1.46744	SFN	0.0389446	-1.08964
								SERPINI1	0.0432313	1.01582				KIFC2	0.0259258	1.32052	AREG	0.0389527	-2.51923
								ACSS2	0.0432403	1.64184				PCNXL2	0.0259637	1.16584	PWP2	0.0391162	-1.00461
								PDZD7	0.0433099	1.95894				IRF9	0.0260969	1.72558	XPO5	0.0391446	-1.40903
								AMY2B	0.0434367	1.34198				SPTB	0.0261119	3.23982	ANAPC7	0.0391824	-1.01344
								FAM151B	0.0435431	1.18219				KIAA1875	0.026118	1.14674	TIMM8A	0.0392224	-1.26575
								FCGBP	0.0435436	2.93076				TPGS1	0.0261266	2.40045	KNTC1	0.0392317	-2.24868
								RASD1	0.0435992	3.32378				MANBA	0.026142	1.09365	NFXL1	0.0392576	-1.00936
								SLC7A7	0.0436005	2.14356				SMPD1	0.0262345	1.99496	MASTL	0.0395148	-2.60672
								MAP3K8	0.0436746	1.31998				TSC22D4	0.026261	1.79834	PDE12	0.039685	-1.73363
								ST8SIA5	0.0436819	2.89673				FLRT2	0.0263168	1.2527	ANKRD13C	0.0396891	-1.20666
								CHST3	0.0437637	1.05067				CYP3A5	0.0263604	2.39358	STIL	0.0397347	-1.50264
								PLXDC2	0.0439943	1.82865				PNPLA7	0.0263735	4.671	TUBE1	0.0397626	-1.42564
								PPFIA4	0.0440878	2.26524				FAM213A	0.0263896	1.2444	CA2	0.0397766	-1.88552
								C16orf45	0.044179	1.40502				TRIM22	0.0264337	2.86063	CMPK1	0.0397831	-2.49914
								ADHFE1	0.0442542	1.59056				CLUAP1	0.0264598	1.07058	DKK1	0.0397949	-2.76356
								ATP8A1	0.0442997	1.13712				EPHX1	0.0267438	1.99292	FAM24B	0.0398009	-2.93979
								PSORS1C1	0.0443193	1.99956				ADAMTS2	0.0267619	2.50366	WDHD1	0.0398579	-2.52051
								IFI35	0.0444857	1.61661				PRKCG	0.0268212	2.12073	NT5DC2	0.0398772	-1.60839
								NINL	0.0446575	1.11795				GGT1	0.0268575	3.64659	PLAU	0.0401901	-3.74261
								FAXDC2	0.0447136	3.21918				ASS1	0.0269079	1.76719	TRIM28	0.0402743	-1.07179
								FAM47E	0.0448122	1.80222				BTBD8	0.0269245	1.70035	GPSM2	0.0403257	-1.20571
								C9orf169	0.0449094	1.92357				TTC28	0.0269885	1.03705	CAPZA1	0.0403267	-2.6192
								CAMSAP3	0.0449772	1.76246				ZNF580	0.0270356	1.80138	NCAPG2	0.0403933	-2.12303
								AQP7P1	0.0450512	2.1035				REEP6	0.0271936	2.4639	MTFP1	0.0404115	-1.59058
								TRIM3	0.0451671	1.16239				CORO6	0.0272146	1.3617	CDK1	0.0404613	-2.30038
								HLA-DMB	0.045174	1.86892				CNTNAP3	0.0272176	1.82465	LPGAT1	0.040527	-1.24828
								TSPEAR-AS1	0.0451846	1.93815				LDHD	0.0272346	3.04864	CRIM1	0.0405329	-1.96299
								RIMKLA	0.0452123	1.93115				CPT1C	0.0273119	2.06823	ATAD2	0.0407797	-2.86603
								FLRT2	0.0452206	1.24896				CNTNAP3B	0.0274225	2.09962	DEPDC1	0.0408247	-2.54219
								RNF24	0.0452671	1.12146				NMRK1	0.0274273	2.90439	STX11	0.0410478	-1.43963
								IER5L	0.0454993	1.78272				SETBP1	0.0274347	2.05736	TWF1	0.0410726	-1.60764
								IRF7	0.0455851	1.15231				C17orf97	0.0274724	3.13455	KIF15	0.0411225	-2.77031
								RGS4	0.0456429	1.28241				TRAF4	0.0275795	1.05949	TMEM33	0.0411356	-2.12065
								BCAM	0.0457308	1.63965				PCBP3	0.0276371	2.15165	FBXL5	0.0412543	-1.04819
								ZNF580	0.0457961	1.07766				CYBA	0.0276384	1.32869	NCAPH2	0.0413002	-1.34356
								NPDC1	0.0458169	1.0958				SSTR2	0.0276577	1.1941	PRICKLE1	0.0413579	-1.10915
								CNTD2	0.0458487	3.31529				DYNC2H1	0.0277168	1.10815	SH2D5	0.0413843	-3.14692
								COLQ	0.0461783	1.82306				VGF	0.0277496	2.4916	FANCB	0.0414067	-2.15451
								GABBR1	0.0461935	1.02415				ANXA11	0.0277526	1.42747	REEP3	0.0414735	-1.87291
								CCDC24	0.0462163	1.58978				TST	0.0277709	1.10853	NECAP2	0.0417552	-1.63285
								SEC31B	0.0462395	1.52038				FBXO2	0.0277978	1.40183	TMA16	0.0417979	-1.66077
								TCP11L2	0.0464281	2.12698				SH3TC1	0.0278212	1.34788	HIST2H2AB	0.0418817	-3.10728
								C17orf103	0.0464644	1.433				NLGN3	0.0279019	2.41393	MAGT1	0.0419202	-1.29618
								GPRASP1	0.0464764	1.45997				RALGPS1	0.0279643	1.60966	ARL4A	0.0421312	-1.12438
								LINC00865	0.0465239	1.4905				DGKA	0.0280315	1.08485	RMND5A	0.0421705	-2.4149
								SELENBP1	0.0466136	2.10105				LIFR-AS1	0.0281608	1.19075	ZNF441	0.0421781	-1.71617
								ERBB3	0.0466181	1.09605				NACC2	0.0281752	1.23206	PRELID2	0.0421839	-1.31484
								NIPSNAP1	0.046678	1.06719				PBLD	0.0282324	1.95616	LDLRAP1	0.0422793	-2.15317
								RHOD	0.0467033	1.21622				PHEX	0.0282404	2.21562	MMS22L	0.0423673	-1.91006
								PRR5L	0.0467212	1.42304				MRVI1	0.0283823	2.37852	HTR7P1	0.0424165	-1.46961
								RNF44	0.0467568	1.38994				KCNIP2	0.0284587	3.17699	ARHGAP19	0.042509	-1.80673
								SNED1	0.0468806	2.65252				NELL2	0.0285266	1.29825	PUS7L	0.0425153	-1.15226
								ATP7A	0.0469812	1.13801				MYH15	0.0286141	1.32215	CA13	0.0426391	-1.45234
								GPR162	0.0472704	1.46743				PCDHB9	0.0286797	1.96492	PNO1	0.0428236	-2.90972
								SLC16A2	0.0472713	2.43218				RASSF6	0.0287075	2.87471	ELOVL5	0.0429238	-1.76585
								PLEKHG5	0.0472925	1.10962				LNX1	0.0287861	1.84902	APOL6	0.0429415	-1.27293
								LRGUK	0.0473211	1.96611				MYO7A	0.0288058	2.29252	HIST1H2AH	0.0430127	-4.47117
								ABCG1	0.0474119	2.14558				FBXL19	0.0288113	1.37419	TRAF2	0.0432882	-1.37705
								PDE2A	0.0474515	1.10692				EFCAB5	0.0291673	1.09072	HIST1H2BD	0.0433695	-2.17723
								SERPIND1	0.0474563	3.01641				ITIH4	0.0292475	2.49989	ARL6IP6	0.0434663	-1.61917
								EML1	0.0475102	3.46432				TLE3	0.0292914	1.05551	TRMT6	0.0435851	-1.47621
								B3GNT9	0.0475116	3.00344				SYP	0.0293893	1.88735	SLC16A7	0.0437041	-2.5089
								PLIN4	0.0476269	3.49909				LINC00589	0.0294414	1.2119	STK40	0.0437369	-2.22232
								CTAGE5	0.0477752	1.08934				LEPREL4	0.0294649	1.5398	RMI2	0.0438587	-2.2227
								ABLIM2	0.0478238	1.3657				ST6GALNAC2	0.029514	1.7522	HDDC2	0.0439583	-1.1981
								S1PR2	0.0478531	1.71664				ELAC1	0.0295362	1.05882	NUP155	0.0440271	-1.68743
								SEMA6B	0.0478728	2.0956				ANKRD9	0.0295427	2.34678	WDR3	0.0441407	-1.31298
								KLHDC9	0.0479237	2.03473				FAM46C	0.0295716	1.11802	ERCC6L	0.0441767	-2.48788
								PPM1N	0.0479653	1.09029				ABCB9	0.0297564	1.20953	HIST1H3B	0.0442177	-4.4108
								SOBP	0.0479963	2.22577				C14orf79	0.0297585	1.36608	MAP3K14	0.0442719	-1.02667
								ZMAT4	0.0480188	2.43769				TERT	0.0297833	1.9374	FAM60A	0.0442941	-2.24531
								KCNMA1	0.0481787	3.79655				MAP1A	0.0298401	4.92915	RANBP17	0.0442952	-1.19567
								FBXL20	0.0482071	1.56622				SYTL1	0.0298713	1.31703	DEPDC1B	0.0443146	-2.65329
								HAL	0.0484785	1.08572				LOX	0.0299251	1.38952	MFAP3L	0.0443546	-1.50277
								CACNA1H	0.0485172	3.44746				EXD3	0.0299811	1.39149	DCTPP1	0.0443885	-2.9267
								HCN2	0.0487712	2.08019				COL7A1	0.030012	1.00805	HIST1H2BM	0.0444688	-5.5066
								GLDN	0.0488897	5.52171				KIAA1377	0.0300388	1.13975	POP1	0.0445441	-1.10896
								SOX2	0.0491656	2.01112				AMT	0.0300398	1.24586	MOB1A	0.0446364	-1.18136
								LSP1	0.0492849	1.65194				SLC12A8	0.0300648	1.13391	URB2	0.0446419	-2.23546
								BTBD19	0.0493083	1.72526				MAPK8IP3	0.0301709	1.50837	NPAT	0.044706	-1.33423
								MROH8	0.0493281	1.16035				SLC22A31	0.0302317	2.65841	RPIA	0.0447581	-3.7088
								LCA5	0.0494455	1.47576				NYAP1	0.0302661	2.6898	MAK16	0.0447612	-1.42931
								FBXW4P1	0.0494533	1.34541				SLC6A9	0.0302734	1.55377	MAP3K2	0.0448209	-1.18332
								SGCB	0.0494911	1.43165				C6orf226	0.0302757	1.99168	LPAR1	0.0448975	-1.73942
								ABCC6	0.0495136	2.44851				RNF44	0.0302939	1.29218	NRF1	0.0449263	-1.00917
								SPTB	0.0495648	2.25985				SALL2	0.0303397	3.3755	HIST1H2BK	0.045084	-2.49058
								KLRC3	0.049569	1.26846				BFSP1	0.0304058	1.73216	WWC2	0.0451641	-1.05858
								PCDHGB8P	0.0497178	1.9759				ERMP1	0.03052	1.42379	PPP6R3	0.0451825	-1.3189
								GOLGB1	0.0499428	1.18463				ITFG3	0.0306318	1.27922	ZNF367	0.045184	-2.02279
														ZMYND12	0.0306505	1.99148	TMTC3	0.0452219	-1.5326
														DPCD	0.0306577	1.76637	SF3A3	0.0452888	-1.16866
														NUDT18	0.0306942	1.24809	TOMM40	0.0456223	-1.12189
														WDR96	0.030742	2.56944	HIST1H3C	0.04573	-2.73098
														MAP3K8	0.0307796	1.45937	BLM	0.0458572	-3.65577
														OAS2	0.0307828	1.43251	LRRFIP1	0.0458832	-1.01143
														TEAD2	0.0308082	1.21868	PGM2	0.0459352	-1.34507
														CDKN1B	0.0308382	1.01821	SLC25A32	0.0459736	-2.3507
														TCP11L2	0.0308973	1.65504	NAE1	0.046021	-1.46181
														TMEM129	0.0309737	1.01528	RAB3IP	0.0462074	-1.83449
														TNNT1	0.0311012	1.20047	CD44	0.0465307	-1.01122
														MRPL36	0.0311524	1.20998	C1orf109	0.0466823	-1.41277
														TPD52L1	0.0312363	1.48279	LBR	0.0467859	-1.05728
														HECTD3	0.0312578	1.07183	CPA4	0.0468289	-1.78352
														TGFB1	0.031259	1.60284	DUT	0.0468301	-1.23415
														TMEM91	0.0312594	2.88664	PUS1	0.0468612	-1.21505
														BBS12	0.0313628	1.43555	TMED2	0.046928	-1.38868
														ARMCX2	0.0313896	1.51324	C19orf48	0.0470772	-1.72193
														DGAT2	0.0314624	1.63425	METTL2B	0.0471	-1.10669
														MARK4	0.0314667	1.12317	PCNP	0.0471091	-1.13162
														GSTM4	0.0315522	1.32159	DONSON	0.0471953	-2.37121
														TRNP1	0.0316192	2.90232	SLC19A2	0.0471962	-1.0178
														ZNF253	0.0317481	1.17628	PAICS	0.0473512	-1.65782
														KIF3A	0.0317807	1.21987	TDG	0.0474695	-1.67565
														IL11RA	0.0318329	1.74182	AKAP11	0.0475436	-1.10324
														PCSK1N	0.0318346	3.50444	TMOD2	0.0475621	-1.32746
														RNF150	0.0318636	1.20802	TMPO	0.0479483	-1.70481
														C9orf116	0.0318799	2.36096	LIF	0.0479493	-1.17953
														IL17RC	0.0318804	1.0731	C15orf41	0.0479897	-1.21925
														FAM46A	0.0319061	1.54575	G3BP1	0.0480631	-1.01995
														C7orf43	0.032122	1.06257	ATP6V0A4	0.0482524	-2.34999
														ZNF436	0.0321963	1.53204	TMEM123	0.0482859	-1.06603
														SYNGR2	0.0322391	1.12237	C21orf58	0.0482957	-2.31946
														NOS3	0.0322997	1.63057	RAB12	0.0484605	-1.22482
														KLF17	0.0323154	3.19506	CTPS1	0.0485155	-1.94292
														PLD1	0.0323344	2.12429	SFMBT1	0.0486184	-2.33318
														CCDC106	0.0324073	1.50621	LATS2	0.048714	-1.50342
														BLOC1S3	0.0324907	1.2256	CENPF	0.0487704	-2.07223
														CSPG4	0.0325218	2.04085	AP4E1	0.0488407	-1.04811
														FSIP1	0.0325283	1.60889	C17orf58	0.0489016	-1.69038
														PIEZO2	0.0325495	2.96628	DLEU2L	0.0490936	-1.42576
														UBE2L6	0.0326032	1.07829	RAD54L2	0.049122	-1.38146
														CNTNAP1	0.0326478	2.59653	CD276	0.0493208	-1.59137
														SMIM19	0.0326705	1.58283	RSL1D1	0.0494139	-1.10651
														MAST3	0.0326938	1.33524	PHLDB2	0.0494161	-1.18084
														PDE4DIP	0.0328082	1.00663	HIST1H2BB	0.0494186	-4.03171
														CELSR1	0.0328396	1.02167	TIPIN	0.0494446	-2.13277
														S100P	0.0328983	3.68829	HSPA4L	0.0495877	-2.18042
														IDH3G	0.0329064	1.07571	SLC4A4	0.0497973	-2.23387
														EFCAB4A	0.0329515	2.05725	SLC35F2	0.0498138	-2.3294
														NINL	0.0329722	1.66047	KRAS	0.0498869	-1.63324
														PHYHD1	0.0329937	1.44844
														KLHL31	0.0330073	1.19065
														METTL7A	0.0330557	1.75321
														LRRC73	0.0331896	3.27825
														ZNF606	0.0332633	1.04203
														PHOSPHO1	0.0332655	4.47685
														RGS5	0.0334424	1.10888
														OLFML3	0.0334552	3.85386
														CAPN11	0.0334815	1.98408
														DACT3	0.0335731	3.07977
														CYP27B1	0.0335968	1.10027
														HMGCL	0.0336417	1.47744
														RDH5	0.033672	1.56427
														CERS4	0.033779	2.16965
														PRKCDBP	0.033943	1.15705
														PCDHB2	0.0340364	1.20954
														LMO2	0.0340959	1.39072
														OTUD5	0.0342817	1.17878
														A1BG	0.034347	1.51717
														ABAT	0.0343472	3.7136
														DIP2C	0.0343647	1.18989
														PLXNC1	0.0344531	1.44785
														APOE	0.0345224	5.14288
														TMEM44	0.034588	1.22202
														CCDC71L	0.0345966	1.56263
														VPS37D	0.0346124	2.18596
														RGS14	0.0346256	2.10564
														FIBCD1	0.0347371	1.5823
														APOC1	0.0349876	3.42454
														ZSWIM3	0.0350189	1.39104
														KIAA1644	0.0350604	4.13701
														ZKSCAN7	0.0351839	1.14889
														LRRC23	0.0352324	1.92381
														TMEM173	0.0353057	2.6975
														TSPAN1	0.03541	1.24989
														GBP2	0.0354298	1.79689
														PLIN1	0.0354934	2.37838
														MXI1	0.0355488	1.28886
														FBXW4P1	0.0355774	1.39283
														UBTD1	0.035587	1.54062
														SARDH	0.0355973	1.46565
														PWWP2B	0.0356199	1.23201
														THAP8	0.0357325	2.01461
														MAP3K12	0.0357967	2.4736
														TDRD7	0.0359046	1.30198
														PRSS35	0.0359072	4.33627
														VIPR1	0.0359268	1.55757
														PLLP	0.0360066	1.02438
														PLEKHG2	0.0360808	1.11216
														SPIRE2	0.0361593	1.74836
														SNPH	0.036161	1.5786
														TCEA3	0.0362236	1.41342
														GGT8P	0.0363366	2.63375
														FLVCR2	0.0363504	3.32048
														LMBR1L	0.0363572	1.40106
														NDST3	0.0364611	1.5097
														ATP8A1	0.0364844	1.65431
														NGEF	0.0365957	1.58798
														ARMCX1	0.0366092	1.64335
														SPERT	0.0366427	1.81212
														IL17RE	0.0366603	1.36951
														KIAA0895L	0.0367272	1.43727
														ATP8A2	0.036739	1.61489
														EYS	0.0367406	1.36245
														MIB2	0.0367551	1.19708
														SFRP1	0.0367811	2.11995
														PCDHB6	0.0368275	1.3681
														SESN2	0.0368583	1.0141
														SELL	0.0369805	2.39785
														BAMBI	0.0370433	1.09546
														SYT2	0.0370993	1.78876
														FBXL15	0.0371583	1.34973
														C14orf182	0.0371613	1.30922
														STK36	0.0371717	1.06975
														ISYNA1	0.0371723	1.39802
														DHDH	0.0372784	2.44102
														IFITM1	0.0373755	1.29886
														NAV2	0.0373923	1.96901
														PCYOX1L	0.0375192	1.14805
														CLIC3	0.0375669	1.92491
														SKAP2	0.0375995	1.61948
														BCRP2	0.0376155	1.46333
														EGFEM1P	0.0376816	1.9592
														RNPEPL1	0.0377162	1.32384
														TSPAN9	0.0377808	1.12201
														B3GNT8	0.0378064	2.69799
														ZNF396	0.0378141	2.21428
														CYP4F35P	0.0378398	2.37929
														NCMAP	0.0378652	2.88816
														SCIN	0.0380653	3.6329
														DUOX2	0.0382667	2.34273
														ARRDC1	0.0383896	1.02743
														SYNGR3	0.0383947	2.28292
														RARRES3	0.0384371	1.81517
														NOX5	0.0384834	2.85319
														EPHB3	0.038509	2.87438
														DNAJC22	0.0387433	2.09468
														DRAM1	0.0387457	1.98899
														HYDIN	0.0387474	1.83036
														TTC30A	0.0387606	1.50803
														MRC2	0.038788	1.21189
														LYZ	0.0388027	2.10835
														EFCAB7	0.0388114	1.18857
														IFITM10	0.039037	1.4596
														MDK	0.0390533	1.02435
														COLQ	0.0390984	1.86862
														MACC1	0.039189	1.53952
														SLITRK6	0.0393899	2.5527
														CTHRC1	0.0394386	1.88521
														ITGB5	0.0394403	1.13323
														APLP1	0.0394764	1.64822
														ABHD8	0.0394907	1.5229
														RRAS	0.0395045	1.07547
														RNF112	0.0395276	1.48245
														GMIP	0.039543	1.13087
														WDR63	0.0395972	3.67803
														IER5L	0.0396021	1.5738
														THRA	0.0396378	1.08147
														LHPP	0.0396553	2.70621
														C19orf26	0.0398209	1.18722
														ST5	0.0398231	1.76047
														IQCG	0.0398237	1.63515
														DYX1C1	0.0398641	1.58277
														GNPTG	0.0398765	1.15693
														KLHL32	0.0401623	1.88964
														PTCHD2	0.0401739	2.08627
														AQP5	0.0402199	2.40628
														NEURL2	0.0402362	1.35748
														FGGY	0.0402935	1.59878
														NREP	0.0404509	1.42405
														CAPS	0.0404857	3.94866
														MACROD1	0.0405484	1.15157
														PCDH18	0.0405624	2.1456
														ISM1	0.0405908	1.41724
														CPQ	0.0406491	1.27913
														PLXNB1	0.0406558	2.13566
														SIDT1	0.0409248	1.57381
														SRPX2	0.0410685	1.69567
														CCDC85B	0.0411443	1.89449
														ZNF599	0.041209	1.48294
														TSC22D3	0.0412368	1.68963
														TUBG2	0.041248	1.31929
														USP27X	0.0413613	1.05647
														PCMTD2	0.0413658	1.23637
														FAM47E	0.0414024	2.67665
														GHDC	0.0414724	1.021
														ACVR1C	0.0414931	1.99425
														NUDT12	0.0416207	1.14424
														GUSBP11	0.0417448	1.52481
														TNFSF12	0.0419743	1.07997
														AMY2B	0.0420061	1.28107
														PCDHGB1	0.0421104	1.83839
														FAM228B	0.0421491	1.33761
														KCNA6	0.0421821	2.10641
														NTNG2	0.0421841	1.61848
														YPEL2	0.0421921	1.94456
														SLC3A1	0.0422634	2.49968
														NRBP2	0.0423811	1.19382
														STAT2	0.0424037	1.07779
														TP63	0.0424162	3.512
														WFDC3	0.0425076	1.14674
														KDM4B	0.042544	1.21605
														COL4A6	0.0426592	3.38448
														BAHCC1	0.0427189	1.8609
														TSPYL2	0.0427623	2.23732
														TNIK	0.0428671	1.44109
														HHLA3	0.0428823	1.99434
														NAPSA	0.0428998	1.51735
														PROM2	0.0429926	1.17226
														SAMD5	0.0430494	1.60017
														KRT15	0.0430871	1.17901
														DLG4	0.043123	1.02099
														ZNF219	0.0431293	1.51379
														APOBEC3F	0.0432427	1.21435
														C7orf63	0.0434363	1.89075
														ISG20	0.0434654	1.98468
														ATG14	0.0435037	1.40982
														FBXW4	0.0435065	1.14218
														CYP1A1	0.0436039	1.69756
														SAMD15	0.0436203	2.33188
														ITGA7	0.043632	1.79713
														ZSCAN23	0.0436682	1.5849
														FSCN2	0.0436964	2.48563
														TPRG1	0.0437089	3.25651
														MORN2	0.0437139	1.12861
														PCDH17	0.0437844	1.4321
														PLEKHM1	0.0437998	1.19551
														SLC1A7	0.0438032	1.72274
														MED18	0.0438626	1.08142
														ZFAND6	0.0439183	1.25838
														OLFML2A	0.0440091	1.633
														F2RL3	0.0440299	1.1054
														ALDOC	0.0442294	1.81972
														FRMD4B	0.0442962	1.08122
														SCARF1	0.0443428	1.68566
														RHBDD2	0.0446419	1.26044
														ZG16B	0.0446738	2.33126
														FAM43A	0.0447165	2.01211
														IFT43	0.0448223	1.49982
														BBS9	0.0448539	1.53124
														FAM83E	0.0449528	3.06192
														CASP9	0.0451674	1.03679
														MYO15B	0.0452944	3.87402
														SPEG	0.0453403	1.72151
														RIBC1	0.0453488	2.26407
														TRPM4	0.0454215	2.5451
														CTF1	0.04544	1.77249
														DHRS4	0.0455434	1.44652
														CLIC2	0.0455503	2.28254
														TWF2	0.045602	1.08548
														IGSF9	0.0456287	4.44347
														DOCK6	0.0456638	1.24009
														FHDC1	0.0456718	1.71735
														KLHL41	0.045733	2.45977
														PLCH2	0.0458051	3.03623
														NWD1	0.045865	2.24101
														NES	0.045904	1.31424
														SLC22A15	0.0459348	1.05482
														LTBP3	0.0459946	1.88785
														VMAC	0.0459965	3.11522
														COL9A2	0.0460844	1.16523
														MMP1	0.0461709	1.15644
														BHLHE41	0.0461904	2.23796
														LTK	0.0462341	2.12202
														CYTH2	0.0462943	1.03612
														FAM222A	0.0463326	1.76826
														TRAPPC9	0.0464701	1.06781
														TBC1D8B	0.0466734	1.45361
														SCN5A	0.0467288	1.39497
														DNAH1	0.0467323	2.29421
														ING4	0.0467815	1.28637
														EEPD1	0.0468383	2.07992
														SCAND1	0.0468408	1.93532
														NBEA	0.0469772	1.49621
														TMEM198B	0.0472469	1.90862
														TIA1	0.0472529	1.23833
														AMPD3	0.0473654	2.37317
														RAB43	0.0473851	2.40496
														MYOM2	0.0475914	2.50344
														ZNF429	0.0476223	2.20387
														PDK2	0.0477941	1.25101
														SVIL	0.0478383	1.3839
														THBS4	0.0478767	3.4411
														TTLL3	0.0479522	2.15224
														BLVRB	0.0480637	1.16112
														ZNF117	0.048255	1.26824
														ABCC2	0.0484156	1.24055
														SLC27A3	0.048422	1.23425
														LINC00654	0.0484813	1.36041
														ATP6V0D2	0.0484895	1.06522
														MR1	0.0485878	1.10196
														RIMS3	0.0486042	1.48938
														CASC1	0.0486966	5.42238
														DNAAF3	0.0487127	2.45151
														HSF4	0.048809	1.46733
														TNFSF15	0.0489492	1.1958
														PCDHGA10	0.0490248	2.34913
														TBXAS1	0.0490385	2.58107
														HHIPL2	0.0490545	1.55266
														RAB11B-AS1	0.0491419	1.27237
														CCDC153	0.0492375	3.07622
														EML1	0.049253	3.24992
														STON2	0.0493012	1.00536
														C11orf71	0.0494255	1.93862
														OASL	0.0494837	1.69264
														PHLDA3	0.0494855	1.09344
														OSCP1	0.049711	2.54934
														PTPRR	0.0497471	1.27422
														SLC25A27	0.0497948	1.54933
														LY75	0.0498207	1.29216
														DBNDD1	0.0499087	1.69919
														PSMG3-AS1	0.0499508	1.19602
														C4orf48	0.0499681	1.92473

## Sheet: Figure 3
	Figure 3a											Figure 3b
		Nornalized Viability %										Log fold change to control @ 10µM
		0.078125	0.15625	0.3125	0.625	1.25	2.5	5	10	20		Breast	Cervix	Esophagus	Head & Neck	Intestine	Kidney	Leukemia	Liver	Lung:NSCLC	Lymphoma	Nervous System	Ovary	Pancreas	Prostate	Stomach	Testes	Uterus	Vulva
	Breast	96.56	97.26	92.75	87.89	66.84	42.52	18.16	12.46	4.06		-1.0804	-0.429574	-0.717831	-0.0680847	-0.953505	-1.04431	-0.859492	-0.206279	-0.768785	-0.440692	-0.446845	-0.88773	-0.560667	-0.502656	-0.881074	-0.31007	-0.310159	-0.291834
	Breast	84.33	92.84	94.81	88.21	72.56	59.27	21.38	9.43	7.96		-1.02549	-0.236797	-0.405718	-0.0378201	-0.602755	-0.553618	-0.852942	-0.143876	-0.658763	-0.403513	-0.330033	-0.696156	-0.421705	-0.476644	-0.0629839		-0.285251	-0.201073
	Breast	105.11	97.48	93.57	87.12	73.36	57.19	44.58	31.75	21.55		-0.94962	-0.217599	-0.282329	-0.0301184	-0.565431	-0.512296	-0.668168	-0.131121	-0.579384	-0.380281	-0.307329	-0.596879	-0.3139	-0.419189	-0.0240171		-0.281166	-0.0803467
	Breast	94.94	94.32	85.94	92.21	88.09	66.64	33.81	26.49	21.65		-0.904482	-0.215597	-0.238899		-0.468138	-0.268653	-0.641114	-0.099469	-0.551139	-0.368252	-0.303469	-0.527975	-0.307241	-0.328735			-0.264241	-0.0166895
	Breast	96.34	103.28	97.58	106.69	100.89	92	16.07	8.31	6.63		-0.788079	-0.150703	-0.224754		-0.418392	-0.251967	-0.581533	-0.0953926	-0.545155	-0.338282	-0.271565	-0.460171	-0.281332	-0.253677			-0.179667
	Breast	97.49	96.13	100.4	92.53	88.45	81.44	44.22	16.29	14.43		-0.701802	-0.101933	-0.173019		-0.378408	-0.241921	-0.550059	-0.0831777	-0.512579	-0.283329	-0.253911	-0.458171	-0.230475				-0.164753
	Breast	94.59	89.92	95.09	90.39	78.61	77.17	67.49	33.78	9.43		-0.698102	-0.0494404	-0.135252		-0.3711	-0.214101	-0.532096	-0.0188159	-0.489321	-0.276955	-0.25321	-0.449038	-0.212327				-0.100289
	Breast	100.17	103.3	92.68	97.1	88.97	72.55	49.4	31.26	30.29		-0.588886	-0.0243844	-0.120732		-0.255629	-0.182369	-0.526951		-0.470698	-0.276544	-0.241239	-0.401538	-0.164753				-0.0851282
	Breast	99.5	78.26	75.3	89.64	76.91	64.86	54.12	40.46	41.52		-0.576918	-0.0227796	-0.0863981		-0.200384	-0.15602	-0.437707		-0.461929	-0.271484	-0.234108	-0.395126	-0.159518				-0.0464819
	Breast	108.86	102.58	104.62	109.58	103.76	81.42	59.36	20.04	10.45		-0.548828	-0.0214999	-0.07053		-0.198802	-0.147825	-0.414201		-0.449772	-0.217169	-0.216239	-0.377993	-0.127319
	Breast	100.06	107.75	105.45	109.72	97.41	88.63	53.49	29.15	6.24		-0.535361	-0.0153827	-0.0692037		-0.195247	-0.139962	-0.409939		-0.38321	-0.214101	-0.158578	-0.326518	-0.0999608
	Breast	87.49	106.15	112.59	108.85	96.73	95.7	48.92	19.87	17.05		-0.505011		-0.0603809		-0.195043	-0.138466	-0.393726		-0.381952	-0.212327	-0.154158	-0.264641	-0.0821795
	Breast	95.2	98.21	109.62	104.34	90.27	83.88	52.04	28.26	29.29		-0.498256		-0.028817		-0.166853	-0.128485	-0.349887		-0.362911	-0.211125	-0.147032	-0.258691	-0.0787298
	Breast	103.28	109.63	101.01	96.49	98.94	103.58	71.92	11.23	6.09		-0.47134		-0.00616713		-0.160208	-0.118045	-0.331801		-0.347947	-0.207889	-0.134126	-0.258218	-0.0785737
	Breast	102.58	104.73	101.57	100.41	94.75	97.76	71.41	25.77	8.54		-0.443939				-0.159957	-0.0744816	-0.321755		-0.321937	-0.19709	-0.107015	-0.253288	-0.0762898
	Breast	94.26	91.94	93.33	87.64	82.25	83.55	72.57	49.04	10.96		-0.392974				-0.148191	-0.0558135	-0.30883		-0.295078	-0.188827	-0.0946359	-0.240937	-0.0754106
	Breast	88.8	110.09	102.85	92.58	94.69	108.23	60.75	35.98	8.64		-0.386687				-0.139542	-0.0420577	-0.298001		-0.266883	-0.172372	-0.0660068	-0.225118	-0.0660068
	Breast	100.65	98.67	90.08	99.52	84.86	79.95	66.95	51.88	17.78		-0.326334				-0.128836	0.00599512	-0.294478		-0.26512	-0.168834	-0.0580416	-0.198665	-0.056456
	Breast	98.48	98.36	95.88	94.11	93.01	90.93	80.13	41.05	4.47		-0.311047				-0.128485	0.0204027	-0.294393		-0.221198	-0.141583	-0.0471107	-0.18702	-0.0543345
	Breast	88.33	93.13	96.06	89.29	91.27	81.52	73.46	48.86	23.43		-0.30945				-0.121076		-0.279427		-0.21467	-0.123667	-0.0162835	-0.134778	-0.0474982
	Breast	87.54	92.59	98.41	92.74	84.66	79.93	72.86	47.17	34.07		-0.285				-0.117475		-0.272621		-0.202455	-0.117589	-0.00762324	-0.131532	-0.0382942
	Breast	91.98	85.58	88.41	87.23	82.37	85.95	87.82	63.33	10.01		-0.276052				-0.101714		-0.267445		-0.194159	-0.102263		-0.0629839	-0.0170959
	Breast	107.94	106.68	92.69	98.3	95.14	98.13	73.28	54.56	18.82		-0.264082				-0.0978883		-0.258297		-0.172243	-0.0665127		-0.0503173	-0.0135418
	Breast	103.12	110.29	93.42	109.6	96.71	92.73	81.98	52.96	13.86		-0.263126				-0.0952304		-0.252899		-0.164056	-0.0627329		-0.0451788	0.00290007
	Breast	86.48	90.23	89.2	91.06	79.91	79.42	70	54.44	46.11		-0.255081				-0.0833882		-0.236647		-0.161025	-0.0600317		-0.0390538	0.00667993
	Breast	114.95	63.42	100.99	112.27	94.09	96.65	73.86	71.75	16.37		-0.252588				-0.0696114		-0.216883		-0.160082	-0.0369208		-0.0222764	0.015695
	Breast	91.24	91.7	93.26	113.02	92.53	115.19	89.47	55.58	16.5		-0.243364				-0.0632852		-0.210701		-0.159643	-0.0335767		-0.0189973
	Breast	94.72	98.61	96.64	96.26	89.88	88.89	81.22	66.82	30.11		-0.204189				-0.063235		-0.206699		-0.156767	-0.0134074		-0.0101943
	Breast	97.45	99.26	96.32	102.69	95.65	102.31	82.07	67.04	22.87		-0.198391				-0.0586377		-0.199489		-0.155958	0.0191994
	Breast	90.97	95.08	102.17	101.59	106.6	100.7	75.19	55.9	37.75		-0.175094				-0.0560111		-0.195724		-0.149354	0.091913
	Breast	100.04	91.59	94.18	92.1	96.67	100.17	89.62	57.1	33.5		-0.173666				-0.0463853		-0.18876		-0.144118
	Breast	90.58	107.1	110.57	110.24	101.64	105.21	98.54	69.45	21.59		-0.158328				-0.0444085		-0.185153		-0.144057
	Breast	103.76	105.02	104.34	103.72	101.9	105	94.02	83.55	13.9		-0.144541				-0.0428239		-0.183361		-0.13632
	Breast	135.2	88.53	83.49	135.59	140.23	74.42	70.07	62.49	58.05		-0.144178				-0.024063		-0.183162		-0.133949
	Breast	100.77	104.48	104.91	102.87	112	106.3	88.61	71.69	35.86		-0.0780535				-0.0161483		-0.137153		-0.118159
	Breast	106	106.89	105.35	106.23	104.88	106.62	107.68	89.29	63.06		-0.0491972				-0.0146634		-0.115261		-0.110642
	Breast	94.86	94.3	90.1	89	90.77	102.86	89.7	93.64	73.95		-0.0285386				-0.0145286		-0.104577		-0.110362
	Breast	97.31	104.41	99.48	100.62	100.14	101.75	102.76	100.57	71.29		0.00246845				-0.013273		-0.0758241		-0.101165
	Cervix	92.04	102.08	84.42	94.93	94.67	83.71	80.1	37.19	8.59						-0.0126019		-0.072527		-0.0981604
	Cervix	94.4	90.96	91.16	89.57	88.08	91.29	67.83	57.97	37.22						0.0146465		-0.0570499		-0.094744
	Cervix	94.57	97.78	100.94	97.76	94.97	94.69	81.95	60.87	35.42								-0.0373939		-0.0896424
	Cervix	92.49	83.79	82.27	87.6	104.31	72.73	81.66	70.68	46.1								-0.00577086		-0.0798245
	Cervix	118.48	101.83	101.84	107.9	96.33	105.64	110.12	60.59	21.3										-0.0779496
	Cervix	93.37	101.1	96.61	100.37	100.02	98.55	93.31	94.89	36.64										-0.0686947
	Cervix	96.19	93.8	95.93	96.47	94.29	102.19	93.25	79.08	81.29										-0.063788
	Cervix	89.68	101.31	94.54	90.94	91.65	97.16	97.07	96.52	82.45										-0.0625824
	Cervix	101.83	103.36	102.28	104.47	106.36	109.45	98.69	94.54	81.8										-0.0621312
	Cervix	95.53	100.69	97.32	99.65	99.97	96.27	97.56	89.24	88.96										-0.0618807
	Cervix	101.38	97.79	96.99	95.86	93.36	98.4	102.15	95.17	87.08										-0.0569014
	Esophagus	93.36	91.23	83.72	98.42	80.52	42.19	31.16	19.15	16.43										-0.0558629
	Esophagus	89.32	93.26	91.53	86.85	82.09	67.45	56.3	39.29	13.74										-0.0528605
	Esophagus	89.9	85.24	102.54	103.12	91.42	91.45	73.01	57.69	11.75										-0.0525663
	Esophagus	105.77	100.8	103.26	96.85	91.87	103.54	79.67	52.2	19.04										-0.0494404
	Esophagus	94.03	95.19	93.09	93.45	92.07	93.08	92.14	59.6	28.9										-0.0490513
	Esophagus	89.48	91.99	92.92	89.36	91.22	90.6	84.41	73.24	26.04										-0.0485653
	Esophagus	91.48	95.17	95.46	94.97	93.53	95.16	91	85.01	6.28										-0.0426322
	Esophagus	90.05	93.82	93.86	99.36	91.01	84.99	74.66	67.14	48.62										-0.0420577
	Esophagus	92.09	90.18	89.44	91.56	89.61	94.29	94.39	87.02	46.46										-0.0411495
	Esophagus	100.5	98.27	102.16	102.91	104.11	101.85	91.45	81.96	46.61										-0.0407201
	Esophagus	97.98	100.73	99.49	97.83	98.62	105	99.86	75.73	50.09										-0.0373466
	Esophagus	92.43	91.13	95.12	93.34	93.84	93.91	89.49	85.27	56.58										-0.0367317
	Esophagus	99.45	107.79	97.23	106.27	104.06	102.26	93.66	98.59	39.63										-0.0328734
	Esophagus	94.95	96.21	95.74	94.32	92.29	99.26	95.65	93.58	49.75										-0.0317506
	Head & Neck	86.78	94.7	92.87	89.35	88.74	92.96	84.81	91.66	43.86										-0.0294672
	Head & Neck	104.29	101.21	103.62	107.79	105.27	101.84	104.71	85.49	36.37										-0.0274732
	Head & Neck	96.01	92.37	92.64	92.09	89.55	90.01	92.92	93.3	62.03										-0.0271957
	Intestine	102.99	104.4	102.97	99.09	89.01	85.18	49.89	11.13	4.27										-0.0253962
	Intestine	91.39	95.44	93.83	100.32	95.14	87.08	67.73	24.96	6.93										-0.0186345
	Intestine	84.33	91.9	90.83	91.59	93.48	84.18	79.03	27.2	8.78										-0.0152027
	Intestine	87.47	93.69	93.34	100.61	93.23	95.84	68.99	34.03	13.9										-0.0140349
	Intestine	98.32	102.61	100.8	102.98	95.5	94.89	71.72	42.55	15.59										-0.00881824
	Intestine	91.04	91.95	99.87	104.14	96.78	91.13	81.39	38.16	14.98										-0.00599097
	Intestine	102.34	107.57	91.66	105.64	83.06	96.08	72.9	69.19	12.4										-0.00594694
	Intestine	99.8	100.51	99.85	101.82	99.49	100.31	84.74	41.84	23.46										0.00194994
	Intestine	77.62	105.53	103.18	103.33	83.86	91.32	76.65	80.31	5.68										0.00229568
	Intestine	92.73	105.29	100.38	103.34	108.26	95.68	96.95	82.53	10.48										0.00530924
	Intestine	88.89	85.18	85.69	87.73	86.18	85.27	91.07	63.27	50.19										0.0161974
	Intestine	102.36	105.51	102.89	103.83	101.32	100.95	96.37	87.37	15.36										0.0175759
	Intestine	97.28	97.83	96.37	100.68	94.23	99.37	87.65	74.33	36.14										0.0237462
	Intestine	101.89	105.48	112.69	118.9	95.61	106.81	81.03	68.1	39.56										0.0286526
	Intestine	91.44	103.19	91.44	96.2	99.99	97.63	82.96	69.15	46.02										-0.0237876
	Intestine	99.16	97.93	93.67	103.38	99.9	111.68	105.77	79.82	16.68
	Intestine	111.51	100.28	111.93	95.75	115.75	109.21	110.79	55.51	32.43
	Intestine	96.15	99.32	102.59	98.64	107.54	102.28	102.59	96.35	8.71
	Intestine	83.62	99.44	89.28	87.65	91.64	92.46	85.53	63.04	57.41
	Intestine	90.57	96.72	97.05	101.14	87.65	85.97	77.38	63.79	63.99
	Intestine	89.22	96.53	93.03	91.73	93.84	94.2	86.62	72.52	49.57
	Intestine	96.14	91.41	87.51	90.9	95.55	98.83	143.4	71.09	22.26
	Intestine	103.53	106.69	105.1	106.7	98.06	103.71	101.19	79.12	35.68
	Intestine	93.1	93.61	93.28	92.95	89.76	91.76	98.54	74.39	49.67
	Intestine	92.54	91.67	105.75	110.79	102.07	106.59	101.22	63.82	48.88
	Intestine	106.82	104.27	102.47	108.73	105.92	108.9	102.64	86.45	31.82
	Intestine	95.41	100.61	99.61	102.47	101.38	109.85	104.45	89.87	36.91
	Intestine	107.08	92.85	105.93	107.75	105.17	107.22	98.8	75.67	50.47
	Intestine	96.23	90.65	85.58	93.37	99.09	91.74	94.79	86.44	57.24
	Intestine	104.78	102.53	102.9	113.26	118.08	104.05	108.21	103.43	30.98
	Intestine	98.19	103.57	98.23	105.16	97.53	110.02	100.45	76.3	60.85
	Intestine	102.75	104.28	101.74	103.63	104.63	104.22	97.71	97.14	53.06
	Intestine	97.21	94.32	105.33	94.98	98.09	99.79	105.23	90.61	60.55
	Intestine	99.47	102.69	99.52	101.94	104.21	99.51	95.94	87.9	65.45
	Intestine	97.17	102.27	100.26	100.1	96.74	98.97	100.32	85.19	68.06
	Intestine	102.43	104.28	102.65	103.87	101.88	105.77	102.6	94.61	62.77
	Intestine	98.32	96.84	91.63	94.44	98.91	95.17	98.38	96.99	71.02
	Intestine	99.65	98.29	96.53	102.96	99.46	106.23	101.92	96.71	77.29
	Intestine	97.51	107.37	105.91	102.88	106.84	108.32	97.81	96.68	80.32
	Intestine	101.24	103.75	105.42	107.17	106.36	107.48	105.24	90.28	88.37
	Kidney	94.97	86.24	86.81	82.92	65.53	43.72	23.44	9.03	7.58
	Kidney	100.37	106.88	98.51	96.43	89.97	72.77	37.45	27.95	17.18
	Kidney	96.37	110.77	95.02	91.91	97.27	94.04	57.02	30.74	19.43
	Kidney	95.67	99.08	95.1	98.33	87.03	95.56	78.1	65.71	18.89
	Kidney	101.19	99.68	99.53	99.72	98.4	94.94	89.13	57.29	23.58
	Kidney	96.55	100.68	94.91	94.89	92.98	89.37	75.01	55.98	42.48
	Kidney	103.56	105.75	100.15	102.56	101.07	92.58	78.59	53.87	37.68
	Kidney	92.09	87.25	92.29	94.8	84.18	86.05	84.87	61.08	42.63
	Kidney	95.96	98.55	94.02	95.76	95.06	92.14	86.86	69.82	41.9
	Kidney	95.8	94.88	104.94	97.33	93.82	101.67	93.57	72.45	40.19
	Kidney	94.34	93.87	94.38	98.03	91.29	92.96	92.4	74.39	44.89
	Kidney	91.5	99.33	101.98	104.66	101.57	91.67	84.45	71.15	55.54
	Kidney	85.8	90.89	87.73	88.67	87.2	103.7	85.18	76.2	57.76
	Kidney	95.81	106.3	102.56	106.2	91.23	101.49	83.44	84.24	59.54
	Kidney	101.5	98.13	91.52	99.16	96.62	98.71	81.72	72.7	70.61
	Kidney	90.48	100.56	105.59	105.22	102.7	98.46	99.15	90.77	69.63
	Kidney	95.68	98.32	92.04	91.2	89.62	92.7	91.68	87.94	80.13
	Kidney	96.39	110.85	105.11	100	107.21	105.55	109.68	104.81	68.24
	Kidney	104.48	105.12	102.45	105.16	103.43	106.02	106.04	101.39	87.81
	Leukemia	120.75	145.58	85.97	87.09	76.82	47.64	25.76	14.03	9
	Leukemia	87.93	87.76	86.32	85.01	83.01	68.41	36.32	13.82	9.78
	Leukemia	94.43	99.43	88.33	84.92	77.43	66.1	43.52	29.37	8.21
	Leukemia	85.34	87.84	83.22	84.56	79.46	70.55	56.2	28.18	10.45
	Leukemia	93.62	97.71	88.47	91.86	90.48	79.58	52.04	21.47	7.76
	Leukemia	91.12	89.93	92.63	91.8	83.04	77.72	55.11	29.72	15.41
	Leukemia	88.99	89.91	92.75	84.93	88.27	82.32	61.31	36.5	18.53
	Leukemia	101.46	95.4	99.66	97.47	95.84	91.46	65.89	22.85	12.12
	Leukemia	89.96	88.29	91.21	91.28	88.12	84.39	65.58	38.91	13.4
	Leukemia	99.61	100.13	100.81	99.65	94.05	83.92	63.35	40.39	12.28
	Leukemia	90.07	96.76	91.61	99.32	89.94	80.63	63.92	47.67	18.35
	Leukemia	93.25	93.96	91.9	96.76	89.99	81.82	68	44.68	19.02
	Leukemia	86.8	90.12	94.37	85.34	85.52	81.68	75.71	52.55	12.88
	Leukemia	89.93	96.6	94.63	98.95	93.82	85.65	69.74	50.35	12.11
	Leukemia	93.04	93.53	94.28	94.77	88.7	86.67	76.82	49.11	11.89
	Leukemia	86.73	91.37	91.31	90.71	84.84	82.23	75.59	50.77	19.46
	Leukemia	96.78	104.85	104.33	104.1	91.5	84.65	67.16	50.76	23.11
	Leukemia	85.01	91.34	92.58	111.25	112.08	101.43	81.1	26.21	19.61
	Leukemia	103.59	108.26	104.33	109.43	99.61	105.29	78.04	38.53	9.52
	Leukemia	99.13	104.65	101.98	98.08	98.03	87.54	77.97	53.38	13.49
	Leukemia	94.33	97.27	95.94	96.15	93.65	96.41	96.14	46.58	5.74
	Leukemia	97.42	96.85	96.95	98.77	95.55	95.02	84.83	55.17	6.69
	Leukemia	91.04	92.27	94.64	100.16	98.75	91.17	89.06	57.99	9.65
	Leukemia	101.36	100.77	101.97	106.93	97.21	96.11	78.41	62.13	16.81
	Leukemia	95.34	91.33	94.41	106.79	94.06	104.49	81.45	64.75	10.31
	Leukemia	96.02	97.18	95.28	97.02	97.71	97.52	89.23	65.59	8.13
	Leukemia	87.33	97.74	99.35	97.45	93.68	97.11	84.83	60.69	21.05
	Leukemia	88.53	100.69	101.7	95.56	87.48	91	74.27	63.72	32.42
	Leukemia	96.04	97.84	92.67	94.33	99.34	92.09	83.99	63.17	24.28
	Leukemia	103.18	106.55	106.15	106.47	105.37	106.27	85.14	54.02	19.98
	Leukemia	90.69	91.02	91.21	88.55	89.29	85.64	75.31	65.29	39.63
	Leukemia	89.55	92.52	95.18	91.62	95.44	92.23	79.55	65.56	33.56
	Leukemia	96.22	98.9	98.8	99.98	95.2	102.71	96.02	61.56	23.16
	Leukemia	101.15	102.02	101.32	100.09	98.76	98.75	90.09	84.62	7.54
	Leukemia	105.11	107.19	99.52	108.07	97.1	102.17	99.4	55.86	27.54
	Leukemia	109.19	107	105.59	106.34	105.67	104.14	99.68	72.92	14.88
	Leukemia	106.05	90.55	86.43	88.19	102.95	106.56	93.89	76.69	27.88
	Leukemia	92.14	96.1	91.02	96.32	88.54	95.94	90.07	91.75	25.97
	Leukemia	102.68	107.04	102.04	109.84	105.28	101.1	94.53	83.98	30.09
	Leukemia	101.26	109.6	108.42	104.57	104.43	99.91	91.02	78.6	47.77
	Leukemia	105.44	106.55	108.86	102.53	104.89	105.58	85.61	87.69	57.14
	Leukemia	105.77	107.85	111.84	123.11	117.99	102.31	102.34	98.68	70.74
	Liver	98.97	110.54	99.08	102.18	100.38	98.3	96.37	71.8	18.63
	Liver	96.77	93.55	88.91	92.44	91.36	97.14	73.46	62.19	51.19
	Liver	82.26	94.99	90.61	89.55	91.09	87.5	94.82	79.53	36.1
	Liver	103.98	96.68	95.03	108.18	108.82	104.79	106.79	82.57	16.89
	Liver	95.29	99.72	98.03	110.33	93.06	103.36	106.37	73.94	51.29
	Liver	97.83	100.92	101.89	100.34	101.47	110.97	95.7	80.28	49.69
	Liver	94.03	100.29	91	92.79	104.76	100.23	99.57	95.76	90.08
	Lung:NSCLC	83.19	81.2	78.01	77.96	67.64	46.02	24.35	17.03	6.86
	Lung:NSCLC	67.32	64.11	77.27	91.47	68.05	82.41	53.29	26.34	14.57
	Lung:NSCLC	79.28	105.19	83.23	91.38	80.68	70.98	60.57	28.11	14.2
	Lung:NSCLC	92.99	98.97	87.29	105.57	90	74.18	54.67	21.94	18.28
	Lung:NSCLC	86.71	79.37	89.17	82.32	76.54	80.82	64.8	30.72	16.19
	Lung:NSCLC	98.18	96.28	95.51	82.29	92.73	86.48	67.18	28.5	11.32
	Lung:NSCLC	105.51	92.6	96.64	98.07	92.32	83.22	56.89	35.5	16.41
	Lung:NSCLC	91.99	92.39	93.7	96.22	90.43	87.04	66.38	34.52	7.9
	Lung:NSCLC	89.95	95.99	88.94	82.4	88.75	77.64	72.18	33.83	18.65
	Lung:NSCLC	101.59	93.89	88.84	104.9	97.21	96.81	69.37	32.41	16.09
	Lung:NSCLC	87.99	88.81	92.36	92.69	85.19	81.27	67.14	54.09	17.78
	Lung:NSCLC	91.23	97.17	95.75	100.98	79.09	80.95	60.23	47.65	32.81
	Lung:NSCLC	88.49	90.76	98.63	95.07	76.57	83.96	63.34	41.38	39.52
	Lung:NSCLC	85.42	78.77	90.65	84.41	91.22	86.74	67.61	44.88	27.89
	Lung:NSCLC	94.22	96.73	84.51	90.61	100.61	75.29	64.4	43.36	39.89
	Lung:NSCLC	90.25	95.03	89.87	95.88	98.89	94.83	76.14	41.5	16.32
	Lung:NSCLC	91.3	90.35	86	85.11	90.4	83.79	67.08	54.31	37.04
	Lung:NSCLC	85.76	91.78	88.24	94.32	92.62	90.43	83.1	60.09	18.76
	Lung:NSCLC	97.85	106.21	89.66	100.15	90.99	105.3	82.65	50.69	20.32
	Lung:NSCLC	89.73	89.86	87.05	85.8	86.71	92.04	78.73	63.95	25.11
	Lung:NSCLC	96.69	83.06	94.56	90.17	95.53	80.52	86.73	69.7	19.79
	Lung:NSCLC	91.88	93.76	90.57	93.77	89.24	87.71	72.77	61	40.56
	Lung:NSCLC	85.83	86.84	86.23	93.51	91.78	91.82	79.15	67.26	35.13
	Lung:NSCLC	101.63	104.99	102.78	104.51	102.11	98.37	94.64	69.83	16.13
	Lung:NSCLC	93.62	95.75	91.5	93.32	93.47	95.37	71.59	68.54	43.55
	Lung:NSCLC	88.33	101.18	96.97	101.32	103.74	97.61	92.54	69.24	26.22
	Lung:NSCLC	92.32	85.48	96.38	96.14	86.89	95.43	91.28	83.21	20.68
	Lung:NSCLC	96.62	95.58	107.88	108.81	104.82	109.14	96.58	62.74	24.72
	Lung:NSCLC	87.56	91.93	86.48	91.23	85.24	92.46	84.47	70.9	43.02
	Lung:NSCLC	95.65	96.59	95.54	98.25	94.54	91.69	82.57	89.32	24.44
	Lung:NSCLC	93.78	99.56	96.2	94.51	95.87	97.17	92.14	91.05	15.46
	Lung:NSCLC	105.07	98.79	101.63	106.85	105.13	105.31	99.63	77.56	19.48
	Lung:NSCLC	102.85	105.22	104.82	104.1	101.95	105.01	98.36	91.76	16.74
	Lung:NSCLC	95.33	99.05	100.66	101.4	99.86	98.7	98.62	76.18	37.77
	Lung:NSCLC	103.61	104.1	100.67	102.98	98.48	92.88	82.89	71.77	54.12
	Lung:NSCLC	96.62	85.36	96.18	89.79	88.03	84.54	86.45	92.95	41.49
	Lung:NSCLC	96.32	95.51	98.23	99.1	95.4	96.29	86.01	69.02	55.03
	Lung:NSCLC	91.33	94.28	96.07	94.65	96.44	91.67	83.89	71.76	56.83
	Lung:NSCLC	97.05	92.13	98.71	97.93	92.93	97.3	90.04	77.51	47.76
	Lung:NSCLC	93.51	94.84	94.82	92.93	106.08	96.28	98.75	81.35	39.6
	Lung:NSCLC	100.49	102.1	101.06	102.67	99.95	101.34	92.39	73.46	47.81
	Lung:NSCLC	94.58	96.98	93.02	98.88	98.74	107.91	92.12	69.17	50.76
	Lung:NSCLC	96.71	100.82	95.09	95.64	96.3	101.72	102.81	98.63	25.75
	Lung:NSCLC	103.28	100.42	83.73	107.48	91.93	98.13	100.67	87.93	36.95
	Lung:NSCLC	101.58	103.59	95.63	96.3	93.37	94.92	88.28	73.06	56.69
	Lung:NSCLC	88.65	84.58	89.77	88.7	83.98	94.73	81.71	79.22	60.55
	Lung:NSCLC	96.61	106.79	97.44	110.97	96.82	99.03	99.55	80.4	46.66
	Lung:NSCLC	104.85	107.13	104.7	106.6	104.76	107.25	105.6	93.87	30.25
	Lung:NSCLC	96.14	95.82	96.02	98.45	93.14	109.16	86.35	86.58	48.53
	Lung:NSCLC	97.5	98.07	99.22	99.14	100.69	99.41	93.04	90.96	43.97
	Lung:NSCLC	97.7	99.07	95.06	98.93	101.14	101.33	102.31	92.71	38.01
	Lung:NSCLC	102.66	110.86	105.7	102.58	97.62	101.49	91.45	93.44	47.23
	Lung:NSCLC	94.89	93.51	93.04	91.65	99.26	96.6	93.7	85.37	54.97
	Lung:NSCLC	95.13	94.05	98.19	91.2	96.12	99.45	89.9	88.6	55.7
	Lung:NSCLC	94.13	88.7	97.38	91.95	85.56	97.76	95.06	87.72	58.16
	Lung:NSCLC	86.99	93.94	97.43	96.21	92.29	89.4	90.04	86.67	63.67
	Lung:NSCLC	91.67	98.14	98.01	92.53	98.1	99.97	91.84	89.42	58.77
	Lung:NSCLC	91.56	100.47	93.35	92.29	92.76	97.56	94.21	90.65	61.61
	Lung:NSCLC	94.61	99.98	92.86	96.83	92.55	96.7	107.36	89.24	57.23
	Lung:NSCLC	98.83	97.99	104.18	99.71	95.98	98.02	90.57	79.77	76.66
	Lung:NSCLC	97.98	101.11	98.89	100.64	100.45	104.33	99.3	86.72	67.75
	Lung:NSCLC	100.59	103.59	98.83	101.29	94.93	98.72	95.24	91.89	68.96
	Lung:NSCLC	100.62	93.97	97.48	103.53	101.11	92.1	97.75	86.34	73.29
	Lung:NSCLC	97.07	98.17	110.07	101.11	94.73	101.5	92	97.99	74.17
	Lung:NSCLC	100.92	104.06	102.02	102.95	102.09	103.43	100.08	96.82	72.42
	Lung:NSCLC	97.22	98.25	103.25	104.53	96.4	101.05	105.34	93.93	75.25
	Lung:NSCLC	98.83	96.15	96.16	97.79	96.78	97.57	89.67	88.54	85.14
	Lung:NSCLC	93.69	96.76	96.77	112.26	110.98	109.86	113.64	105.62	70.28
	Lung:NSCLC	107.5	105.34	97.21	108.96	103.17	111.42	105.28	100.53	78.17
	Lung:NSCLC	97.9	99.39	97.48	96.73	93.73	98.42	100.08	100.45	85.06
	Lung:NSCLC	97.88	105.06	95.66	97.75	96.09	98.33	93.52	95.8	89.57
	Lung:NSCLC	97.94	100.7	97.94	104.6	101.21	102.9	100.53	101.23	83.17
	Lung:NSCLC	99.6	101.06	103.22	103.36	99.75	108.05	102.33	96.56	90.14
	Lung:NSCLC	105.12	106.86	104.38	106.64	99.49	101.43	93.46	83.57	102.35
	Lung:NSCLC	107.58	106.9	105.96	109.87	106.87	106.03	101.58	90.77	97.48
	Lung:NSCLC	93.49	92.81	109.45	96.71	107.99	98.7	91.53	103.8	96.36
	Lung:NSCLC	97.07	101.82	98.74	100.77	98.57	100.5	100.59	94.67	99.26
	Lung:NSCLC	98.14	97.26	98.39	98.66	96.2	97.16	101.97	104.13	95.43
	Lung:NSCLC	97.46	90.45	96.86	95.24	94.82	100.52	99.57	98.64	99.17
	Lung:NSCLC	95.42	99.64	96.92	98.88	102.11	102.27	105.34	94.32	101.54
	Lung:NSCLC	94.19	98.33	98.21	96.7	95.36	108.65	110.09	106.82	106.37
	Lymphoma	91.8	91.27	87.98	91.14	83.83	71.09	52.27	36.25	17.91
	Lymphoma	91.91	107.3	88.28	83.89	87.59	86.56	62.97	45.89	14.05
	Lymphoma	89.25	84.78	93.69	87.77	89.92	85.63	66.46	42.83	20.13
	Lymphoma	92.15	87.94	100.31	92.13	93.92	82.52	73.06	52.9	8.86
	Lymphoma	97.48	88.22	95.37	99.53	98.32	89.35	71.23	39.49	25.97
	Lymphoma	88.25	89.99	87.29	94.35	96.93	97.21	77.79	52.85	7.44
	Lymphoma	103.76	105.27	103.93	103.54	98.98	92.91	68.74	52.08	13.66
	Lymphoma	92.24	101.65	101.43	97.76	90.87	92.72	72.21	53.52	17.03
	Lymphoma	101.95	106.41	104.43	100.93	97.96	104.28	85.8	41.66	9.31
	Lymphoma	86.65	96.75	92.45	92.44	97.71	96.21	76.87	61.33	10.28
	Lymphoma	95.36	96.69	96.69	96.9	88.94	85.86	67.26	61.96	38.98
	Lymphoma	98.13	101.87	102.69	99.05	99.09	94.3	82.6	61.08	18.59
	Lymphoma	100.08	103.1	103.63	103.47	100.75	97.17	84.05	60.65	17.57
	Lymphoma	87.83	94	87.52	92.03	105.49	92.48	97.43	67.79	6.84
	Lymphoma	96.94	95.42	93.47	94.08	96.26	95.07	84.99	79.02	7.86
	Lymphoma	97.62	104.65	93.34	102.85	97.31	101.92	99.2	63.52	10.12
	Lymphoma	98.3	102.17	100.69	89.07	86.82	85	87.05	67.24	32.78
	Lymphoma	98.53	102.57	102.5	105.44	95.39	102.95	80.86	61.5	41.41
	Lymphoma	109.46	103.13	109.52	102.66	104.78	99.6	83.84	64.74	35.86
	Lymphoma	108.52	97.48	96.01	95.7	89.8	100.68	90.74	87.09	17.71
	Lymphoma	102.4	101.1	104.34	103.67	102.95	103.82	93.49	72.18	34.56
	Lymphoma	100.32	102.27	102.53	102.92	100.43	101.9	97.67	76.28	33.61
	Lymphoma	103.58	107.62	112.72	108.22	102.88	106.53	103.57	104.52	12.2
	Lymphoma	90.14	90.21	89.62	87.29	91.67	97.95	82.27	75.22	63.45
	Lymphoma	102.83	105.55	103.46	106.49	101.9	105.4	98.56	91.85	36
	Lymphoma	103.04	109.21	93.37	110.33	102.79	98.18	84.79	85.8	54.45
	Lymphoma	109.21	110.3	105.3	112.61	102.76	108.1	100.47	92.56	58.12
	Lymphoma	99.14	103.1	100.64	103.96	102.72	100.42	103.25	96.96	65.06
	Lymphoma	102.77	97.14	107.72	101.28	94.56	103.44	102.48	86.55	84.4
	Lymphoma	91.4	99.16	90.14	95.49	94.68	99.4	110.2	123.57	82.49
	Nervous System	84.94	92.92	86.33	83.65	81.16	66.58	59.48	57.38	16.28
	Nervous System	94.6	89.48	89.25	119.19	87.69	82.79	64.94	35.74	27.13
	Nervous System	89.74	86.59	92.03	93.92	93.49	75.72	69.37	49.72	36.96
	Nervous System	93.16	101.43	93.68	96.97	98.89	99.73	84.98	46.77	8.42
	Nervous System	89.06	87.86	90.2	91.1	75.98	77.82	77.3	60.78	32.01
	Nervous System	100.35	108.43	98.91	114.99	98.04	92.39	85.95	55.82	11.35
	Nervous System	93.77	77.84	95.06	98.36	92.42	90.04	77.51	70.12	18.59
	Nervous System	78.59	82.05	83.51	97.83	97.79	91.76	86.83	55.73	34.92
	Nervous System	97.98	112.1	105.99	99.97	103.62	101.07	99.49	58.33	19.63
	Nervous System	98.77	87.59	95.07	91.83	86.35	86.9	89.19	71.28	29.2
	Nervous System	111.97	113.14	123.19	115.74	117.9	119.87	91.64	49.28	21.18
	Nervous System	92.4	100.76	102.22	96.62	92.33	91.58	91.93	69.41	28.05
	Nervous System	119.81	119.79	114.75	120.51	117.75	119.16	99.86	53.51	19.52
	Nervous System	91.67	90.56	105.27	93.82	104.79	93.7	89.69	85.9	28.14
	Nervous System	89.46	92.17	99.73	97.53	97.94	106.14	101.22	87.49	31.51
	Nervous System	97.09	93.41	96.22	100.15	99.94	90.68	96.23	73.43	58.49
	Nervous System	102.36	101.65	90.41	98.86	88.92	93.34	83.25	78.16	63.23
	Nervous System	82.9	100.94	134.03	104.34	97.94	92.54	113.98	80.42	68.67
	Nervous System	107.57	99.07	99.36	95.26	99.95	109.5	111.9	89.72	63.75
	Nervous System	103.72	94.48	92.76	95.45	93.23	106.82	115.04	98.26	66.37
	Nervous System	94.13	94.32	93.76	98.63	94.89	100.04	105.03	96.32	90.42
	Ovary	74.44	97.88	89.06	94.97	63.97	50.67	38.77	25.3	21.64
	Ovary	92.05	109.29	93.82	92.23	92.23	78.8	39.58	12.95	4.67
	Ovary	95.04	99.39	82.58	78.38	66.23	63.19	45.14	40.26	36.12
	Ovary	99.16	106.8	101.39	106.99	102.78	62.07	41.62	29.65	19.8
	Ovary	94.08	99.33	93.6	103.26	89.32	88.83	59.17	20.13	6.11
	Ovary	97.75	114.97	101.87	103.95	85.49	70.97	51.69	34.66	18.09
	Ovary	95.89	94.93	94.9	92.72	92.92	85.47	72.29	34.82	5.79
	Ovary	98.29	91.99	106.92	104.29	97.05	86.84	50.94	35.56	24.86
	Ovary	97.17	99.76	84.49	99.74	95.17	88.41	65.17	39.67	17.83
	Ovary	89.01	96	83.88	86.19	85.02	81.2	63.89	54.37	28.76
	Ovary	101.48	97.47	97.37	110.65	87.66	79.75	62.17	47.15	38.85
	Ovary	99.95	93.76	96.8	99.09	91.02	87.52	80.97	41.88	23.06
	Ovary	84.76	85.43	88.38	90.19	90.72	89.26	74.18	55.81	23.85
	Ovary	85.9	99.31	98.09	99.82	95.84	97.24	87.88	57.42	17.13
	Ovary	93.42	96.74	94.12	95.26	94.05	90.19	74.12	73.87	18.32
	Ovary	100.39	106.34	104.32	105.31	100.96	98.33	88.49	65.01	6.87
	Ovary	98.46	95.12	98.76	97.38	97.6	95.23	87.71	55.18	23.77
	Ovary	89.83	95.32	94.39	92.95	99.22	89.76	82.92	59.55	30.94
	Ovary	107.38	107.2	100.53	94.74	112.99	98.38	92.68	55.12	24.79
	Ovary	87.86	90.54	91.65	96.92	95.9	99.94	96.59	73.32	14.14
	Ovary	95.29	98.68	96.7	99.04	95.98	93.02	82.86	63.29	44.18
	Ovary	95.55	97.47	100.1	95.58	92.04	91.54	88.52	95.72	33.5
	Ovary	97.87	102.76	94.31	105.78	90.51	91.66	90.73	86.5	57.51
	Ovary	98.97	104.24	93.07	108.49	108.14	111.85	95.27	90.12	51.13
	Ovary	103.04	107.65	95.29	98.7	88.92	109.03	102.88	91.4	53.67
	Ovary	96.46	96.35	95.72	96.48	107.69	109.99	100.14	97.68	50.8
	Ovary	99.4	104.8	99.07	106.39	104.62	100.69	91.05	89.06	82.65
	Ovary	103.45	106.05	104.48	105.49	103.1	109.84	103.83	95	89.12
	Pancreas	94.19	96.49	86.11	106.47	90.25	81.48	59.16	27.5	18.15
	Pancreas	88.63	98.67	98.8	104.44	105.31	100.12	75.84	37.87	11.11
	Pancreas	95.06	81.83	96.62	101.73	95.19	102.71	98.44	48.54	9.09
	Pancreas	97.25	97.54	94.43	91.67	87.61	83.64	80.09	58.82	30.27
	Pancreas	95.81	99.1	95.85	94.68	93.14	91.14	74.79	52.32	35.52
	Pancreas	94.5	95.99	95.01	90.83	93.99	106.97	100.4	49.29	11.69
	Pancreas	96.86	102.54	93.58	96.22	88.41	92.97	84.57	61.33	40.92
	Pancreas	99.66	95.51	96.16	101.77	103.73	107.67	105.54	69.26	37.92
	Pancreas	90.8	92.51	95.58	96.41	96.73	104.55	89.35	79.44	43.56
	Pancreas	92.14	93.36	92.68	97.46	90.46	91.64	96.65	83.89	44.41
	Pancreas	95.76	97.13	103.92	93.86	94.94	95.16	91.1	74.59	57.55
	Pancreas	99.93	100.41	100.88	113.59	96.91	92.64	92.19	68.43	65.13
	Pancreas	87.81	95.92	90.64	101.99	96.54	88.78	78.7	82.76	66.37
	Pancreas	110.24	96.2	110.31	95.98	93.56	94.31	97.69	91.56	50.18
	Pancreas	91.89	95.01	89.58	90.88	88.79	93.88	105.12	87.81	55.75
	Pancreas	101.32	99.81	99.13	98.3	101.8	92.58	88.55	100.67	58.69
	Pancreas	104.1	104.46	104	106.69	105.96	94.05	95.74	89.64	63.36
	Pancreas	93.54	92.37	95.34	96.25	106.56	104.47	100.74	96.14	59.58
	Pancreas	103.07	108.39	104.07	106.77	103.96	102.81	93.48	84.06	71.69
	Pancreas	100.14	101.31	100.21	100.66	99.3	101.75	94.67	83.45	80.54
	Pancreas	108.07	105.37	105.87	106.47	107.69	103.67	106.07	83.42	77.47
	Pancreas	99.47	107.69	110.61	112.12	113.85	125.49	117.94	101.55	62.98
	Pancreas	95.69	91.67	95.28	91.42	88.82	88.93	90.48	85.9	91.58
	Pancreas	103.88	105.69	103.7	105.49	101.8	99.62	93.16	88.24	87.93
	Pancreas	91.9	95.39	95.05	94.37	105.43	95.33	95.45	96.93	103.78
	Pancreas	100.04	103.32	102.31	105.32	104.74	106.4	102.87	103.68	99.44
	Prostate	77.18	93.16	83.52	82.07	80.87	79.37	51.95	31.43	10.96
	Prostate	93.87	93.33	89.11	95.95	85.34	78.95	62.86	33.37	15.92
	Prostate	92.02	87.58	83.96	94.12	96.41	80.71	63.78	46.91	6.19
	Prostate	94.36	93.18	96.92	103.59	98.26	91.4	78.68	38.09	21.59
	Prostate	92.98	94.18	99.52	97.79	97.93	98.02	82.63	55.76	22.46
	Stomach	102.67	106.28	101.13	105.35	98.9	104.15	98.71	13.15	8.35
	Stomach	100.7	106.44	105.92	107.38	98.92	104.18	98.07	86.5	7.75
	Stomach	104.07	106.48	105.17	98.64	101.07	99.31	100.33	94.62	27.34
	Testes	91.67	94.6	89.87	93.3	105.76	101.66	96.15	48.97	9.52
	Uterus	83.04	95.09	94.01	99.47	78.96	73.46	60.36	48.96	21.88
	Uterus	86.36	98.77	105.06	89.45	87.62	88.01	79.58	52.34	28.83
	Uterus	88.41	94.13	95.35	95.8	84.75	87.82	69.2	51.85	44.79
	Uterus	93.69	99.18	97.57	97.08	99.42	93.6	80.48	54.42	26.2
	Uterus	100.01	100.51	98.67	98.3	98.09	92.26	86.33	66.12	10.09
	Uterus	92.57	100.89	92.25	100.67	88.17	88.99	73.4	68.43	26.99
	Uterus	92.59	97.47	94.78	94.69	91.65	90.77	87.88	79.38	49.36
	Uterus	103.9	107.87	106.14	110.49	108.94	104.43	87.35	82.2	66.04
	Uterus	102.32	106.38	104.48	107.71	105.13	101.3	103.79	89.85	92.94
	Vulva	85.5	83.5	88.56	90.4	78.86	78.28	62.45	51.07	35.71
	Vulva	97.8	102.13	103.49	92.17	98.29	102.12	85.35	62.94	11.52
	Vulva	102.65	107.14	101.66	106.97	102.26	109.51	107.39	96.23	21.75
	Vulva	93.78	95.7	100.47	97.74	98.63	99.11	99.01	83.11	69.22
	Figure 3c				Figure 3d				Figure 3e					Figure 3f
									Intestine cancer					NSCLC				Ovary cancer
	MGH-CP1 IC50	YAP dependency			MGH-CP1 sensitive	MGH-CP1 insensitive				IC50	YAP1 dependency				IC50	YAP1 dependency			IC50	YAP1 dependency
	1.908	-0.485868			-0.48587	-0.22954			HT115	6.759	-0.70496			NCIH1581	1.908	-0.485868		OV90	4.294	-0.839287
	2.062	-0.090617			-0.09062	0.160997			NCIH747	8.242	-1.16917			NCIH661	4.535	-1.02185		A2780	5.429	-0.423234
	4.294	-0.839287			-0.83929	-0.04035			HT55	9.61	-0.56087			LCLC97TM1	5.268	-0.00496915		PA1	7.345	-1.05934
	4.535	-1.02185			-1.02185	-0.53759			SW837	9.715	-0.78173			ABC1	5.59	-0.947759		OAW28	9.186	-0.820399
	5.268	-0.004969			-0.00497	-0.10656			MDST8	12.08	-0.71153			NCIH2170	5.835	-0.132876		CAOV3	10.94	-0.538283
	5.429	-0.423234			-0.42323	-0.06282			CCK81	12.73	-0.26025			A427	6.73	-0.691648		TOV21G	13.35	-0.560133
	5.556	-0.135885			-0.13588	-0.15814			SW620	19.56	-0.34375			CAL12T	8.708	-0.727509		OVTOKO	13.71	-0.488463
	5.59	-0.947759			-0.94776	-0.14218			KM12	20.52	-0.22954			NCIH1703	8.735	-0.210886		OVISE	14.37	-0.207494
	5.835	-0.132876			-0.13288	-0.20973			C2BBe1	22.97	-0.53759			EKVX	9.719	-0.377325		SKOV3	15.61	-0.178392
	6.125	-0.583744			-0.58374	-0.00965			NCIH716	26.61	-0.04251			NCIH1975	10.95	-0.195259		EFO27	18.55	-0.258242
	6.665	-0.533363			-0.53336	-0.10663			GP5d	27.13	-0.49264			CHAGOK1	12.76	-0.147837		EFO21	35.79	-0.365084
	6.679	-0.129239			-0.12924	-0.04251			SW48	28.62	-0.57835			NCIH1648	13.55	-0.175637		KURAMOCHI	40.87	-0.450089
	6.73	-0.691648			-0.69165	-0.11711			LS180	32.44	-0.4668			CALU6	18.04	-0.116221
	6.759	-0.704957			-0.70496	-0.29952			SW948	32.69	-0.21002			NCIH520	18.52	-0.62199
	7.345	-1.05934			-1.05934	-0.46779			RKO	46.51	-0.38268			LCLC103H	19.15	-0.396839
	7.466	-0.013338			-0.01334	-0.49264			T84	51.6	-0.35417			LK2	19.22	-0.142821
	8.237	-0.347133			-0.34713	-0.42476			SW1463	53.79	-0.33839			NCIH441	24.47	-0.0628222
	8.242	-1.16917			-1.16917	-0.57835								HARA	25.37	-0.142178
	8.631	-0.158731			-0.15873	-0.05202								NCIH1650	25.82	-0.209732
	8.708	-0.727509			-0.72751	-0.0274								LU65	26.14	-0.00964713
	8.735	-0.210886			-0.21089	0.009106								CORL23	26.67	-0.117111
	8.939	-0.168116			-0.16812	-0.17651								NCIH1568	26.97	-0.467789
	9.186	-0.820399			-0.8204	-0.18157								NCIH1915	29.37	-0.0273968
	9.323	-0.146766			-0.14677	-0.34745								NCIH1155	30.7	-0.181568
	9.367	-0.63513			-0.63513	-0.04298								LXF289	31.11	-0.347453
	9.61	-0.560867			-0.56087	-0.18782								PC14	31.78	-0.187815
	9.715	-0.78173			-0.78173	0.041478								SKMES1	31.98	0.0414781
	9.719	-0.377325			-0.37732	-0.4668								NCIH3122	36.69	-0.0476464
	9.791	-0.116084			-0.11608	-0.21002								HCC15	38.62	-0.352774
	10.26	-0.412886				-0.54548								NCIH1299	55.34	-0.10188
	10.37	-0.686545				-0.07124								NCIH1437	56.73	-0.46105
	10.44	-0.509276				-0.07968								HCC44	79.61	-0.314902
	10.66	-0.373706				-0.36508								HOP62	90.53	-0.45307
	10.94	-0.538283				-0.20642								NCIH1666	127.1	-0.135456
	10.95	-0.195259				-0.32306								NCIH2023	161.2	-0.0934129
	11.07	-0.215503				-0.04765								NCIH1792	163.5	-0.214407
	11.09	-0.272633				-0.30088								NCIH460	345.1	-0.181365
	11.14	-0.257482				-0.35277								KNS62	515.4	-0.0860677
	11.46	-0.354962				-0.0831								NCIH838	802.1	-0.407084
	11.58	-0.484074				-0.55078								NCIH23	976.3	-0.10607
	12.08	-0.711525				-0.45009								A549	1000	-0.225612
	12.25	-0.212863				-0.51066
	12.44	-0.535029				-0.38268
	12.58	-0.293703				-0.23998
	12.73	-0.260252				-0.0358
	12.76	-0.147837				-0.35417
	12.9	-0.243156				-0.33839
	12.99	-0.055594				0.033076
	13.16	-0.29088				-0.10188
	13.35	-0.560133				-0.46105
	13.5	-0.34481				-0.04107
	13.55	-0.175637				-0.18258
	13.55	-0.474696				-0.17293
	13.65	-0.407425				-0.3149
	13.71	-0.488463				-0.23323
	13.85	-0.025073				-0.3051
	14.06	-0.4915				-0.45307
	14.37	-0.207494				-0.37841
	14.46	-0.70923				-0.53772
	14.79	-0.272025				-0.16275
	14.88	-0.478562				-0.38834
	15.25	-0.110953				-0.13546
	15.45	-0.340576				-0.09341
	15.5	-0.21916				-0.21441
	15.61	-0.178392				-0.23628
	15.79	-0.558454				-0.18137
	16.09	-0.420913				-0.08607
	16.12	-0.086176				-0.36675
	16.43	-0.095399				-0.40708
	16.7	-0.079501				-0.10607
	16.92	-0.025126				-0.22561
	17.54	-0.209096				-0.33017
	17.8	-0.147638
	18.04	-0.116221
	18.07	-0.591507
	18.21	-0.503239
	18.52	-0.62199
	18.55	-0.258242
	18.59	-0.149531
	19.06	-0.930497
	19.12	-0.174058
	19.15	-0.396839
	19.22	-0.142821
	19.56	-0.343749
	20.52	-0.229536
	22.22	0.160997
	22.33	-0.040349
	22.97	-0.537592
	23.35	-0.106563
	24.47	-0.062822
	25.16	-0.158139
	25.37	-0.142178
	25.82	-0.209732
	26.14	-0.009647
	26.22	-0.10663
	26.61	-0.042514
	26.67	-0.117111
	26.89	-0.299518
	26.97	-0.467789
	27.13	-0.492642
	27.5	-0.424763
	28.62	-0.57835
	29.3	-0.052016
	29.37	-0.027397
	29.83	0.0091064
	30.3	-0.176511
	30.7	-0.181568
	31.11	-0.347453
	31.18	-0.042984
	31.78	-0.187815
	31.98	0.0414781
	32.44	-0.466797
	32.69	-0.210018
	32.79	-0.54548
	33.89	-0.071236
	34.1	-0.079676
	35.79	-0.365084
	36.36	-0.206423
	36.43	-0.323064
	36.69	-0.047646
	36.73	-0.300879
	38.62	-0.352774
	39.28	-0.083101
	39.84	-0.550784
	40.87	-0.450089
	44.04	-0.51066
	46.51	-0.382677
	47.47	-0.239983
	49.5	-0.035804
	51.6	-0.354174
	53.79	-0.338391
	54.83	0.0330762
	55.34	-0.10188
	56.73	-0.46105
	57.98	-0.041067
	62.97	-0.182582
	75.22	-0.172925
	79.61	-0.314902
	83.12	-0.233232
	88.64	-0.305101
	90.53	-0.45307
	104.4	-0.378408
	109.7	-0.537721
	119	-0.162748
	126.8	-0.388341
	127.1	-0.135456
	161.2	-0.093413
	163.5	-0.214407
	305.1	-0.236278
	345.1	-0.181365
	515.4	-0.086068
	747.7	-0.366754
	802.1	-0.407084
	976.3	-0.10607
	1500	-0.225612
	1500	-0.330171
	Figure 3h
	MGH-CP1 (µM)	OMM1.3			Mel202			OCM1			SK-Mel-2			SK-Mel-28			SK-MEL-31			A375
	0	0.961246	0.99848	1.04027	1	1.01476	0.985243	0.990037	0.988329	1.00882	0.94313	1.02579	0.991876	0.968536	1.10123	1.04104	1.06066	1.03223	1.04076	0.987104	1.00645	1.00469
	0.15625	0.907295	1.07599	0.87538	0.97309	0.934896	1.01128	1.02476	1.02704	1.02249	1.0491	1.10632	1.09361	1.08618	1.11902	1.04104	1.06351	1.11185	0.944076	0.997069	1.01817	1.01114
	0.3125	0.949088	0.924012	1.00684	0.981771	0.9375	1.02604	1.0333	1.05209	1.01566	1.03638	1.14871	1.1911	1.11354	1.18194	1.10807	1.04645	1.07773	1.16303	0.985346	1.03283	1.03048
	0.625	0.929331	0.917173	0.892857	1.06901	0.938368	1.19965	1.01452	1.03672	1.04754	1.01943	1.1148	1.1254	1.16963	1.24761	1.13543	1.0237	1.14881	1.04645	0.998828	1.03986	1.00997
	1.25	0.915653	0.953647	0.782675	0.929253	0.901042	0.957465	0.988898	1.00769	0.993453	1.14023	1.16567	1.19746	1.0725	1.1026	1.09029	1.07488	1.03507	0.895735	0.941383	1.01348	0.98476
	2.5	0.794073	0.788754	0.75304	0.842882	0.815104	0.87066	0.910902	0.92969	0.949616	1.10208	1.15295	1.15931	1.10944	1.19699	1.14911	0.998104	1.02938	0.966825	0.950762	1.0041	0.963072
	5	0.508359	0.550912	0.43845	0.490017	0.493924	0.486111	0.818104	0.826644	0.848278	1.09997	1.14871	1.22289	1.14364	1.16963	1.17784	0.946919	0.958294	0.898578	0.822392	0.873388	0.840563
	10	0.265957	0.308511	0.275836	0.296875	0.275174	0.318576	0.626985	0.516368	0.620154	1.06605	1.12752	1.11904	1.12859	1.21204	1.08618	0.793365	0.787678	0.770616	0.712192	0.696366	0.692849
	20	0.151216	0.210486	0.170973	0.18099	0.165799	0.196181	0.202106	0.227726	0.198121	0.94101	0.991876	0.991876	0.942544	1.01642	1.0725	0.585782	0.582938	0.56019	0.624267	0.670574	0.651231
	Fgiure 3i
	MGH-CP1 (µM)	Huh7						SNU398			SK-HEP-1						SNU-449
	0	0.990562	1.02672	0.989255	1.02759	0.974009	0.991869	0.95868	1.03885	1.00247	0.836091	1.0702	1.06654	1.05139	0.965685	1.0101	0.848696	1.02957	0.976232	1.03768	1.12812	0.97971
	0.15625	0.940032	1.04371	0.97488	1.03194	0.987948	1.01408	0.994889	0.926342	0.990952	0.948964	1.03362	0.970911	1.00383	0.98293	0.967253	0.928696	1.03536	0.986667	1.08638	1.10956	1.04232
	0.3125	0.920865	1.12734	1.05547	1.03935	1.05285	1.08378	1.01364	0.990344	0.984824	1.02108	1.02108	1.04668	1.05243	1.01794	1.02317	1.02261	0.990145	1.14435	1.01681	1.04927	1.04116
	0.625	0.872949	0.637723	0.943952	0.872078	0.96399	0.933498	0.951179	0.973411	0.935392	0.87267	0.986588	1.01742	1.07177	0.942693	0.978749	0.831304	0.990145	0.937971	1.02841	0.936812	0.987826
	1.25	0.537534	0.713518	0.901699	0.717439	0.799768	0.623784	0.864945	0.87678	0.895643	0.921791	1.0331	1.04146	1.08901	0.916565	0.912907	0.767536	0.849855	1.20928	0.88	0.995942	0.971594
	2.5	0.378975	0.390736	0.37549	0.349789	0.378975	0.279657	0.857242	0.843095	0.856569	0.840272	0.980317	0.966208	0.927539	0.926494	0.867967	0.616812	0.750145	0.816232	0.823188	0.782609	0.891594
	5	0.280093	0.201684	0.202991	0.176855	0.250036	0.189923	0.962924	0.817494	0.912104	0.740986	0.680892	0.734715	0.80317	0.676711	0.700749	0.452174	0.54029	0.664348	0.67942	0.663188	0.638841
	10	0.108901	0.125018	0.109772	0.102802	0.126761	0.101496	0.670918	0.620099	0.714141	0.340707	0.378854	0.36579	0.379376	0.374673	0.482843	0.368696	0.427826	0.50087	0.564638	0.51942	0.568116
	20	0.096268	0.071439	0.081893	0.091041	0.085378	0.062291	0.546665	0.60759	0.554076	0.117053	0.134297	0.129072	0.143181	0.154154	0.134297	0.221449	0.206377	0.245797	0.248116	0.230725	0.211014
	Figure 3j
		Relative cell growth (fold change)													YAP Relative Transcriptional level
		Control			DOX			MGH-CP1 3μM			MGH-CP1 10μM				DMSO	DOX
	0	1	1	1	1	1	1	1	1	1	1	1	1		1.01584	0.339543
	2	1.64179	1.97761	1.79104	2.01266	2.31646	1.97468	1.52985	1.97761	1.6791	1.15672	1.6791	2.01492		0.986005	0.363914
	4	2.94776	2.76119	2.91045	3.07595	3.49367	2.8481	2.42537	2.46269	2.64925	1.79104	1.79104	2.05224		0.998384	0.28473
	6	3.58209	3.80597	3.58209	2.81013	2.31646	2.88608	2.12687	3.39552	3.3209	1.6791	2.16418	1.79104
	8	6.49254	11.6045	11.5298	6.64557	7.17722	5.62025	4.51492	4.88806	5.8209	3.43284	2.61194	2.76119
	10	17.9851	25.9328	22.9105	10.2911	14.6582	6.3038	9.77612	12.6119	8.3209	3.17164	3.39552	2.87313
	12	52.7239	45.8955	52.2015	22.443	23.4684	19.4051	19.1418	22.9105	32.7985	4.96269	5.8209	4.73881

## Sheet: Figure 4
	Figure 4a											Figure 4b
		GeneName	MGH-CP1_1	MGH-CP1_2	DMSO_1	DMSO_2	log2FoldChange	Change	pvalue	padj			Upregulated genes with siYAP/TAZ or MGH-CP1									Figure 4c						Figure 4d				Figure 4e								Figure 4f					Figure 4g
		C1orf112	442.679	530.194	866.213	827.084	-0.76269	Up	1.86e-09	2.14e-08			SK-HEP-1	HepG2	MCF10A	LM2-4	MDA-MB-231	MGH-CP1		Common upregulated			MGH-CP1_1	MGH-CP1_2	Control_1	Control_2			PIK3C2B log2(TPM+1) Expression Public 20Q4	YAP signature				YAP	TAZ	Cyr61	CTGF	ANKRD1				PIK3C2B	SOX4				PIK3C2B	SOX4
		FUCA2	1119.38	1154.3	1333.82	1349.72	-0.23347	Up	0.011134	0.033517			AAMDC	ADH5	ADAM1A	AADAT	ACTG1P4	A2M		ABCA1			4.36029	4.10535	0.933778	1.06622			2.38681	4.47421			DLD1 siYT	0.1	0.38	0.39	0.23	0.08			DLD1 siYT	1.71	1.28			Huh7	2.23457	2.03261
		NFYA	1730.37	1961.48	2264.76	2128.6	-0.24614	Up	0.0036332	0.012767			AASDHPPT	AGAP5	AGO2	ABCA1	ACTG1P4	A4GALT		ACAP3			2.71884	2.68548	1.0251	0.974897			1.62293	4.35347				0.12	0.41	0.43	0.28	0.11				1.77	1.33				1.60214	2.23974
		LAS1L	1122.84	1247.03	1709.43	1648.25	-0.49103	Up	7.79e-08	7e-07			AASDHPPT	AGAP5	AK022030	ABCB9	ACYP2	ABC7-42389800N19.1		AKR1C3			2.93576	2.37311	1.00568	0.994315			1.79077	4.89712				0.11	0.38	0.46	0.23	0.05				1.77	1.29				2.14355	1.73307
		SEMA3F	514.153	474.321	296.403	299.374	0.68333	Down	3.95e-06	2.71e-05			ABAT	AGAP5	AK025975	ABCC2	AF086125	ABCA1		ARRB1			2.46923	2.16047	1.0381	0.9619			2.11103	3.94927			Huh7 siYT	0.13	0.21	0.53	0.17	0.31			Huh7 siYT	1.73	1.27			MDAMB231	2.88119	3.02444
		MYH16	100.294	115.311	161.829	176.749	-0.54557	Up	0.01398	0.040782			ABCA1	ALG11	AK055910	ABCC3	AGO2	ABCA2		ARRDC3			2.17836	2.01671	1.01995	0.980046			5.78215	3.77543				0.14	0.21	0.52	0.16	0.34				1.96	1.29				3.37916	4.10296
		LAP3	1705	1852.11	2297.13	2181.03	-0.32629	Up	5.15e-05	0.00028039			ABCA2	ANKRD20A21P	AK057657	ABCC5	AGO2	ABCA3		ATP6AP1			2.118	1.80116	1.039	0.961			4.98823	3.35742				0.13	0.22	0.55	0.17	0.33				1.98	1.3				2.90123	3.52266
		CD99	7958.99	7515.44	6179.33	6424.7	0.29351	Down	1.33e-07	1.15e-06			ABCB8	AP5Z1	AKAP2	ABCD1	AJ011981	ABCA7		ATXN1			2.01853	1.87489	0.975397	1.0246			1.59455	3.25657			HUTU80 siYT	0.09	0.15	0.3	0.11	0.16			HUTU80 siYT	2.09	1.89			HCT116	1.4012	1.43396
		HS3ST1	782.757	748.928	593.659	622.427	0.31974	Down	0.0065368	0.021195			ABCC2	APOC4-APOC2	AKAP2	ABCF3	AK022030	ABCB6		BHLHE41			1.94567	1.92233	0.898256	1.10174			2.68482	3.31946				0.08	0.14	0.27	0.09	0.14				2.02	1.72				1.31646	1.52626
		DBNDD1	412.706	375.653	258.075	281.614	0.5049	Down	0.0016339	0.006352			ABCC3	ARHGEF34P	AKIP1	ABCG1	AK025975	ABCB8		BMP1			1.99456	1.86245	0.963094	1.03691			2.67807	4.15255				0.09	0.15	0.28	0.1	0.16				2.06	1.71				1.67791	1.48452
		RBM5	1215.06	1291.01	1035.71	949.708	0.32652	Down	0.00099538	0.0040803			ABCD1	ARPC4-TTLL3	AKR1C2	ABHD2	AK026714	ABCC10		BTN3A3			1.94794	1.83206	0.946913	1.05309			3.40054	3.72983			H1299 siYT	0.07	0.12	0.21	0.07	0.05			H1299 siYT	1.64	2.37			DLD1	1.33176	2.58471
		SLC7A2	260.535	290.061	728.232	702.767	-1.2993	Up	1.42e-20	5.31e-19			ABHD14A	ARPC4-TTLL3	AL832909	ABHD3	AK055910	ABCC3		CD74			1.99234	1.64641	1.10905	0.890952			1.38957	5.26057				0.07	0.13	0.2	0.07	0.07				1.69	2.01				1.31343	2.62079
		POLDIP2	3139.1	3239.41	3571.32	3651.68	-0.17738	Up	0.005744	0.01895			ABHD14B	ASB14	AL832909	ABLIM1	AK057657	ABCC6		CLK4			1.89618	1.73605	1.00284	0.997163			3.08916	4.64429				0.07	0.12	0.22	0.07	0.06				1.7	2.24				1.55114	2.9897
		PLXND1	3626.74	3647.16	2589.27	2658.85	0.46529	Down	1.11e-12	1.88e-11			ABHD16A	ASRGL1	ALG1	ABLIM3	AK057978	ABCD1		COL6A1			1.93786	1.66916	1.00189	0.998105			4.20789	4.6386			H226 siYT	0.11	0.18	0.27	0.14	0.13			H226 siYT	2.45	5.48			HCT15	1.89868	1.52379
		AK2	2909.69	3029	3584.95	3597.56	-0.27119	Up	3.05e-05	0.00017379			ABHD4	ATAD3C	ALG11	ABP1	AK091028	ABCD4		CTSD			1.8834	1.63328	1.03503	0.964973			0.286881	4.93691				0.11	0.2	0.27	0.14	0.13				2.64	5.6				1.88949	1.61403
		FKBP4	1453.69	1507.37	2052.68	2110.84	-0.48278	Up	2.23e-09	2.54e-08			ABI1	BHLHB9	AMIGO3	ACAP3	AK093362	ABCG1		DDR1			1.91855	1.59091	0.986378	1.01362			3.26454	2.8263				0.11	0.19	0.25	0.13	0.13				2.63	4.97				1.98481	1.72748
		KDM1A	2501.59	2655.72	3389.05	3053.78	-0.31608	Up	2.55e-05	0.00014835			ABLIM3	BIVM-ERCC5	ANAPC1	ACHE	AK096592	ABHD16A		DSC2			1.95602	1.5327	1.04792	0.952078			1.48543	5.3522			MDAMB231 siYT	0.1	0.06	0.11	0.13	0.15			MDAMB231 siYT	3.97	6.36
		PDK4	555.654	501.663	116.688	115.014	2.0011	Down	1.48e-32	1.29e-30			ABTB1	BLOC1S1-RDH5	ANKRD20A1	ACTA2	AKR1C1	ABHD16B		ERAP2			1.87795	1.59817	1.08229	0.917713			4.40327	4.13241				0.09	0.06	0.1	0.12	0.14				2.58	6.18
		ST7	304.341	298.383	462.492	367.029	-0.42364	Up	0.0096114	0.029561			ACAA1	BMP8B	ANKRD20A1	ACTG2	AKR1C2	ABHD17A		G6PD			1.72187	1.7109	0.955802	1.0442			3.34483	4.69231				0.09	0.05	0.09	0.12	0.13				3.51	5.96
		CDC27	4786.46	4651.68	5767.94	5361.67	-0.23533	Up	0.00010616	0.00054385			ACAA2	BOLA2-SMG1P6	ANKRD20A5P	ACVR1	AL832615	ABHD4		GABARAPL1			1.82418	1.58467	0.972022	1.02798			4.26604	5.05284
		CALCR	115.281	112.934	51.104	54.1241	0.85085	Down	0.0008924	0.0037013			ACAD10	BORCS7-ASMT	ANXA8	ACVR1C	AMACR	ABLIM3		GBP2			1.75646	1.54783	1.04977	0.950233			2.70044	3.78305
		UPF1	3947.22	4008.55	4802.08	4856.79	-0.2772	Up	2.35e-06	1.66e-05			ACAD11	C12orf57	AP001062.7	ACYP2	ANKHD1	ABR		GPRC5C			1.90613	1.3463	1.10929	0.890711			1.07039	5.93583
		SKAP2	2482	2378.74	1575.71	1514.63	0.64236	Down	1.73e-16	4.42e-15			ACAD8	C15orf38-AP3S2	AP001347.6	ADAM32	ANKHD1	ABTB1		GRN			1.60348	1.5776	0.948324	1.05168			3.94673	3.45398
		SLC25A5	4553.59	4809.78	6097.56	6487.28	-0.42236	Up	2.41e-12	4e-11			ACADM	C1QTNF3-AMACR	AP3S2	ADAMTS12	ANKRD20A1	ABTB2		HBP1			1.61325	1.56663	1.00006	0.999941			4.16189	4.60053
		DHX33	831.175	893.959	1516.09	1529.85	-0.79911	Up	6.74e-17	1.78e-15			ACADS	C1QTNF3-AMACR	ARHGAP11B	ADAMTS15	AP001062.7	AC005077.14		IRF1			1.62928	1.54608	0.988402	1.0116			2.14078	4.89942
		LIG3	834.633	872.561	1039.12	1095.17	-0.31248	Up	0.0024883	0.0091781			ACADVL	C1QTNF5	ARHGAP8	ADAMTS7	AP3S2	AC005154.6		KCNN4			1.54823	1.59184	0.971732	1.02827			3.62527	4.55561
		RPAP3	654.795	602.709	897.728	813.552	-0.42644	Up	0.00030523	0.0014147			ACADVL	C4B_2	ARHGEF34P	ADC	AP5Z1	AC005253.2		KDM6B			1.53528	1.59333	1.03979	0.960212			2.27501	4.86214
		SPPL2B	1338.41	1450.31	850.882	898.121	0.65442	Down	2.86e-11	4.15e-10			ACAP2	C8orf44-SGK3	ARHGEF4	ADD1	APOBEC3F	AC018766.5		KIAA1147			1.47328	1.61601	0.968011	1.03199			0.555816	5.11788
		FAM214B	1236.96	1121.01	597.065	669.785	0.86461	Down	8.25e-15	1.79e-13			ACAP3	CALM3	ARL17A	ADIPOR1	ARAP2	AC023490.1		KLHDC8B			1.48095	1.5229	0.995448	1.00455			3.39506	4.20331
		CREBBP	2292.94	2282.45	3190.6	3060.55	-0.4441	Up	1.77e-10	2.32e-09			ACBD4	CBWD6	ARL5A	ADM	ARF1	AC024560.3		LRP1			1.47021	1.50811	1.04055	0.959449			2.8953	4.34733
		BZRAP1	499.166	494.53	323.659	365.338	0.49519	Down	0.00068681	0.0029282			ACCS	CCL15-CCL14	ATP5J2-PTCD1	ADRA1B	ARHGEF4	AC068580.5		MB			1.42332	1.55129	1.03598	0.964017			2.27798	5.21234
		GCFC2	508.389	513.551	719.715	657.946	-0.41108	Up	0.0011165	0.0045204			ACER3	CD74	ATP6V1G2-DDX39B	AFAP1	ARPC4	AC068580.6		MYO18A			1.51811	1.44192	0.994218	1.00578			2.12433	3.50838
		WDR54	992.568	863.051	734.195	704.459	0.35373	Down	0.0019715	0.0074668			ACHE	CDK8	AURKAPS1	AFAP1L2	ASB3	AC074212.5		NR4A2			1.47411	1.48144	0.962618	1.03738			2.71589	4.16877
		MYCBP2	1105.54	1166.19	1605.52	1681.23	-0.52086	Up	6.9e-09	7.28e-08			ACO1	CDRT1	AX746690	AGL	ATP6V1F	AC079922.3		NRP1			1.38154	1.49124	0.999239	1.00076			1.86394	5.05101
		PDK2	653.643	552.78	488.044	454.135	0.33762	Down	0.01346	0.039475			ACOT1	CGB2	AX746755	AGPAT3	AX746755	AC083843.1		OAS1			1.45245	1.3925	0.992517	1.00748			2.97085	4.03896
		ITGA3	45787.3	48304.7	40797.2	42969.4	0.16668	Down	0.00032958	0.0015119			ACOT13	CGB2	BC034636	AGT	AX747750	AC084018.1		PIK3C2B			1.38403	1.444	1.00045	0.999554			3.17951	6.02672
		ITGA2B	29.973	17.8316	2.5552	4.22844	0.83372	Down	0.0032421	0.011521			ACOT2	CHKB-CPT1B	BC038731	AHDC1	BBC3	AC092295.7		PSAP			1.54735	1.27488	0.991967	1.00803			3.19061	4.14556
		C19orf60	753.937	666.903	447.16	453.289	0.62652	Down	1.19e-06	8.9e-06			ACOT8	CKLF-CMTM1	BC069804	AKAP8L	BC005081	AC093838.4		RARRES3			1.54225	1.19902	0.951546	1.04845			5.24451	3.38841
		OSBPL7	450.748	485.02	147.35	133.619	1.5848	Down	7.65e-21	2.88e-19			ACOX2	CKMT1A	BCL3	AKR1B10	BC017988	AC137932.6		S100A6			1.42912	1.28161	0.993813	1.00619			1.0635	5.16576
		TMEM132A	1622	1722.54	1341.48	1424.14	0.26817	Down	0.0021173	0.007936			ACSF2	CLEC18B	BIRC5	AKR1C2	BC019672	ACAA2		SCARB2			1.25946	1.41275	1.03263	0.967372			2.28096	4.32443
		AP2B1	13380.7	13798.1	16432.5	16044.4	-0.25543	Up	3.41e-08	3.25e-07			ACSF2	CLK4	BTF3P12	AKR1C3	BC038731	ACAD10		SELM			1.36545	1.29661	0.975631	1.02437			2.23879	4.88728
		CX3CL1	616.753	612.219	307.476	351.806	0.84649	Down	1.68e-09	1.95e-08			ACSS2	CNTNAP3B	C17orf49	ALG14	BC040901	ACADS		SMPD1			1.27671	1.35852	0.977453	1.02255			2.08406	3.44632
		SPATA20	1939.02	2047.07	1155.8	1246.55	0.71493	Down	1.62e-16	4.15e-15			ACSS2	CNTNAP3B	C22orf29	ALOX5AP	BC052775	ACADVL		SOX4			1.31498	1.28387	1.017	0.983002			1.50589	4.72378
		TNFRSF12A	1734.98	2031.62	2445.33	2712.12	-0.44359	Up	5.86e-07	4.58e-06			ACTA2	CNTNAP3B	C4A	AMIGO3	BC063675	ACAP3		ST3GAL5			1.30466	1.27298	1.00913	0.990874			3.82273	3.94347
		MAP3K9	756.242	763.194	917.317	920.109	-0.26515	Up	0.013575	0.039781			ACTG1	COMMD3-BMI1	CACNA1A	AMOTL1	BC070363	ACBD4		TAPBP			1.22993	1.29063	1.02127	0.97873			2.40871	3.03789
		BAIAP2L1	1247.34	1107.94	932.649	950.554	0.31333	Down	0.002196	0.008205			ACTG1P4	COQ4	CATSPER2	AMY2B	BCL3	ACCS		TMEM87B			1.25921	1.26006	1.02604	0.973963			2.63691	4.25321
		JHDM1D	281.285	262.719	201.009	153.915	0.54487	Down	0.0047143	0.015941			ACTRT1	CORO1B	CCDC74A	ANGPT1	BGLAP	ACIN1		TNFSF10			1.28244	1.23003	1.01018	0.98982			3.26003	4.71398
		ETV1	3072.24	2850.68	1750.31	1692.22	0.77042	Down	2.24e-24	1.13e-22			ACVR1	CRYGS	CCL15	ANGPTL2	BSCL2	ACOT8		TP53INP1			1.27661	1.17125	1.04175	0.95825			3.70819	3.65071
		AGK	687.074	679.979	846.623	818.627	-0.27433	Up	0.0147	0.042656			ACVRL1	CT47A12	CD302	ANK1	BTN3A2	ACOX3		TSC22D1			1.24192	1.16811	1.00685	0.993153			3.29866	4.18778
		ALDH3B1	1465.22	1519.25	845.772	922.646	0.735	Down	2.56e-14	5.22e-13			ACY1	CTAGE8	CDRT4	ANKFY1	C11orf52	ACPL2		TSC22D4			1.14433	1.23688	1.01304	0.986958			4.12019	4.28646
		TTC22	27.6674	36.852	7.6656	10.1483	0.78639	Down	0.0084581	0.026514			ACYP2	CYB5R1	CENPP	ANKH	C12orf76	ACSF2		ZCCHC24			1.21958	1.12026	0.993637	1.00636			4.13832	5.02187
		PHTF2	1013.32	1101.99	1579.11	1446.97	-0.50319	Up	1.72e-07	1.46e-06			ADA	CYP21A1P	CEP170	ANKLE2	C16orf52	ACSL1		ZFAND5			1.17901	1.13203	1.05045	0.949551			3.45681	4.96243
		GGCT	488.791	482.643	841.513	861.757	-0.77679	Up	7.93e-11	1.09e-09			ADAM15	CYP21A1P	CES1	ANKRD10	C17orf49	ACSL5											2.60644	3.60031
		DBF4	654.795	635.995	1283.56	1123.07	-0.86686	Up	6.25e-15	1.37e-13			ADAM17	CYP3A7-CYP3A51P	CGNL1	ANKRD12	C17orf49	ACSS1											3.53232	3.75375
		IFRD1	1122.84	1081.79	1512.68	1536.62	-0.45706	Up	4.24e-07	3.38e-06			ADAM17	CYP4F30P	CHKB-CPT1B	ANKRD13C	C18orf32	ACSS2											3.30889	3.76109
		PAF1	1981.68	1818.83	2297.98	2226.7	-0.24703	Up	0.0017615	0.0067794			ADAM19	DNAJA2	CIT	ANKRD22	C3orf62	ADAM15											1.94486	4.96267
		ELAC2	2634.17	2860.19	3485.3	3319.33	-0.30438	Up	1.69e-05	0.00010203			ADAM8	EEPD1	COMMD5	ANKRD49	C7orf55	ADAM19											2.66903	5.49957
		ARSD	411.553	353.066	263.186	268.929	0.48165	Down	0.0031312	0.011183			ADAR	EFTUD1P1	COX10-AS1	ANO1	C7orf73	ADAM8											4.41886	3.71253
		ADIPOR2	2304.46	2388.25	2656.56	2660.54	-0.17776	Up	0.012077	0.035924			ADD1	EML4	CREB5	APAF1	C8orf44	ADAMTS14											2.47249	3.41115
		MARK4	859.995	878.505	698.422	717.144	0.28611	Down	0.0094466	0.029147			ADD3	EPC1	CRHR1-IT1	APCDD1L	CARD16	ADAMTS15											4.38474	3.43832
		PAFAH1B1	4554.75	4507.83	5250.94	5039.46	-0.18154	Up	0.0018495	0.0070519			ADD3	ESRP1	CSNK2A1	APOD	CCDC180	ADAMTS9											1.14405	3.03573
		KIAA0100	4937.48	5222.29	7303.62	6865.3	-0.47526	Up	8.84e-16	2.11e-14			ADD3	F8A3	CSNK2B	APOL3	CCDC30	ADC											2.42492	4.87777
		TRAPPC6A	55.3348	61.8163	17.8864	28.7534	0.79065	Down	0.0073717	0.023497			ADGRE5	F8A3	CTAGE15	AQP1	CCDC74A	ADCK4											2.95606	3.85651
		RHBDF1	1679.64	1457.44	752.933	681.625	1.0931	Down	4.46e-25	2.36e-23			ADGRE5	FAM122A	CTAGE4	AQP12A	CCPG1	ADCK5											4.75702	3.6073
		BAIAP3	307.8	252.02	78.3595	71.8835	1.6244	Down	1.23e-14	2.6e-13			ADGRG6	FAM134A	CTD-2555O16.4	AQPEP	CD302	ADCY6											1.41143	4.80166
		PIGQ	1208.14	1187.59	857.696	822.009	0.49786	Down	5.94e-07	4.63e-06			ADHFE1	FAM231A	CTD-3203P2.1	ARFGAP1	CD68	ADD3											3.31179	3.12602
		DNAJC11	982.193	951.02	1209.46	1201.72	-0.31015	Up	0.0013914	0.0055053			ADIPOR1	FAM47E-STBD1	CXorf40A	ARFIP2	CDK3	ADHFE1											2.21723	2.71852
		MYLIP	1032.92	1011.65	626.876	683.316	0.61992	Down	1.62e-08	1.63e-07			ADPRHL1	FAM58DP	CYCSP33	ARHGAP28	CDRT1	ADIRF-AS1											1.77821	4.19426
		E2F2	231.715	339.99	499.968	436.375	-0.64695	Up	0.00020159	0.00097595			ADPRHL1	FAM86DP	CYP2B6	ARHGAP32	CDRT4	AES											1.68257	4.88788
		NADK	3061.86	3200.18	2622.49	2572.58	0.26591	Down	9.75e-05	0.00050516			ADPRM	FANCF	CYP3A7	ARHGAP39	CFH	AFMID											2.59455	5.1486
		CYTH3	1947.09	1938.89	2513.47	2328.18	-0.31189	Up	5.23e-05	0.00028455			ADRA1B	FASTKD5	CYP4F2	ARHGAP5	CFLAR	AGFG2											1.49057	5.02513
		SYPL1	3022.66	2897.04	3509.14	3325.25	-0.20454	Up	0.0024843	0.009172			AES	FKBP5	CYP51A1	ARID5A	CGNL1	AGPAT4											2.31325	4.68151
		CYB561	2098.11	2236.09	1608.07	1689.69	0.38697	Down	1.52e-06	1.11e-05			AES	FOXD4L5	DBNL	ARL13B	CHKB-CPT1B	AGR2											2.60881	5.66394
		CELSR3	503.777	555.158	318.548	390.708	0.53943	Down	0.00032724	0.0015035			AFAP1	FRMPD2B	DDI2	ARL3	CHL1-AS2	AGRN											0.773996	5.06206
		AASS	541.82	546.837	691.608	709.533	-0.34847	Up	0.0042778	0.014646			AFAP1L2	GANC	DDR1	ARL5B	CHMP3	AGXT2L2											5.06437	3.45342
		MPND	87.6135	89.1581	45.1419	50.7413	0.63988	Down	0.017198	0.048599			AFAP1L2	GATSL2	DDX5	ARL6IP6	CHMP3	AHNAK2											3.61235	2.01682
		MGST1	2093.5	2082.73	1815.04	1692.22	0.24741	Down	0.0018781	0.0071555			AFF3	GBP1P1	DGCR14	ARNT2	CKLF	AHR											4.93687	4.6755
		CRY1	560.265	594.388	1160.91	1033.43	-0.89164	Up	6.76e-15	1.47e-13			AFF4	GGT2	DLEU2	ARRB1	CKMT1A	AHSA2											3.62761	4.62967
		NFIX	2816.31	2949.35	3426.53	3575.57	-0.27687	Up	3.7e-05	0.00020766			AGA	GGT2	DNAJC25	ARRDC2	CLEC3B	AIM2											1.852	3.9717
		ST3GAL1	3778.91	3454.58	1966.65	2020.35	0.84676	Down	2.61e-31	2.07e-29			AGAP1	GGT2	DOK7	ARRDC3	CLIC1P1	AIP											0.831877	5.57749
		PKD1	2010.5	2043.5	1631.92	1722.67	0.26828	Down	0.00076671	0.0032339			AGAP6	GGT2	DPH1	ASB12	CNTNAP3	AK1											2.48285	3.59543
		CSDE1	15702.4	15496.9	18586.5	17293.5	-0.20027	Up	5.39e-05	0.00029266			AGL	GK3P	DTX2	ASB3	CNTNAP3	AKAP17A											3.09761	4.74891
		UBE3C	5912.76	5945.06	7402.42	7520.71	-0.32918	Up	3.58e-10	4.5e-09			AGO3	GLUD2	DUSP22	ASCC2	COX10-AS1	AKAP8L											4.42492	2.42125
		REV3L	755.09	726.342	1027.19	1011.44	-0.44571	Up	2.67e-05	0.00015454			AGPAT1	GOLGA6C	DUXAP10	ASCL5	COX16	AKR1B1											1.95606	5.12329
		MLXIPL	140.643	129.576	27.2555	45.6672	1.3876	Down	1.55e-07	1.33e-06			AGPAT2	GPX3	EEF2K	ASH1L	COX17	AKR1C1											2.43296	4.04445
		BAZ1B	4245.79	4223.72	6447.63	6185.37	-0.57157	Up	1.75e-23	8.06e-22			AGPAT4	GRAPL	EIF4A1	ASNA1	CRHR1-IT1	AKR1C3											3.81762	3.55232
		ETV7	154.476	135.52	93.6907	86.2602	0.56287	Down	0.015546	0.044699			AGRN	GSTT2B	EIF4A2	ATAD2	CSNK1E	AL353791.1											1.12433	4.0031
		SPRTN	433.456	429.148	577.476	591.982	-0.4165	Up	0.0017191	0.0066351			AGTRAP	H3F3AP4	ELOVL1	ATF7IP	CTAGE4	ALAD											2.50335	3.71116
		CD9	5402.06	4870.41	2977.66	2966.68	0.77938	Down	3.71e-31	2.92e-29			AHNAK2	H3F3AP4	FADS1	ATG16L1	CTD-3203P2.1	ALAS1											5.28762	4.03966
		NCAPD2	3897.65	4214.21	7331.73	7468.28	-0.85915	Up	1.21e-47	2.79e-45			AHNAK2	H3F3AP4	FAM177A1	ATOH8	CTNND1	ALDH2											4.27947	5.11777
		GIPR	133.726	126.01	13.6277	24.525	1.9073	Down	4.06e-12	6.54e-11			AHR	HIST1H3I	FAM205CP	ATP10D	CYP51A1	ALDH3A2											2.59455	3.50626
		NISCH	2108.49	1981.69	1326.15	1282.06	0.63644	Down	2.82e-14	5.71e-13			AHSA2	HIST2H3D	FAM47E	ATP1B1	DAB1	ALDH3B1											0.536053	6.36288
		PRSS3	195.977	173.561	113.281	105.711	0.64002	Down	0.0030965	0.011086			AIFM3	HIST2H4B	FAM86B1	ATP5J	DAB2	ALDOA											2.34767	5.18576
		HFE	997.18	975.984	654.132	636.804	0.59143	Down	5.58e-08	5.13e-07			AIG1	HKR1	FBXO41	ATP6AP1	DAPK3	ALDOC											4.52042	3.22983
		SCMH1	1067.5	1135.28	1381.51	1396.23	-0.32658	Up	0.00043952	0.0019591			AK1	HLA-C	FCF1	ATP6V0E1	DDR1	ALKBH6											1.25701	4.78481
		FYN	818.494	807.178	1042.52	949.708	-0.28364	Up	0.0082309	0.025885			AK3	HLA-C	FIGF	ATP6V1G1	DDX5	ALKBH7											4.25852	4.0005
		TCEB3	1518.25	1585.83	1963.25	1997.52	-0.34527	Up	1.94e-05	0.00011538			AKAP11	HLA-F	FKBP1A-SDCBP2	ATP6V1G2	DGKI	ALS2CL											3.60051	4.44522
		LYPLA2	2106.18	2066.09	1539.93	1743.81	0.33839	Down	7.37e-05	0.00039079			AKAP13	HLA-H	FLCN	ATXN1	DHRS4	ALS2CR8											1.10434	5.11776
		MRC2	2495.83	2485.73	1740.94	1913.79	0.43908	Down	2.21e-08	2.17e-07			AKAP13	HLA-H	FLJ42351	ATXN7L1	DNMBP	AMH											4.34341	4.88629
		BTBD7	1428.33	1518.07	1809.08	1672.77	-0.23586	Up	0.0067802	0.021871			AKIRIN2	HLA-H	FLRT2	ATXN7L3	DPY30	AMN											3.13586	4.65883
		ABHD5	597.155	614.597	999.084	959.857	-0.66836	Up	2.08e-09	2.38e-08			AKNA	HLA-H	FNDC3B	ATXN7L3B	DUSP22	AMPD2											3.8339	3.33212
		KAL1	1426.02	1529.95	1862.74	1702.37	-0.26452	Up	0.0026708	0.0097485			AKR1B1	HLA-J	FXYD2	B3GNT7	DUXAP10	AMPD3											3.31034	3.41156
		AKAP8L	918.789	794.102	563.848	598.748	0.53564	Down	1e-05	6.35e-05			AKR1C3	HLA-J	GABARAPL1	B4GALT1	DYX1C1	AMT											0.722466	3.93694
		UTP18	1236.96	1355.2	1874.67	1777.64	-0.48393	Up	4.45e-08	4.14e-07			AKR1C4	HSPB2-C11orf52	GALNT4	BACE1	EEF2K	ANAPC11											1.83996	4.12768
		PTBP1	9688.2	10214	13852.6	14207.6	-0.49226	Up	3.87e-23	1.73e-21			AKT1S1	IGLL3P	GAS5	BAG3	EPOR	ANAPC16											3.55582	4.30035
		LARS2	1059.43	1038.99	1340.63	1304.9	-0.32588	Up	0.00050936	0.0022308			AKT2	IL10RB	GGT1	BAHCC1	ERCC6	ANAPC2											2.55336	5.07287
		ANLN	6731.25	7344.25	15670.2	14332.7	-1.0812	Up	2.68e-73	1.42e-70			AKTIP	INO80B-WBP1	GK-AS1	BAMBI	FAM209A	ANGPT1											4.59216	3.20362
		PPP5C	1671.57	1728.48	2194.92	2345.94	-0.41011	Up	2.41e-07	2e-06			AKTIP	INO80B-WBP1	GLIDR	BAP1	FAM21A	ANGPTL2											1.04963	3.92803
		TMEM159	461.123	439.847	340.694	352.652	0.35406	Down	0.015771	0.04524			ALDH1A1	ISY1-RAB43	GLYR1	BAZ2B	FAM21C	ANGPTL4											0.704872	5.6958
		BRCA1	608.683	762.005	1355.96	1196.65	-0.86064	Up	6.04e-13	1.06e-11			ALDH1A3	ITM2B	GMDS-AS1	BCAR3	FAM223A	ANKRD10											5.60496	4.62835
		CD22	304.341	273.418	167.792	186.897	0.63032	Down	0.00062914	0.0027112			ALDH1A3	KCNRG	GNL3	BCAS3	FAM225A	ANKRD13D											3.38543	4.81031
		SEMA3B	3134.49	2904.18	1495.64	1728.59	0.88702	Down	1.17e-25	6.63e-24			ALDH3A2	KCNRG	GOLGA8A	BCL2L11	FAM45A	ANKRD29											3.64501	4.65753
		ELOVL5	5561.15	5556.33	7243.14	7179.9	-0.37262	Up	1.93e-12	3.23e-11			ALDH3A2	KIAA1549	GOT2P1	BCL2L15	FAM47E	ANKRD37											1.57046	2.58629
		CALCOCO1	1641.6	1545.41	597.065	590.291	1.3847	Down	3.16e-44	6.08e-42			ALDH3B1	KRTAP4-7	GRTP1-AS1	BCL9	FAM78A	ANKRD9											2.43563	4.6648
		UBR7	1085.95	1112.69	1869.56	1754.8	-0.70512	Up	1.97e-15	4.55e-14			ALDH4A1	LGALS9C	GTF2I	BEAN	FGF7	ANKZF1											3.57046	4.37896
		EHD3	238.631	280.551	170.347	186.897	0.4786	Down	0.011678	0.034915			ALDH4A1	LINC00680-GUSBP4	GTPBP4	BEND6	FKBP1A	ANO8											2.87184	4.94401
		PSMC4	1907.9	2076.79	2384	2304.5	-0.23082	Up	0.0030661	0.011004			ALDH5A1	LINC00680-GUSBP4	GTSE1	BFSP1	FLRT2	ANO9											2.69599	3.76586
		MVP	5426.27	5363.75	3051.76	3114.67	0.79922	Down	4.66e-41	6.72e-39			ALDH6A1	LINC00680-GUSBP4	H19	BHLHE41	FLRT2	ANTXR2											2.24793	4.89061
		CLK1	1008.71	964.097	757.191	766.194	0.36111	Down	0.00065922	0.0028273			ALDH6A1	LINC00680-GUSBP4	H3F3A	BICD2	FNDC3B	ANXA11											3.81147	4.2313
		GPRC5A	7060.95	8210.87	11730.1	11202	-0.5796	Up	7.94e-19	2.56e-17			ALDOA	LINC00680-GUSBP4	HERC2P2	BIN1	FOXO3	ANXA4											3.73985	4.61468
		MAMLD1	1725.75	1575.13	2026.27	1942.55	-0.26045	Up	0.0017929	0.0068788			ALDOA	LINC00680-GUSBP4	HIST1H2AD	BMF	FZD8	ANXA6											1.89142	3.98836
		TACC3	2130.39	2368.04	3690.56	3689.74	-0.70401	Up	2.21e-22	9.55e-21			ALDOB	LINC01000	HIST1H2BG	BMI1	GABARAPL1	ANXA9											3.45022	3.69133
		POLA2	525.681	556.347	943.721	898.967	-0.73838	Up	2.18e-10	2.81e-09			ALG13	LINC01000	HIST1H3A	BMP1	GALNT4	AP000769.1											2.22033	4.88442
		CAPN1	8652.98	8763.65	6678.45	6558.32	0.39305	Down	1.21e-14	2.58e-13			ALG5	LINC01123	HIST1H4A	BMP3	GBA	AP001007.1											1.03562	6.02671
		MTMR11	699.755	620.541	260.631	292.608	1.1785	Down	2.68e-16	6.68e-15			ALKBH7	LINC01123	HIST2H2AA3	BMP4	GGT1	AP1G2											0.400538	6.3539
		ZMYND11	2128.08	2171.89	3038.13	2878.72	-0.45387	Up	2.75e-10	3.51e-09			ALOX5AP	LOC100134822	HLA-DQA1	BMP5	GGT1	AP1S1											2.58736	5.4149
		MATR3	8083.49	8448.62	11438.8	10263.3	-0.38871	Up	6.79e-11	9.4e-10			ALPK1	LOC100134822	HLA-DQB1	BOC	GLB1	AP5Z1											0.722466	5.8082
		XYLT2	1001.79	1005.7	752.933	759.428	0.39574	Down	0.00016538	0.00081315			AMER1	LOC100996732	HLA-DQB1	BPTF	GLTSCR2	APBB1											1.05658	5.90729
		ATP2C1	2861.27	2760.34	3300.47	3140.89	-0.19375	Up	0.0044825	0.015241			AMPD3	LOC100996732	HLA-DQB1	BRD2	GLYR1	APBB3											3.28836	2.97301
		MAGIX	103.753	79.6479	44.2902	49.0499	0.70169	Down	0.0093917	0.029014			AMT	LOC101926933	HLA-DRB1	BRD3	GMDS-AS1	APCDD1L											1.76977	3.09071
		WWTR1	4650.43	4511.4	3175.26	3173.02	0.52377	Down	1.3e-17	3.69e-16			AMY1A	LOC102724093	HLA-DRB1	BRF1	GOLGA6L4	APCDD1L-AS1											4.07296	3.5112
		AGPS	2133.85	2171.89	2981.92	2871.11	-0.43669	Up	7.99e-10	9.73e-09			AMY1B	LOC102724093	HNRNPA3	BRF2	GP1BB	APH1B											3.19692	4.49615
		CXorf56	601.766	608.653	792.113	740.823	-0.32708	Up	0.0057078	0.018848			AMY1C	LOC102724507	HNRNPCL1	BRI3BP	GPR108	APOBEC3F											4.78712	3.19413
		TTC27	665.171	713.265	898.579	888.819	-0.36167	Up	0.0011857	0.004768			AMZ2	LOC102724507	HOXA10-AS	BRMS1	GPR37	APOBEC3G											1.32193	5.45547
		SNAI2	554.501	616.974	861.955	834.695	-0.51317	Up	1.42e-05	8.71e-05			ANAPC16	LOC102724507	HOXA10-HOXA9	BRPF3	GTF2I	APOE											1.12433	4.52814
		CD74	12834.2	12522.6	9926.96	9747.41	0.36377	Down	2.3e-14	4.75e-13			ANG	LOC102724562	HSP90B1	BRWD1	GUSBP3	APOL1											2.67356	2.69518
		ZRANB1	1092.86	1004.51	1307.41	1255	-0.28099	Up	0.0037851	0.013191			ANG	LOC102724562	HSPA1A	BSDC1	H3F3A	APOL2											1.41684	4.28588
		SAMD4A	1632.38	1673.8	1892.55	2025.42	-0.24043	Up	0.0032645	0.011589			ANGPT1	LOC102724985	HSPA1A	BTLA	HIST1H2BC	APOL3											0.871844	5.90371
		MRE11A	740.103	765.571	1103	1075.72	-0.51663	Up	7.36e-07	5.67e-06			ANGPT1	LOC102725104	HYPK	BTN2A1	HIST1H2BG	AQP1											2.49313	4.04563
		PLEKHB1	140.643	133.143	58.7696	55.8155	0.9882	Down	6.03e-05	0.00032532			ANGPTL4	LOC102725104	IFI30	BTN3A3	HIST1H3A	AQP3											2.08406	4.03416
		SERPINB1	6308.17	6466.94	4117.28	4111.74	0.62896	Down	3.35e-29	2.36e-27			ANGPTL4	LOC107984066	IFITM1	BTNL2	HIST1H4A	ARAP1											4.23036	3.26641
		OSBPL5	623.67	691.867	403.722	468.512	0.56071	Down	3.65e-05	0.00020515			ANGPTL4	LOC107984066	IFT122	BUD31	HIST2H2AA3	AREG											3.43296	4.7863
		AQR	1142.43	1244.65	1634.48	1487.57	-0.37762	Up	6.4e-05	0.00034423			ANK1	LOC107987457	IGK	C10orf10	HLA-DQB1	ARFGAP1											3.41954	2.73924
		ZNF839	569.487	594.388	415.646	416.925	0.45814	Down	0.00059864	0.0025942			ANK1	LOC254896	IPO11	C10orf111	HLA-DQB1	ARFIP2											4.14323	3.25134
		ZDHHC6	1035.22	1021.16	1267.38	1249.93	-0.28431	Up	0.0027042	0.0098581			ANKAR	LOC728323	IPW	C10orf116	HLA-DQB1	ARFRP1											2.35332	2.58261
		RB1CC1	2039.32	1875.89	1664.29	1594.12	0.25993	Down	0.0017831	0.0068445			ANKDD1A	LOC728613	IQCJ-SCHIP1	C10orf12	HLA-DRB1	ARHGAP12											4.24031	3.48613
		ALAS1	1997.82	1780.79	1441.99	1345.49	0.42916	Down	1.68e-06	1.22e-05			ANKHD1-EIF4EBP3	LOC729461	ITFG2	C10orf137	HLA-DRB1	ARHGAP27											3.79286	4.05558
		BIRC3	2967.33	2899.42	2175.33	1911.26	0.51257	Down	9.38e-11	1.28e-09			ANKMY1	LRRC37A2	ITGB6	C10orf32	hsa-let-7a-3	ARHGAP4											3.53232	3.36746
		AKAP11	1552.83	1658.34	2175.33	2048.26	-0.388	Up	2.31e-06	1.63e-05			ANKMY2	LRRC37A2	JMJD7	C10orf55	HSP90B1	ARHGAP40											1.15056	3.89119
		SNAPC1	581.016	626.484	827.885	806.787	-0.42	Up	0.00033041	0.0015139			ANKRA2	LRRC37A2	JMJD7-PLA2G4B	C11orf54	HSPA1A	ARHGAP5											3.35755	3.28421
		DERA	541.82	569.423	681.387	706.996	-0.30748	Up	0.012055	0.035867			ANKRA2	LYPLA2P2	KCNQ1OT1	C11orf67	HSPA1A	ARHGAP5-AS1											1.51602	4.45523
		STRAP	2453.18	2488.11	2911.23	2789.08	-0.20335	Up	0.0036505	0.012815			ANKRD10	MAGED4	KDM4B	C12orf35	HTR7	ARHGEF10L											1.52607	3.08471
		UBR2	4286.14	4267.7	3636.9	3528.21	0.25295	Down	3.4e-05	0.00019208			ANKRD10	METTL9	LGALS7	C12orf4	HYPK	ARHGEF17											3.85997	3.6862
		EHD2	9737.77	9890.61	8447.5	8418.83	0.21733	Down	8.61e-06	5.52e-05			ANKRD12	MGST3	LIFR-AS1	C14orf138	IFI30	ARHGEF2											2.35896	5.16843
		DEPDC1	1142.43	1203.04	2056.94	2011.89	-0.77877	Up	4.21e-20	1.49e-18			ANKRD20A3	MIR105-2	LIMS1	C14orf50	IFITM1	ARHGEF3											3.17153	4.96156
		NR1H3	466.888	393.485	193.344	192.817	1.0576	Down	3.02e-10	3.84e-09			ANKRD29	MIR492	LIMS1	C14orf79	IFNA5	ARHGEF4											1.03562	3.95801
		TYMP	340.079	286.495	101.356	121.779	1.3067	Down	3.51e-11	5.04e-10			ANKRD29	MSANTD3-TMEFF1	LINC00599	C15orf33	INO80B	ARHGEF40											0.464668	5.79395
		NCAPH2	711.283	858.296	1171.13	1276.99	-0.61844	Up	4.02e-08	3.78e-07			ANKRD33	MSTO2P	LIPE-AS1	C16orf45	IPO4	ARL4D											1.95977	3.76697
		TOMM34	2196.1	2196.86	3314.1	3309.18	-0.58465	Up	1.02e-17	2.93e-16			ANO6	MTERF1	LL22NC03-N27C7.1	C16orf53	ISY1-RAB43	ARL6IP5											4.59813	3.79283
		SEC63	2199.56	2288.39	2643.78	2476.18	-0.18718	Up	0.01198	0.035686			ANPEP	MYO18A	LOC100129518	C17orf101	ITFG2	ARL8A											1.59932	5.66237
		KPNA6	3525.29	3735.13	4066.18	4041.55	-0.15758	Up	0.012471	0.036925			ANXA4	MYZAP	LOC100130872	C17orf106	KCNQ1OT1	ARMCX1											2.61824	4.36062
		VIM	14323.6	14589.8	16244.3	15368.7	-0.12795	Up	0.0079811	0.025217			AP1G1	NAT6	LOC100233156	C17orf69	KDM4B	ARMCX2											1.23266	5.58454
		RTEL1-TNFRSF6B	221.339	261.531	87.7286	109.094	1.1051	Down	1.95e-07	1.64e-06			AP1G2	NBPF25P	LOC100289097	C17orf91	KIAA0195	ARMCX3											2.95977	4.3064
		RNASET2	385.038	394.673	187.381	227.49	0.83006	Down	1.12e-06	8.4e-06			AP2A1	NBPF25P	LOC100289561	C18orf1	KIAA2013	ARPC5											2.19535	3.50555
		AGPAT4	382.732	364.954	250.41	283.306	0.44787	Down	0.0058859	0.019371			AP2B1	NBPF25P	LOC100294341	C19orf42	KLRC1	ARRB1											2.96347	4.0864
		BTN3A1	1382.22	1317.16	833.847	825.392	0.68333	Down	2.27e-12	3.77e-11			AP2M1	NBPF25P	LOC100506248	C19orf43	KLRC4-KLRK1	ARRDC1											1.42761	1.8617
		IFNGR1	1053.67	1078.22	827.885	767.885	0.40482	Down	0.00011026	0.00056348			AP2M1	NBPF25P	LOC100506403	C19orf57	KRT86	ARRDC2											4.90881	2.77866
		TNFRSF1B	823.105	798.857	600.472	613.97	0.40159	Down	0.00049477	0.0021779			AP2S1	NBPF25P	LOC100506548	C19orf59	LEPR	ARRDC3											1.61824	3.64141
		BRD9	1346.48	1453.87	1672.81	1618.65	-0.22827	Up	0.0089105	0.02775			AP3S1	NDUFC2-KCTD14	LOC100506558	C19orf68	LIMS1	ARSA											2.82985	3.80633
		ARNTL2	1104.39	1251.78	1906.18	1786.09	-0.63258	Up	8.96e-12	1.39e-10			AP5Z1	NPIPB9	LOC100506639	C1orf101	LIMS1	ARSD											1.59455	3.57139
		BCLAF1	2887.79	2961.24	4571.26	4121.89	-0.56393	Up	5.96e-16	1.45e-14			APBB1IP	NT5C1B-RDH14	LOC100507577	C1orf103	LINC00341	ARVCF											4.97315	3.52506
		ANK1	667.476	652.637	854.289	818.627	-0.32902	Up	0.0037355	0.013067			APBB2	NUDT22	LOC100507577	C1orf210	LINC00461	ASAH1											2.42492	5.40944
		RABEP1	1597.79	1617.92	2139.56	1989.91	-0.35408	Up	1.4e-05	8.63e-05			APBB3	NUTF2	LOC100862671	C1orf230	LINC00476	ASAP3											1.8953	4.90058
		HMGB3	1522.86	1513.31	2238.36	2134.52	-0.51686	Up	9.78e-11	1.33e-09			APBB3	OR4D9	LOC100996724	C1orf51	LINC00511	ASIC1											2.23573	3.37634
		NUP160	1813.37	2119.59	2653.15	2692.67	-0.43445	Up	1.79e-07	1.51e-06			APEX1	OVOS	LOC101060521	C1orf69	LINC00623	ASIC3											2.64616	5.32406
		BAK1	2347.12	2293.15	1691.54	1885.04	0.36864	Down	5.8e-06	3.85e-05			APEX1	P2RX5-TAX1BP3	LOC101926951	C1orf91	LINC00623	ASPHD1											2.95791	3.57003
		GRN	10423.7	10177.1	8061.66	7792.18	0.37524	Down	8.97e-14	1.71e-12			APH1B	PELO	LOC101927057	C1QTNF3	LINC00849	ASS1											2.12102	3.68222
		FAM13B	921.094	811.933	1277.6	1139.14	-0.46341	Up	1.85e-05	0.00011057			APH1B	PGBD3	LOC101927079	C1QTNF6	LINC01000	ATAT1											2.64847	1.86658
		CENPQ	394.261	391.107	769.967	697.693	-0.85689	Up	6.46e-11	8.97e-10			APLP1	PHOSPHO2-KLHL23	LOC101927458	C1R	LINC01184	ATF6B											0.495695	3.47156
		SARS	3914.94	4155.96	4902.58	4709.64	-0.24952	Up	5.75e-05	0.00031106			APLP2	PKD1P6-NPIPP1	LOC101927965	C1S	LINC01296	ATG16L1											3.59813	4.82441
		RANBP3	1749.96	1778.41	2234.1	2120.14	-0.29823	Up	0.00013725	0.00068857			APLP2	PLA2G12AP1	LOC101928198	C20orf108	LOC100130856	ATG16L2											1.93734	3.90812
		PNPLA6	4773.78	4658.81	3885.61	3804.75	0.29173	Down	9.76e-07	7.39e-06			APOBEC3C	PLEKHM1P1	LOC101928274	C20orf11	LOC100130872	ATG2A											3.41684	4.73627
		ABCF2	2050.85	2050.64	3237.44	3232.22	-0.64872	Up	7.63e-21	2.88e-19			APOBEC3D	PMCHL2	LOC101928605	C20orf12	LOC100133920	ATG4B											1.37851	1.95866
		CHPF2	4255.02	4209.45	3050.91	3140.89	0.44618	Down	8.39e-13	1.45e-11			APOBEC3F	PMS2P9	LOC101928620	C20orf134	LOC100233156	ATHL1											3.23573	3.86729
		FUT8	5682.19	5464.8	4996.27	4770.53	0.18895	Down	0.0012254	0.0049011			APOBEC3F	POC1B-GALNT4	LOC101928625	C20orf194	LOC100289097	ATOH8											3.19061	5.01249
		UBA6	2532.72	2883.97	3308.13	3074.08	-0.23279	Up	0.0028096	0.0102			APOBEC3G	POM121L10P	LOC101928747	C20orf196	LOC100505555	ATP1A1											3.69711	4.60432
		ATP6V0A1	876.135	839.275	647.318	580.142	0.46398	Down	7.49e-05	0.00039671			APOBEC3G	POTEB3	LOC101928852	C20orf29	LOC100506076	ATP1B1											5.38578	3.70163
		PIAS1	638.656	542.081	769.116	791.565	-0.38432	Up	0.0018867	0.0071844			APOBEC3H	POTEB3	LOC101929336	C20orf96	LOC100506325	ATP2B2											2.01792	4.74308
		SLC4A7	700.908	719.209	986.308	919.264	-0.40959	Up	0.0001955	0.00095051			APOE	POTEB3	LOC101929728	C22orf28	LOC100506403	ATP2B4											2.3505	5.24977
		UHRF1	2409.37	3017.11	4734.79	5025.08	-0.78744	Up	3.08e-07	2.52e-06			APOL1	POTEF	LOC101929777	C22orf32	LOC100506548	ATP5E											0.432959	5.00942
		TMSB10	23916.2	22930.3	14681.3	18912.1	0.43881	Down	0.009094	0.028215			APOL2	PP7080	LOC101929857	C2orf27A	LOC100507547	ATP6AP1											3.852	4.80796
		RNF19A	1602.4	1409.89	1294.64	1269.38	0.22692	Down	0.01552	0.044639			APOL2	PPFIBP1	LOC101929864	C3	LOC100507577	ATP6V0A1											3.74201	4.05458
		GABARAPL2	880.746	778.648	602.176	591.982	0.45559	Down	0.00012896	0.00064985			APOL3	PPT2-EGFL8	LOC101930112	C3orf10	LOC100507577	ATP6V0D2											0.250962	4.68806
		FAM136A	1193.16	1239.89	1714.54	1611.04	-0.44085	Up	7.13e-07	5.51e-06			APP	PRDM10	LOC101930150	C3orf34	LOC100652930	ATP6V1G1											0.432959	5.60427
		DEPDC1B	459.971	416.071	841.513	779.725	-0.84639	Up	2.41e-11	3.51e-10			APP	PRH1-PRR4	LOC101930630	C3orf67	LOC100996506	ATP7A											1.59455	4.06671
		DAPK2	159.088	148.597	95.3942	99.7913	0.54461	Down	0.016198	0.046212			APPBP2	PRR23A	LOC102724364	C4orf19	LOC100996668	ATP8A1											1.36737	4.54595
		NSMAF	743.562	771.515	1139.62	1159.44	-0.58362	Up	1.44e-08	1.45e-07			APPBP2	PSTK	LOC102724788	C4orf50	LOC100996724	ATP8B2											1.1635	4.35601
		ADSS	1525.17	1480.02	1917.25	2092.23	-0.40759	Up	1.36e-06	1e-05			APPL2	RAB4B-EGLN2	LOC102724888	C5orf36	LOC100996782	ATP8B3											2.87774	3.50394
		RFC1	1986.29	1998.33	2610.56	2432.2	-0.33429	Up	1.04e-05	6.54e-05			AQP11	RAB4B-EGLN2	LOC102724985	C5orf4	LOC101060181	ATP9A											1.97085	4.24576
		CUL3	1814.52	1711.84	2343.12	2154.81	-0.34441	Up	2.3e-05	0.00013533			AR	RAD51L3-RFFL	LOC102725315	C5orf44	LOC101060321	ATPIF1											2.70487	4.88472
		TUBG2	627.128	616.974	391.798	353.498	0.69947	Down	2.67e-07	2.2e-06			ARAP3	RARRES3	LOC145783	C6orf163	LOC101060373	ATXN1											4.1375	2.74112
		RPL26L1	572.946	578.933	754.636	783.108	-0.40005	Up	0.000732	0.0031039			ARAP3	RGPD2	LOC284912	C6orf35	LOC101926951	AUH											2.66448	4.87304
		NSUN2	2698.73	2756.77	3779.99	3722.72	-0.45434	Up	2.51e-12	4.16e-11			ARF3	RNASE4	LOC285628	C8orf73	LOC101927382	B2M											3.64501	4.91229
		MRI1	440.373	414.882	266.593	232.564	0.71741	Down	7.59e-06	4.92e-05			ARF5	RNASEK-C17orf49	LOC286149	C9orf4	LOC101927458	B3GALT4											1.10434	4.4652
		PI4K2B	1398.36	1571.56	1995.61	1841.91	-0.36162	Up	5.25e-05	0.00028584			ARFGAP3	RNASEK-C17orf49	LOC440354	C9orf89	LOC101927673	B3GNT1											1.48543	2.68115
		BOD1L1	2699.88	2693.76	3280.03	3140.89	-0.24829	Up	0.00023761	0.0011311			ARHGAP1	RNF103-CHMP3	LOC732360	CABC1	LOC101928143	B3GNT3											1.45418	3.17433
		TRIO	7117.44	7524.95	10382.6	10510.2	-0.50908	Up	1.15e-22	5.04e-21			ARHGAP12	RNF5P1	LRRC23	CABLES2	LOC101928189	B4GALNT4											3.36737	4.93937
		SKIV2L2	817.341	753.683	1071.48	939.56	-0.34312	Up	0.0022732	0.008458			ARHGAP12	RNF5P1	LUZP6	CACNG7	LOC101928589	B4GALT1											2.37016	5.76273
		FAM65A	1662.35	1815.26	1965.8	2104.07	-0.22264	Up	0.0076699	0.024322			ARHGAP17	RPL17-C18orf32	MAGOH	CADM2	LOC101928623	B4GALT5											2.71589	3.63262
		RAI14	2615.72	2744.88	4056.81	3709.19	-0.52735	Up	9.07e-14	1.72e-12			ARHGAP24	RPL36A-HNRNPH2	MATR3	CALHM2	LOC101928826	B9D1											5.1981	3.01507
		PNKP	948.762	983.117	729.936	802.559	0.32266	Down	0.0030814	0.011043			ARHGAP32	SAA2-SAA4	MBNL2	CALHM3	LOC101928830	BABAM1											0.879706	4.76044
		PHLPP2	441.526	483.831	705.236	810.17	-0.67659	Up	2.27e-07	1.89e-06			ARHGAP4	SDC4	MCAM	CAMK2D	LOC101928852	BAG1											2.86394	2.80925
		SPDL1	1067.5	1207.8	2465.77	2195.41	-1.0095	Up	2.05e-27	1.3e-25			ARHGAP42	SELM	METTL12	CARD10	LOC101929072	BAG6											2.68482	3.49094
		RAB27B	1204.69	1267.23	842.365	657.946	0.69125	Down	5.62e-09	6.02e-08			ARHGAP42	SERF1B	MINOS1-NBL1	CASP2	LOC101929304	BAHCC1											4.31832	4.10985
		LSG1	774.687	758.438	1016.97	980.153	-0.36917	Up	0.00049437	0.0021767			ARHGEF1	SLC12A4	MIR1204	CASP7	LOC101929728	BAIAP2-AS1											1.85599	3.01615
		PARP3	847.314	817.877	511.04	579.297	0.58515	Down	1.33e-06	9.84e-06			ARHGEF1	SLC16A13	MIR1292	CBFA2T2	LOC101929857	BAIAP2L1											2.63459	2.86311
		TDP1	834.633	922.489	1477.76	1468.96	-0.72606	Up	9.51e-14	1.8e-12			ARHGEF3	SLC45A3	MIR1304	CBLN3	LOC101929886	BAIAP2L2											4.07724	2.9603
		RETSAT	2116.56	1904.42	1275.05	1258.38	0.65237	Down	7.12e-14	1.38e-12			ARHGEF35	SLMO2-ATP5E	MIR22	CBX2	LOC101929953	BAIAP3											0.748461	2.36598
		CAPG	7075.94	7154.05	4446.05	4693.57	0.63303	Down	3.83e-29	2.69e-27			ARHGEF4	SLX1B-SULT1A4	MIR3656	CCDC123	LOC101930052	BAK1											0.344828	3.34745
		ZIC2	136.031	166.429	231.672	219.033	-0.50197	Up	0.012676	0.037412			ARHGEF40	SNHG16	MIR4657	CCDC144NL	LOC101930112	BBC3											3.55949	4.63414
		CUL7	3494.16	3433.18	1925.77	2104.92	0.76973	Down	3.02e-26	1.74e-24			ARID2	SNORA48	MIR4691	CCDC149	LOC101930150	BBS1											3.05658	3.48035
		CTNNA1	22009.4	20305.5	18707.5	18184.8	0.19649	Down	9.63e-05	0.00049928			ARID4A	SNORA8	MIR4723	CCDC46	LOC101930288	BBS2											3.74953	1.88797
		PHKA2	677.852	620.541	544.258	489.654	0.3129	Down	0.015581	0.04478			ARID4B	SNORD115-23	MIR4745	CCDC69	LOC101930578	BCAM											0.356144	2.69023
		DSG2	3976.04	3771.98	4664.95	4420.41	-0.22706	Up	0.00032832	0.0015076			ARID5B	SNORD115-24	MIR4800	CCDC77	LOC102723990	BCAR1											1.02857	2.54749
		OFD1	877.287	844.03	700.125	593.673	0.39492	Down	0.0010166	0.0041584			ARL14	SNORD115-24	MIR5193	CCDC9	LOC102724112	BCAR3											1.33342	3.88719
		YTHDC2	1085.95	1117.45	1410.47	1285.45	-0.28349	Up	0.003134	0.011186			ARL14EPL	SNORD115-24	MIR600	CCDC93	LOC102724229	BCL3											3.26903	3.12181
		FAM214A	297.425	284.117	160.126	178.44	0.69889	Down	0.00014772	0.00073563			ARL2	SNORD115-43	MIR612	CCND1	LOC102724517	BCL6											4.80529	2.86712
		TPR	4880.99	5093.9	6956.96	6382.41	-0.41496	Up	1.32e-11	1.99e-10			ARL4A	SNORD115-44	MIR631	CCNE2	LOC102724985	BDKRB2											3.35473	4.81174
		DTNBP1	448.443	486.209	597.917	649.489	-0.39559	Up	0.0027213	0.009918			ARL4C	SNORD115-7	MIR636	CCNL2	LOC102725188	BEND3											4.49953	4.45648
		XK	73.7798	48.7398	109.874	120.088	-0.68293	Up	0.0084084	0.02637			ARL5A	SNORD116-22	MIR6716	CD163L1	LOC102725198	BHLHE40											4.10014	2.96689
		C12orf4	381.58	361.388	621.766	542.932	-0.61013	Up	1.68e-05	0.00010181			ARL6IP5	SNORD116-4	MIR6732	CD24	LOC113230	BHLHE41											1.852	4.36424
		SCML1	630.586	599.143	912.207	832.158	-0.48445	Up	3.32e-05	0.00018798			ARL6IP6	SNORD116-9	MIR6741	CD70	LOC145783	BIN1											2.30159	5.20631
		WWC3	4193.92	4247.49	4969.87	5140.94	-0.25788	Up	1.09e-05	6.81e-05			ARMC10	SNORD116-9	MIR6751	CD74	LOC158402	BIRC3											4.00809	4.27795
		USP28	1360.31	1401.57	1716.24	1643.17	-0.27679	Up	0.0012194	0.0048796			ARMCX1	SNORD116-9	MIR6778	CD82	LOC254896	BLVRA											1.97085	4.85427
		HDAC9	637.503	757.25	1031.45	886.282	-0.43975	Up	0.00034023	0.0015517			ARMCX1	SNX29P1	MIR6787	CD99L2	LOC284454	BLVRB											2.72465	5.40115
		NOP16	280.133	272.229	363.69	432.993	-0.48614	Up	0.0028947	0.010469			ARMCX2	SNX29P1	MIR6789	CDC42	LOC285628	BMF											2.40054	5.67575
		SNX29	514.153	461.245	350.063	373.794	0.40368	Down	0.0055376	0.018364			ARMCX3	SPAG11A	MIR6875	CDC42BPA	LOC389834	BMP1											1.23266	5.32785
		MRPS10	4725.36	4386.58	5424.69	4998.02	-0.19149	Up	0.0033065	0.011729			ARMCX3	SPCS2	MIR6883	CDCA5	LOC441155	BMP4											3.95233	4.80095
		VPS13D	1097.47	1066.33	1360.22	1250.77	-0.26382	Up	0.0061043	0.019956			ARMCX6	SPECC1L-ADORA2A	MIR7110	CDHR3	LUZP6	BNIP3											4.88704	3.95348
		CELF2	406.941	463.622	630.283	605.513	-0.47904	Up	0.0003753	0.0016959			ARMCX6	SPPL3	MIR7114	CDK11A	MAGED4	BNIP3L											0.678072	5.84904
		FAM120A	5660.29	6116.25	7248.26	7420.92	-0.31406	Up	4.79e-08	4.43e-07			ARPC1B	STRCP1	MIR7703	CDK19	MBNL2	BPHL											3.81558	2.87515
		R3HDM1	893.427	952.209	1614.89	1437.67	-0.70554	Up	1.46e-12	2.47e-11			ARPC4	STX16-NPEPL1	MYNN	CDK5	MIA-RAB4B	BRAT1											4.23036	4.55749
		ERCC8	168.31	159.296	257.224	237.639	-0.52621	Up	0.0061893	0.020203			ARPC4	SYNJ2BP-COX16	MYO18A	CDKL4	MINOS1-NBL1	BRI3											0.344828	3.86507
		ADAMTS6	72.6269	93.9132	227.413	159.835	-0.98536	Up	2.97e-05	0.00016978			ARRB1	SYS1-DBNDD2	N4BP2L2	CDKN2C	MIR101-1	BSDC1											1.5509	5.85616
		H6PD	7969.37	8393.94	4719.46	4778.99	0.778	Down	3.76e-45	7.72e-43			ARRB1	TBC1D20	NARR	CDRT1	MIR186	BSG											0.903038	4.11779
		TNFRSF9	134.879	108.179	60.4731	76.112	0.64413	Down	0.010443	0.031736			ARRB1	TEN1-CDK3	NCF1	CEP250	MIR21	BST2											1.85997	4.01418
		LTBP1	2057.76	2111.26	1150.69	1123.07	0.85749	Down	8.16e-25	4.25e-23			ARRDC1	TEN1-CDK3	NCR3LG1	CERK	MIR22	BTBD2											1.86394	4.9526
		RCN1	6780.82	6406.31	8233.71	7707.61	-0.27104	Up	2.42e-06	1.71e-05			ARRDC2	TGIF2-C20orf24	NOL12	CFH	MIR29B2	BTBD9											1.60407	3.74134
		RFC2	1074.42	1068.71	1725.61	1539.15	-0.59179	Up	4.17e-10	5.2e-09			ARRDC3	TMBIM4	NUDT3	CFP	MIR4647	BTG1											3.6017	4.00892
		ARID1B	841.55	885.637	1107.25	999.604	-0.27752	Up	0.0090278	0.028062			ARRDC3	TMEM110-MUSTN1	NUS1	CHAF1A	MIR4657	BTN2A2											5.73444	3.75274
		CLPTM1L	3706.28	3549.68	4518.45	4373.9	-0.29016	Up	2.91e-06	2.04e-05			ARSA	TMEM159	NUTF2	CHM	MIR4680	BTN2A3P											2.01792	3.30371
		NEDD4L	2930.44	3390.39	5000.53	4830.57	-0.62804	Up	5.29e-18	1.56e-16			ARSA	TMEM191B	OR2A20P	CHMP1A	MIR4746	BTN3A1											1.848	2.77177
		HEXB	2660.68	2641.46	3114.79	2951.45	-0.19161	Up	0.0055127	0.018293			ARSD	TMEM191B	OR2AD1P	CHN2	MIR4800	BTN3A2											1.99277	4.87672
		MCUR1	874.982	895.148	1209.46	1208.49	-0.43761	Up	8.84e-06	5.67e-05			ARSD	TMEM198B	OR7E111P	CHPF2	MIR5193	BTN3A3											2.89142	5.20543
		LIMA1	2675.67	2883.97	4524.41	4042.39	-0.61437	Up	7.67e-17	2.02e-15			ARSI	TMEM249	PCDHB10	CHRM4	MIR612	BX322557.10											0.879706	5.74521
		LETMD1	447.29	493.342	331.324	336.584	0.46208	Down	0.0017323	0.0066808			ASAH1	TMEM256-PLSCR3	PCDHGA1	CHST11	MIR6125	BZRAP1											2.72901	4.73103
		MAPK9	1751.12	1828.34	2193.21	2137.9	-0.27043	Up	0.00049883	0.0021912			ASAH2B	TNXB	PI4K2B	CHST15	MIR631	C10orf10											1.25701	5.56652
		BCAR1	4421.02	4380.64	3953.75	3896.09	0.1635	Down	0.0060118	0.019724			ASAP3	TPTE2P5	PI4KA	CHSY3	MIR6513	C10orf54											2.57289	5.08802
		HERPUD1	1100.93	1210.17	905.393	964.085	0.29661	Down	0.0037601	0.013125			ASB6	TRIM74	POM121L10P	CIC	MIR6716	C11orf35											3.5008	3.01393
		RAD51	350.454	348.311	508.485	553.08	-0.56712	Up	7.27e-05	0.00038595			ASB9	TRUB2	POMZP3	CINP	MIR6732	C11orf54											2.55827	2.82025
		POLQ	193.672	229.434	371.356	398.319	-0.7874	Up	4.02e-06	2.75e-05			ASB9	TSNAX-DISC1	RAB4A	CIR1	MIR6748	C11orf68											4.23649	3.13828
		CYBA	2258.35	2345.45	1308.26	1615.27	0.63788	Down	3.15e-11	4.56e-10			ASIC3	TSPAN31	RABGGTB	CLCN4	MIR6751	C11orf95											2.72901	4.33715
		THOC3	878.44	961.719	1193.28	1128.15	-0.32543	Up	0.0014515	0.005708			ASIC3	TSPY10	RABL2A	CLDN14	MIR6787	C12orf23											1.74846	3.22113
		MPHOSPH9	1007.55	985.495	1697.51	1474.04	-0.6514	Up	5.1e-11	7.2e-10			ASMTL	TSTD1	RAP2A	CLDN24	MIR6805	C12orf36											1.15704	3.95161
		RRP12	758.548	789.347	1236.72	1181.43	-0.62457	Up	9.86e-10	1.18e-08			ASMTL	TTC23L	RBM14-RBM4	CLIP1	MIR6824	C12orf52											0.62293	6.29775
		FNIP2	442.679	463.622	602.176	561.537	-0.34214	Up	0.010226	0.031152			ASS1	TUBB3	RGPD3	CLK4	MIR6836	C14orf159											1.45943	5.72921
		MRTO4	1223.13	1310.03	2114	2058.41	-0.70575	Up	5.15e-17	1.38e-15			ASS1	TVP23C-CDRT4	RP13-258O15.1	CLN8	MIR6845	C14orf182											2.22033	3.97132
		LAMA3	2301.01	2270.56	1916.4	1976.37	0.22825	Down	0.0023295	0.0086523			ATF6B	TVP23C-CDRT4	RPL10	CLSPN	MIR6883	C14orf79											3.21412	5.12391
		THRAP3	5758.28	6195.9	7217.59	7156.22	-0.26364	Up	3.37e-06	2.34e-05			ATG10	TXNDC17	RPL13	CLSTN1	MIR6890	C15orf48											5.11103	2.98284
		PHPT1	1651.97	1724.91	1029.75	1129.84	0.62946	Down	7.08e-12	1.11e-10			ATG10	UGT1A3	RPL17	CLU	MIR7110	C15orf52											2.29278	4.41015
		KIF1B	2152.29	2272.94	2722.99	2659.69	-0.27851	Up	0.00012475	0.00063164			ATG14	UGT2B11	RPL23	CMBL	MKRN4P	C15orf59											1.46989	3.65737
		FOXC1	470.346	507.607	717.16	675.705	-0.48664	Up	0.00012505	0.00063275			ATG7	URGCP-MRPS24	RPL27A	CMKLR1	MYO18A	C16orf13											5.34163	2.89272
		SYNE2	877.287	1019.97	1721.35	1814.85	-0.87431	Up	3.83e-19	1.28e-17			ATG9A	USP17L15	RPL31	CMTM1	N4BP2L2	C16orf58											4.13422	3.70813
		ATP9A	447.29	408.939	261.482	298.528	0.56709	Down	0.00033133	0.0015167			ATL1	USP32P2	RPL5	CMTM3	ND3	C17orf103											1.35614	5.3508
		NOP58	1331.49	1256.54	1905.33	1894.34	-0.54271	Up	1.4e-10	1.87e-09			ATL1	USP41	RPS3A	CNIH2	NDST2	C17orf62											2.76977	5.15264
		CUL1	2373.63	2265.81	3219.55	2995.43	-0.41544	Up	1.11e-08	1.14e-07			ATL1	WDFY1	RPS4XP2	CNIH3	NOL12	C19orf10											2.62059	4.31425
		EIF2AK2	2720.63	2778.17	3393.31	3255.9	-0.27065	Up	5.51e-05	0.00029824			ATL1	ZHX1-C8orf76	RPS4XP9	CNNM2	NR1D1	C19orf26											2.8953	4.03502
		USP36	1052.51	1041.37	1418.14	1351.41	-0.39344	Up	2.59e-05	0.00015061			ATL2	ZNF284	S100A11P1	CNOT8	NR2F1	C19orf60											3.66221	4.57566
		MLL3	1948.25	2091.06	2692.33	2550.6	-0.37025	Up	1.23e-06	9.1e-06			ATM	ZNF284	SAA1	CNP	NUDT4	C19orf66											1.31034	3.83328
		PUM2	3948.37	3939.6	4871.07	4555.72	-0.25432	Up	4.28e-05	0.00023721			ATN1	ZNF511-PRAP1	SAA1	CNPY3	NUDT4	C1orf132											1.4957	5.96392
		ZFR	4056.73	4337.84	5837.78	5317.69	-0.40532	Up	7.81e-10	9.52e-09			ATN1	ZNF547	SAA2-SAA4	CNTN2	NUTF2	C1orf147											0.594549	5.94856
		ZNF280C	193.672	178.316	308.328	289.226	-0.61457	Up	0.00069345	0.0029522			ATP11C	ZNF559-ZNF177	SCARNA13	CNTNAP4	PCDHA1	C1orf213											1.8953	4.477
		TRAF1	855.384	883.26	579.179	589.445	0.55165	Down	1.37e-06	1.01e-05			ATP1A1	ZNF564	SHPK	COL13A1	PCDHB10	C1orf63											5.21062	3.1902
		DCBLD2	10070.9	10789.3	12253.9	12112	-0.22253	Up	1.46e-05	8.94e-05			ATP1A1	ZNF587	SLC35E2	COL18A1	PCDHGA1	C1QTNF6											1.61353	5.33604
		SOAT1	2533.87	2861.38	4166.68	3863.95	-0.56498	Up	4.67e-14	9.17e-13			ATP2B1	ZNF587B	SLC6A10P	COL1A1	PI4KA	C1R											3.16993	5.03934
		PKP2	774.687	815.5	1244.38	1185.66	-0.59381	Up	5.79e-09	6.19e-08			ATP2B1	ZNF658B	SNHG12	COL4A1	PLGLB1	C1RL											4.55643	5.51287
		GDI2	6904.17	7053	9257.5	8399.38	-0.33599	Up	9.9e-09	1.02e-07			ATP2B4	ZNF737	SNHG16	COL4A2	PLSCR3	C1RL-AS1											0.731183	4.06615
		ATG5	768.923	773.893	1030.6	955.628	-0.35246	Up	0.0010316	0.0042101			ATP2B4	ZNF761	SNHG7	COL5A1	PPP4R1L	C1S											4.87283	3.41963
		TMCC3	1657.74	1591.77	1391.73	1399.61	0.21486	Down	0.011675	0.034913			ATP2C1	ZNF761	SNORD116-17	COL6A1	PPP4R1L	C20orf112											2.52607	5.17995
		USP13	944.15	1058.01	1641.29	1593.28	-0.67463	Up	1.21e-12	2.06e-11			ATP2C1	ZNF816-ZNF321P	SNORD3A	COL6A3	PRR20A	C20orf96											4.25323	4.54365
		CDK14	227.103	229.434	331.324	323.053	-0.47394	Up	0.0053307	0.017777			ATP2C1	ZSCAN5B	SRGAP2	COL7A1	RAB4A	C21orf33											2.09424	5.12331
		PPP1R12A	2155.75	2184.97	2956.37	2627.55	-0.35707	Up	5.23e-06	3.5e-05			ATP5E	A1BG	SRGAP2B	COLEC12	RAB6A	C22orf46											1.8679	6.11784
		RASGRF1	53.0292	39.2296	106.467	86.2602	-0.75945	Up	0.0050586	0.01695			ATP5G2	A1CF	STAG3L2	COLQ	RAB6A	C2orf68											4.48993	3.26502
		CROCC	561.418	564.668	421.608	416.925	0.40316	Down	0.0026119	0.0095666			ATP5H	A2M	SYNJ2BP	COMMD3	RABL2A	C2orf82											2.47249	5.26546
		ATP2B4	7200.44	7315.72	5057.6	5130.79	0.50663	Down	3.28e-21	1.28e-19			ATP5SL	AACS	TMED7	COMMD9	RALGAPA1	C3											2.44361	4.53909
		TMEM48	1839.88	2012.6	3927.34	3691.43	-0.96883	Up	4.29e-39	5.47e-37			ATP6AP1	AADAC	TMEM189	COQ10B	RBM14-RBM4	C3orf18											2.62994	5.86519
		FLYWCH1	952.22	899.903	481.23	537.858	0.82683	Down	3.73e-12	6.01e-11			ATP6AP2	AAK1	TMEM192	CPE	RGPD3	C4A											3.08066	2.70606
		TBXAS1	314.717	285.306	174.605	210.576	0.57344	Down	0.00176	0.0067752			ATP6V0A1	AAMDC	TMSB15A	CPS1	RGS8	C4B											2.65992	3.15121
		ALDH18A1	2276.8	2341.89	3010.03	3063.93	-0.38991	Up	1.87e-08	1.86e-07			ATP6V1G2	ABCA1	TNFSF12-TNFSF13	CRBN	RIMBP3	C4orf3											3.55336	4.2172
		TARBP1	631.739	659.77	488.895	477.814	0.39833	Down	0.0017029	0.0065828			ATP7A	ABCA2	TPSAB1	CREBZF	RNF5	C5orf15											5.88582	4.51162
		CDK17	1147.04	1169.75	1438.58	1314.2	-0.2425	Up	0.010201	0.031094			ATP8B2	ABCA3	TRIM39	CRHBP	RNFT1	C5orf45											2.69822	5.17727
		SLC2A3	1741.89	1484.78	1011.01	963.239	0.68874	Down	6.77e-12	1.06e-10			ATRAID	ABCA5	TRIM73	CRIP2	RP11-337C18.10	C5orf54											3.99548	2.79197
		WNK1	4839.49	4692.1	6162.29	5850.47	-0.33057	Up	1.37e-08	1.38e-07			ATRAID	ABCA8	TUBA3C	CRISPLD1	RPL10	C6orf1											3.43829	4.00612
		CCAR1	2318.3	2305.03	3241.7	2986.97	-0.42362	Up	5.3e-09	5.7e-08			ATXN1	ABCB1	UBBP1	CRY2	RPL31	C6orf203											0.536053	6.13302
		OGFR	4407.19	4468.61	2959.78	3386.14	0.47698	Down	3.45e-11	4.96e-10			ATXN1	ABCB4	UBBP2	CRYGD	RPL5	C6orf226											1.89918	3.73642
		CREB3L3	63.4045	59.4388	5.1104	7.6112	1.6342	Down	5.19e-08	4.78e-07			ATXN2L	ABCB6	USP6NL	CSGALNACT1	S100A11P1	C6orf70											2.09085	3.02865
		PTPRU	1472.14	1708.27	1224.79	1210.18	0.37506	Down	8.87e-05	0.00046245			ATXN7L3	ABCB8	WHAMMP2	CSGALNACT2	SAPCD1-AS1	C6orf89											3.61353	4.8861
		SNRNP40	828.869	936.755	1409.62	1335.34	-0.61826	Up	1.12e-09	1.33e-08			AUH	ABCB9	XG	CSNK1G1	SHPK	C7orf60											3.89239	3.83127
		QSER1	1957.47	2131.47	3566.21	3422.5	-0.76195	Up	1.56e-25	8.68e-24			AVIL	ABCC10	ZDHHC11	CSRNP2	SLC2A14	C8orf59											2.97636	3.05253
		BCAT1	2197.25	2524.96	3568.76	3443.64	-0.5612	Up	3.09e-13	5.6e-12			AVPR2	ABCC11	ZFX	CSRNP3	SLC35E2	C8orf82											2.22342	5.7112
		HDAC7	1453.69	1504.99	1167.73	1287.98	0.26218	Down	0.0046619	0.015781			AZIN2	ABCC2	ZNF177	CST2	SPANXA1	C9orf152											3.06178	3.34
		SPAG4	722.811	570.612	195.899	256.244	1.393	Down	2.51e-17	6.95e-16			B2M	ABCC3	ZNF561	CST4	SPANXA1	C9orf169											2.87184	3.52152
		NCKAP1	6220.56	6317.15	7267.85	6696.16	-0.15398	Up	0.0080945	0.025521			B2M	ABCC5	ZNF638	CTAGE5	SPANXA1	C9orf3											1.94486	3.95081
		TNK2	1793.77	1658.34	1265.68	1298.13	0.42004	Down	1.63e-06	1.19e-05			B3GALT4	ABCC6	A2ML1	CTDSP1	SRGAP2	C9orf37											2.59455	5.20809
		GPBP1	2128.08	2057.77	2497.28	2318.88	-0.19895	Up	0.0093342	0.028875			B3GALT6	ABCD1	A2MP1	CTDSP2	SRGAP2B	C9orf89											3.07211	4.56467
		CS	3072.24	3193.05	4254.41	4028.86	-0.39811	Up	9.58e-10	1.15e-08			B3GAT3	ABCD3	AACS	CTDSPL2	STAG3L2	CA11											2.22959	4.88184
		LTK	192.519	171.184	51.9558	55.8155	1.4192	Down	1.76e-09	2.04e-08			B3GNT5	ABCD4	AACSP1	CTHRC1	SYNJ2BP	CA12											4.04876	4.90744
		WAPAL	2767.89	2807.89	3532.99	3302.41	-0.29002	Up	2.23e-05	0.00013165			B4GALT1	ABCF3	AAGAB	CTNNBIP1	TBCAP2	CA9											1.46467	3.68574
		VMP1	3416.92	3241.79	2485.36	2324.8	0.46262	Down	7.78e-11	1.07e-09			B4GALT5	ABCG2	AARS2	CTSD	TCRDV2	CACFD1											2.84398	3.94411
		POLD1	1347.63	1660.72	2043.31	2146.36	-0.46562	Up	1.39e-06	1.03e-05			B4GAT1	ABCG5	ABAT	CTSK	TEN1	CACNA1F											3.6893	2.64875
		CA11	73.7798	66.5714	17.8864	16.9138	1.2277	Down	2.66e-05	0.00015413			B4GAT1	ABCG8	ABCA1	CTSO	TMEM183A	CACNB1											2.20789	4.55194
		MTMR1	1573.58	1752.25	2330.34	2168.35	-0.42723	Up	4.23e-07	3.38e-06			B9D1	ABHD11	ABCA11P	CTSW	TMEM189	CACNB3											3.64501	3.52829
		GPC1	3859.6	4020.44	2796.24	3038.56	0.42776	Down	4.06e-10	5.07e-09			B9D1	ABHD14A	ABCA12	CTTN	TMEM189	CACNG7											2.0072	3.84587
		RNF4	2562.69	2408.46	3411.19	3285.5	-0.42388	Up	1.22e-09	1.43e-08			BABAM1	ABHD15	ABCA6	CUBN	TMOD4	CALCOCO1											3.17473	3.36588
		LIMCH1	3393.87	3618.63	5206.65	4770.53	-0.50239	Up	7.06e-14	1.37e-12			BACE1	ABHD16A	ABCA9	CUL4B	TNFSF12-TNFSF13	CALCR											2.61353	4.64121
		NGFR	668.629	715.643	532.334	584.371	0.2958	Down	0.017558	0.049492			BAD	ABHD17A	ABCB10	CUL5	TNXA	CALHM2											2.96717	2.69376
		CDON	1178.17	1224.44	976.939	924.338	0.32831	Down	0.00084766	0.0035385			BAD	ABHD17A	ABCB4	CUX1	TP53TG3	CALHM3											1.53605	4.3699
		HIPK2	4344.94	4772.93	6996.99	7216.26	-0.63393	Up	3.55e-25	1.92e-23			BAIAP2	ABHD2	ABCB6	CXorf40A	TRAC	CALR											1.04963	3.56034
		TNPO3	1930.95	2053.01	2705.96	2627.55	-0.41446	Up	2.65e-08	2.58e-07			BAIAP2	ABHD3	ABCB7	CYP1A1	TRAPPC2	CAMK1D											4.56133	3.2545
		CTSA	6870.74	6509.73	5115.51	5045.38	0.39366	Down	2.97e-12	4.88e-11			BAIAP2L1	ABR	ABCC1	CYP27B1	TRIM34	CAMK2D											2.21412	3.88381
		SLC12A2	600.613	759.627	913.059	966.622	-0.44647	Up	0.00031274	0.0014463			BAMBI	ABRACL	ABCC13	CYP27C1	TRIM39	CAMK2G											3.53854	3.51521
		SNX24	659.407	675.224	1014.42	907.424	-0.50664	Up	8.11e-06	5.22e-05			BANF2	ABTB2	ABCC2	CYP7A1	TRIM73	CAMTA2											5.24527	3.33059
		CNN2	3699.36	3603.18	4222.04	4493.99	-0.25238	Up	6.98e-05	0.00037168			BATF2	ACAA1	ABCC4	CYTH1	TTC3	CAPG											0.238787	5.99064
		ABCA7	654.795	656.204	274.258	301.911	1.1186	Down	1.01e-15	2.39e-14			BAZ2B	ACACB	ABCC5	DAAM2	UGT1A1	CAPN1											3.98823	4.32054
		DDX20	638.656	696.622	903.69	893.047	-0.41286	Up	0.0002527	0.0011952			BBC3	ACADS	ABCD3	DAB2IP	UGT1A1	CAPN10											1.21412	4.4879
		BTBD1	1956.32	1849.73	2436.81	2263.06	-0.29887	Up	0.00015278	0.00075802			BBOF1	ACADSB	ABCF2	DACH1	USP6NL	CAPN11											1.91456	3.79961
		CHI3L2	88.7663	76.0816	37.4763	29.5991	0.88497	Down	0.0015636	0.0061037			BBOF1	ACADVL	ABHD11	DBP	ZDHHC11	CAPN2											2.9542	3.74713
		SBNO2	4130.51	4150.01	3412.05	3408.97	0.27682	Down	5.88e-06	3.89e-05			BBS1	ACAP3	ABHD14A	DBX2	ZNF20	CAPN5											4.58316	3.48186
		PMS1	426.539	395.862	569.81	498.956	-0.35548	Up	0.012212	0.036246			BBS10	ACBD3	ABHD14A	DCAF12	ZNF33B	CAPRIN2											2.61117	3.44569
		ZNF76	2224.92	2154.06	1595.3	1792.86	0.3628	Down	1.49e-05	9.1e-05			BBS12	ACBD5	ABHD17C	DCAF6	ZNF43	CAPS											4.35685	4.30726
		SLC9A3R2	4902.9	4919.15	3866.87	3966.28	0.32328	Down	3.81e-08	3.59e-07			BBS2	ACCSL	ABHD2	DCBLD1	ZNF638	CARD6											3.09085	3.23027
		UHRF1BP1	1773.02	1982.88	2415.52	2570.89	-0.40144	Up	8.47e-07	6.47e-06			BBS2	ACE2	ABHD5	DCLK1	A1BG	CASP7											2.91456	5.902
		GNAI3	3893.03	4070.37	4584.88	4534.58	-0.19365	Up	0.0013499	0.0053554			BBX	ACER3	ABHD6	DCLK2	A2M	CAT											1.33342	5.33496
		IPO5	4472.9	4625.52	8163.02	7857.29	-0.80925	Up	5.26e-48	1.23e-45			BCDIN3D	ACKR2	ABI2	DCTN6	AACS	CBX7											3.0054	3.65516
		WDR3	949.914	1018.78	1419.84	1392	-0.50128	Up	1.36e-07	1.18e-06			BCHE	ACLY	ABLIM1	DDI2	AAMDC	CC2D1B											3.56682	3.43456
		PKN2	2431.27	2358.53	2914.63	2674.07	-0.21903	Up	0.0031516	0.01124			BCHE	ACO2	ABR	DDR1	AANAT	CCBL1											1.72247	6.12655
		TRAM2	7442.53	7387.05	11938.8	11642.6	-0.66468	Up	8.84e-42	1.38e-39			BCKDHA	ACOT11	ABTB2	DDX17	AB074162	CCDC114											1.18903	2.61266
		MCM10	677.852	839.275	1612.33	1651.63	-1.0695	Up	2.08e-23	9.53e-22			BCKDHB	ACOT8	AC003989.4	DDX23	AB488780	CCDC115											1.53605	4.91247
		DGKA	329.703	305.515	183.123	135.31	0.88247	Down	4.11e-06	2.8e-05			BCKDHB	ACOX1	AC004941.5	DEM1	ABAT	CCDC12											1.64616	4.99492
		ERBB3	236.326	205.658	141.388	137.847	0.57736	Down	0.0042153	0.014468			BCKDHB	ACOX2	AC005523.2	DENND2A	ABCA1	CCDC130											4.42425	5.00517
		KARS	2350.58	2288.39	3309.84	3032.64	-0.44439	Up	1.28e-09	1.51e-08			BCL10	ACOX3	AC010524.4	DENND4B	ABCA13	CCDC142											4.39849	3.09082
		ADAT1	515.305	511.173	701.829	711.224	-0.44094	Up	0.0003393	0.0015493			BCL2L13	ACP1	AC018755.17	DGAT2	ABCA3	CCDC159											4.53107	3.36024
		NDUFB4	1329.19	1245.84	1059.56	1029.2	0.29429	Down	0.0020635	0.0077618			BCL3	ACP2	AC079807.4	DGCR6L	ABCA5	CCDC22											2.51854	4.13908
		SPEN	2494.68	2647.4	3724.63	3558.66	-0.49571	Up	5.57e-13	9.83e-12			BCL6	ACP5	AC144652.1	DGKG	ABCA7	CCDC24											3.31179	3.77559
		MYLK	1563.21	1981.69	2837.13	2679.14	-0.62174	Up	8.22e-11	1.13e-09			BCL9	ACP6	ACAA1	DHRS12	ABCB9	CCDC28B											1.4489	3.86558
		ZC3H15	1260.02	1214.93	1640.44	1576.36	-0.36984	Up	2.69e-05	0.00015569			BCL9L	ACRC	ACAA2	DHTKD1	ABCC1	CCDC57											4.07468	4.17868
		MAP2K4	1315.35	1295.76	1649.81	1498.56	-0.26361	Up	0.0036161	0.012713			BCOR	ACSL1	ACAD11	DHX38	ABCC10	CCDC69											2.90111	3.58478
		TMEM206	253.618	224.678	383.28	351.806	-0.56702	Up	0.00072144	0.0030628			BDNF	ACSL3	ACADSB	DIDO1	ABCC3	CCDC78											1.848	4.46989
		SLK	5505.81	5267.46	5003.94	4607.31	0.16295	Down	0.0090565	0.02814			BEND2	ACSL4	ACAP3	DISC1	ABCC5	CCDC85B											5.56712	2.54726
		COL17A1	615.6	694.245	388.391	439.758	0.62525	Down	4.55e-06	3.09e-05			BET1	ACSL5	ACBD3	DKK2	ABCC6	CCDC88B											2.71149	2.52238
		FAM107B	2280.26	2243.22	3405.23	3085.92	-0.51295	Up	4.65e-12	7.42e-11			BEX1	ACSM2B	ACKR1	DLEU1	ABCC6	CCNDBP1											1.21412	5.33852
		TBC1D1	1527.47	1543.03	2170.22	1997.52	-0.43228	Up	1.8e-07	1.52e-06			BEX3	ACSM3	ACKR1	DLG5	ABCC9	CCNG2											1.76553	3.3442
		MTHFD2	470.346	530.194	854.289	871.905	-0.75366	Up	5.59e-10	6.89e-09			BEX3	ACSM5	ACLY	DLL4	ABCD1	CCNL1											2.35332	5.50859
		YBX1	18763.1	19301	20771.2	22430.2	-0.18141	Up	0.00027704	0.0012959			BEX4	ACSS1	ACO1	DMPK	ABCD2	CCNL2											1.926	4.62588
		ELAVL1	3185.21	3386.82	4478.42	4609.85	-0.4625	Up	3.79e-13	6.82e-12			BFSP1	ACSS2	ACO2	DMWD	ABCF2	CCRL2											0.526069	6.00638
		SMARCD1	1607.02	1632.19	1916.4	1830.07	-0.20602	Up	0.011238	0.033789			BHLHE40	ACSS3	ACOT11	DNAH1	ABCG1	CCS											4.20398	4.28898
		NFYC	1132.06	1050.88	1344.89	1370.86	-0.30699	Up	0.0011185	0.0045259			BHLHE41	ACTG1	ACOT7	DNAH5	ABCG2	CD14											4.02148	3.83651
		SLC9A3	321.634	317.403	75.8043	104.02	1.5885	Down	4.73e-15	1.05e-13			BICD1	ACTR3C	ACOX1	DNAJB14	ABHD12	CD151											2.95233	3.82563
		NGEF	415.011	353.066	178.012	200.428	0.92732	Down	9.92e-08	8.78e-07			BICD1	ACVR1	ACP2	DNAJC15	ABHD14A	CD164											3.91265	4.38512
		ASPM	3003.07	3247.73	5863.34	5298.24	-0.82522	Up	1.87e-32	1.61e-30			BIK	ACVR2A	ACP5	DNAJC16	ABHD15	CD22											3.94392	3.26751
		ISOC1	274.368	267.474	427.57	419.462	-0.59779	Up	0.00012649	0.00063914			BIN1	ACVR2B	ACPP	DNAJC2	ABHD16A	CD276											4.30524	3.61849
		MSANTD3	932.622	1066.33	1371.29	1280.37	-0.39593	Up	0.00010038	0.00051748			BIN1	ACY1	ACSL1	DNAJC27	ABHD17C	CD27-AS1											4.23496	3.87472
		MTFR1	564.876	634.806	785.299	745.897	-0.33737	Up	0.005399	0.017976			BIRC2	ACYP2	ACSL3	DNAJC7	ABHD4	CD46											3.13258	5.24538
		MYO9A	921.094	971.229	1183.91	1124.77	-0.27889	Up	0.0052487	0.017531			BIRC3	ADAM11	ACSL4	DNAL4	ABHD6	CD47											5.00585	3.34907
		PFKP	11283.7	11299.3	9644.18	9639.16	0.22647	Down	1.66e-06	1.21e-05			BIRC3	ADAM22	ACSL5	DNASE2B	ABHD8	CD55											1.1177	3.00639
		KLF6	6368.12	6093.66	5602.71	5677.11	0.14259	Down	0.010141	0.030945			BIRC3	ADAM32	ACSS1	DNM1	ABI1	CD58											0.604071	2.51121
		TRAM1	2923.52	2788.87	3438.45	3104.52	-0.19282	Up	0.0083062	0.026088			BIVM	ADAMTS4	ACTA2	DNM2	ABL1	CD59											3.63807	5.19562
		TNFRSF1A	4985.9	5022.57	3767.22	3743.02	0.41033	Down	2.29e-12	3.81e-11			BIVM	ADAMTS6	ACTB	DOCK3	ABLIM1	CD63											4.20633	3.14266
		CACNB1	254.771	280.551	144.795	183.514	0.62174	Down	0.0013735	0.0054417			BLACAT1	ADAMTS9	ACTR1A	DOK2	ABLIM3	CD74											5.43962	3.27028
		EVI5	2405.91	2389.44	2879.71	2740.88	-0.22585	Up	0.0014154	0.0055898			BLCAP	ADAMTSL5	ACTR3B	DPCD	ABR	CD82											1.25096	3.67023
		PKM	84097.4	80817.7	67944.5	67422.5	0.28352	Down	5e-12	7.94e-11			BLOC1S6	ADAP1	ACTR3C	DPP9	ABRACL	CD9											1.7866	4.89899
		DHX29	1650.82	1635.75	2150.63	1935.78	-0.30793	Up	0.00025335	0.0011979			BMF	ADAT3	ACVR1C	DPPA4	ABTB1	CD99											1.3505	6.26235
		DNTTIP2	1940.18	1980.5	3113.94	2813.61	-0.5864	Up	2.85e-14	5.77e-13			BMF	ADCK2	ACVR2A	DPPA5	ABTB2	CD99L2											1.43296	4.67134
		RRP15	637.503	631.24	996.529	1053.73	-0.66851	Up	1.16e-09	1.37e-08			BMP1	ADCY7	ACVRL1	DPYSL2	AC005306.3	CDC42BPB											1.08406	3.02258
		DHX8	1917.12	1932.95	2287.76	2255.45	-0.23508	Up	0.0016998	0.0065727			BMPR2	ADGRE5	ADA	DPYSL3	AC007292.3	CDC42BPG											2.49825	4.88664
		IARS2	5618.79	5754.86	6529.39	6263.17	-0.16818	Up	0.0024554	0.0090676			BMPR2	ADGRG1	ADAM12	DSC2	AC007365.3	CDC42EP2											0.773996	5.47458
		SYT1	78.391	108.179	200.157	184.36	-0.86606	Up	0.00012709	0.00064172			BNIP3L	ADGRG3	ADAM17	DSTN	AC009237.8	CDC42EP4											2.58256	3.05261
		NAV3	421.928	456.49	837.254	833.849	-0.88729	Up	6.28e-13	1.1e-11			BNIP3L	ADGRG4	ADAM22	DUSP19	AC017104.6	CDCP1											2.08746	4.30324
		ROCK1	2660.68	2648.59	3266.4	3118.05	-0.26259	Up	0.00011231	0.00057358			BORCS7	ADGRL1	ADAM23	DUSP3	AC018816.3	CDH11											1.53605	3.93506
		CBFB	1159.73	1090.11	1832.93	1724.36	-0.64575	Up	6.18e-13	1.08e-11			BPHL	ADGRL2	ADAMTS2	DUSP4	AC068039.4	CDIPT											1.75702	5.34818
		RASSF1	649.031	682.357	880.693	1008.91	-0.48569	Up	2.98e-05	0.00017063			BPTF	ADH4	ADAMTS5	DVL3	AC091133.1	CDK10											1.53107	4.37627
		IFI35	1243.88	1144.79	542.554	494.728	1.1604	Down	3.78e-25	2.03e-23			BPTF	ADH6	ADAMTS9-AS2	DYNC1LI2	AC092620.2	CDK18											2.28983	5.95817
		PLEKHH3	650.184	641.939	431.829	470.203	0.49316	Down	0.00014423	0.00071971			BRAF	ADIPOR2	ADAP1	DYRK1B	AC144652.1	CDK5RAP3											3.98823	3.2501
		OTUD5	2253.74	2160	1729.87	1756.5	0.33465	Down	1.5e-05	9.2e-05			BRD3	ADM2	ADAP2	DYX1C1	ACAA1	CDKN1A											1.24489	2.33744
		TFE3	4145.5	3996.66	3535.55	3641.54	0.18009	Down	0.0038834	0.013483			BRE	ADORA2B	ADAT1	E2F1	ACAA2	CDKN1C											2.01792	4.69296
		ACSL4	3136.79	3384.44	4632.58	4207.3	-0.43289	Up	7.87e-10	9.59e-09			BRE	AES	ADAT2	E2F2	ACACA	CDON											2.18587	5.62366
		GRIPAP1	1638.14	1657.15	1161.77	1140.83	0.50602	Down	6.81e-09	7.2e-08			BRI3	AFAP1	ADCY3	E2F3	ACACB	CEBPB											3.51728	4.29852
		FTSJ1	2139.61	2136.23	2583.31	2518.46	-0.25106	Up	0.00050885	0.0022292			BRSK1	AFF4	ADD3	E2F8	ACAD10	CEBPD											4.92505	3.36367
		PRR11	1680.8	1825.96	3538.95	3283.81	-0.94453	Up	8.2e-35	8.08e-33			BRWD1	AFM	ADH1B	EAPP	ACAD11	CELSR3											0.464668	6.13453
		POLR1A	2756.37	3096.76	4434.13	4391.66	-0.58466	Up	5.05e-17	1.36e-15			BRWD3	AFMID	ADHFE1	EBI3	ACADVL	CENPT											1.35614	4.37128
		IP6K2	1158.57	1186.4	812.554	842.306	0.48841	Down	1.14e-06	8.52e-06			BSDC1	AFTPH	ADNP	EDIL3	ACAP3	CERCAM											2.13093	4.1033
		SRBD1	429.998	432.714	677.98	637.649	-0.57876	Up	8.99e-06	5.75e-05			BSG	AGA	ADORA1	EDNRB	ACBD5	CERS4											2.65306	3.64153
		KIF2A	1232.35	1349.26	2050.98	1945.08	-0.61707	Up	1.3e-12	2.2e-11			BST2	AGAP1	ADORA2B	EFCAB7	ACCS	CES4A											3.26303	5.38503
		PSME4	2650.31	2690.2	3306.43	3094.37	-0.25777	Up	0.00020483	0.00099033			BTC	AGAP2	ADPRH	EFNA4	ACOT13	CFB											2.926	3.10429
		PPP2R5B	934.928	865.428	550.22	580.988	0.64459	Down	2.86e-08	2.77e-07			BTG1	AGBL2	ADRA1B	EFR3B	ACOT7	CFI											1.46467	5.10571
		PITX1	3075.69	3049.21	2635.26	2678.3	0.20244	Down	0.0025414	0.0093405			BTG2	AGGF1	ADRBK2	EGF	ACOT8	CFP											1.33914	5.37929
		GPR116	8360.17	8115.77	7132.42	6539.71	0.26667	Down	3.81e-06	2.62e-05			BTN3A1	AGO2	ADRM1	EGLN3	ACOX1	CHAD											4.56621	3.80369
		NUP133	1930.95	1836.66	2387.41	2367.08	-0.33013	Up	1.29e-05	7.97e-05			BTN3A1	AGPAT2	ADSS	EGR2	ACOX2	CHD2											2.73769	3.66143
		NUCKS1	10483.6	11715.4	17231.4	16419.9	-0.59474	Up	3.69e-25	1.99e-23			BTN3A2	AGPAT3	ADSSL1	EHBP1	ACP2	CHD3											1.75275	5.62012
		DNAJA2	1528.62	1615.55	1889.15	1843.6	-0.24297	Up	0.0031158	0.011136			BTN3A2	AGR2	ADTRP	EIF4EBP2	ACP6	CHI3L2											1.76129	3.10543
		BCL3	1955.16	1907.98	1206.91	1251.62	0.63905	Down	2.86e-14	5.78e-13			BTN3A3	AGRN	AEBP2	ELF1	ACSF2	CHMP2A											3.13914	4.66992
		MAOB	131.42	102.235	46.8454	39.7474	1.0612	Down	5.5e-05	0.00029783			C10orf10	AGT	AEN	ELF2	ACSL1	CHMP5											4.20242	3.57119
		RORA	79.5438	95.102	46.8454	46.5129	0.64971	Down	0.016229	0.046283			C10orf11	AGTR1	AF001548.5	ENG	ACSL3	CHPF2											3.83794	3.28603
		TGFBR3	1223.13	1094.86	936.056	799.176	0.40323	Down	0.00028657	0.0013362			C10orf55	AGXT	AF131215.4	ENKUR	ACSL5	CHST15											2.45681	3.8319
		HES2	305.494	322.158	185.678	155.607	0.78801	Down	1.72e-05	0.00010362			C11orf1	AHCYL1	AFAP1	ENO4	ACSS1	CIB1											1.55582	2.70061
		ATP1B3	2168.43	2183.78	2514.32	2543.83	-0.21375	Up	0.0029183	0.010535			C11orf54	AHCYL2	AFAP1L1	ENTPD6	ACSS2	CIITA											5.42962	3.19326
		NEDD4	990.263	1048.5	1632.77	1428.37	-0.57	Up	1e-08	1.04e-07			C11orf57	AHDC1	AFF4	EPAS1	ACSS3	CIR1											1.30451	5.05074
		PTPN3	634.045	538.515	690.756	782.262	-0.31288	Up	0.015397	0.044381			C11orf63	AHNAK2	AFG3L2	EPC1	ACTR10	CIRBP											2.56071	5.49984
		EXOC5	3273.98	3290.53	4045.74	3573.03	-0.21172	Up	0.0033278	0.011797			C11orf68	AHR	AFTPH	EPC2	ACTR1A	CITED1											4.44095	4.25081
		MNT	691.685	633.617	438.643	509.95	0.45762	Down	0.00059805	0.0025931			C11orf70	AHSG	AGFG1	EPHA4	ACTR3	CITED2											0.847997	6.39626
		GBA2	1404.12	1384.92	1079.15	1044.43	0.38387	Down	3.13e-05	0.00017829			C11orf70	AIFM1	AGGF1	EPHB4	ACVR1	CLASRP											5.6851	5.06245
		NDST1	6768.14	6806.93	8607.62	8498.33	-0.33116	Up	6.87e-11	9.5e-10			C11orf87	AIFM3	AGO3	EPSTI1	ACVR1C	CLDN15											2.93734	2.25537
		ASNS	1209.3	1412.26	2081.64	2264.75	-0.71196	Up	1.72e-14	3.59e-13			C11orf96	AK1	AGPAT1	ERAP2	ACVR2A	CLDN2											4.24717	4.04566
		ST6GALNAC2	219.034	222.301	127.76	113.322	0.75491	Down	0.00023794	0.0011319			C12orf57	AKAP11	AGPAT3	ERCC6	ACVR2B	CLDN4											2.64616	5.19449
		PABPC1	26890.4	27819.7	37276.1	35380.2	-0.40694	Up	4.16e-19	1.38e-17			C12orf76	AKAP12	AGPAT4	ERGIC3	ADAM10	CLDN7											4.05572	3.99535
		C16orf80	342.384	307.893	479.526	475.277	-0.51777	Up	0.00048781	0.0021517			C12orf76	AKAP13	AGPAT5	ERV3	ADAM15	CLDND1											1.43829	5.53823
		CSNK2A2	1224.28	1338.56	1794.6	1657.55	-0.41989	Up	3.88e-06	2.66e-05			C14orf159	AKAP6	AGPAT9	ESYT2	ADAM17	CLIC1											1.25701	5.32111
		PTPN21	1095.17	1166.19	1416.43	1396.23	-0.30732	Up	0.00087244	0.0036327			C14orf93	AKIRIN2	AGR2	EVPL	ADAM19	CLIC3											2.52857	2.60513
		TCOF1	2103.88	2589.15	3745.93	3838.58	-0.67869	Up	1.58e-15	3.69e-14			C15orf48	AKR1A1	AGTPBP1	EXOG	ADAM22	CLIC6											6.56514	3.54324
		RAD18	812.73	789.347	1527.16	1490.1	-0.88934	Up	1.97e-20	7.26e-19			C15orf48	AKR1B10	AHCTF1	F2R	ADAM28	CLIP2											1.89142	4.08678
		ATP2B1	4173.17	4293.86	4859.99	4786.6	-0.1864	Up	0.001497	0.0058698			C15orf57	AKR1C1	AHCYL1	F2RL1	ADAM8	CLIP4											2.47508	4.83182
		MAP4K4	14840.1	14612.4	12345	11989.3	0.27376	Down	3.87e-09	4.24e-08			C15orf57	AKR1C2	AHNAK	FAM102A	ADAM9	CLK1											4.88166	3.14819
		WDR1	20343.6	20490.9	22536.9	22108	-0.12805	Up	0.0028921	0.010463			C16orf45	AKR1C3	AHR	FAM107B	ADAMTS12	CLK2											4.46597	4.12761
		ARHGAP10	469.193	468.377	700.125	673.168	-0.52514	Up	3.28e-05	0.00018603			C16orf62	AKR1C4	AHRR	FAM109A	ADAMTS15	CLK3											1.0635	5.52357
		ING3	219.034	212.791	317.697	306.139	-0.48189	Up	0.0055548	0.018404			C17orf49	AKR1C6P	AIFM2	FAM111B	ADAMTS17	CLK4											0.807355	3.23874
		TRIP13	634.045	657.393	1373	1327.73	-1.0326	Up	7.97e-24	3.79e-22			C17orf58	AKR7A2	AIM1L	FAM115A	ADAMTS9	CLSTN3											2.16027	2.88624
		ATP6AP1	3546.04	3257.24	2889.08	2926.08	0.22351	Down	0.001232	0.004925			C17orf58	AKR7A2P1	AIMP1	FAM126B	ADAP1	CLU											2.52607	4.84805
		TCF3	2627.25	2970.75	3356.68	3408.13	-0.2692	Up	0.0002536	0.0011987			C17orf58	AKR7L	AIPL1	FAM13A	ADAR	CMBL											1.73552	5.31963
		TRIB2	3137.95	2775.79	1733.28	1559.45	0.82784	Down	1.78e-22	7.76e-21			C17orf62	AKT1S1	AK021804	FAM13B	ADCY10P1	CMTM7											1.83592	2.96639
		DAZAP1	2980.01	3034.94	3827.69	3954.44	-0.3674	Up	9.72e-09	1.01e-07			C17orf97	AKT2	AK025288	FAM151B	ADCY6	CNGA1											3.85	3.33167
		MBD3	2146.53	2282.45	2496.43	2538.76	-0.18239	Up	0.013276	0.038982			C17orf97	ALAD	AK090844	FAM161B	ADD1	CNIH3											0.887525	6.06721
		HLTF	1367.23	1399.19	1839.75	1874.89	-0.41702	Up	5.07e-07	4e-06			C18orf32	ALB	AK1	FAM179B	ADH5	CNPY3											0.516015	6.49999
		FAM50A	2601.89	2401.33	2109.74	2134.52	0.23369	Down	0.0019623	0.0074378			C19orf38	ALDH1A1	AK2	FAM182A	ADHFE1	CNPY4											0.722466	6.26192
		FAM3A	1254.26	1271.99	1016.97	979.307	0.33091	Down	0.00052352	0.0022867			C19orf60	ALDH1B1	AK3	FAM20C	ADIPOR2	CNTNAP1											2.9782	5.49892
		CPSF1	3785.82	3592.48	2803.06	2909.17	0.36473	Down	4.34e-08	4.05e-07			C19orf60	ALDH2	AK6	FAM27C	ADIRF	CNTNAP3											0.978196	5.24998
		CYBRD1	3571.4	3623.39	4067.88	3950.21	-0.15466	Up	0.012361	0.036651			C19orf66	ALDH3A2	AK7	FAM38B	ADNP	COA5											1.9782	4.95171
		PDCD2	1397.2	1405.13	1648.11	1666.85	-0.23752	Up	0.0048627	0.016375			C1GALT1C1	ALDH4A1	AKAP10	FAM43A	ADO	COL13A1											2.14731	3.15002
		ACTN1	12255.5	12586.8	17774.8	17995.4	-0.52297	Up	1.43e-30	1.1e-28			C1GALT1C1	ALDH9A1	AKAP11	FAM46C	ADORA1	COL15A1											0.15056	2.6469
		SPEG	509.541	488.587	216.34	217.342	1.1172	Down	4.92e-13	8.74e-12			C1orf106	ALDOB	AKAP12	FAM53C	ADPRH	COL17A1											2.11103	4.052
		LNX1	156.782	153.352	101.356	96.4085	0.5396	Down	0.016706	0.047384			C1orf122	ALG12	AKAP8	FAM54B	ADPRHL1	COL18A1											4.30232	3.46431
		ALDH3A2	2786.34	2573.7	1540.79	1555.22	0.77843	Down	1.93e-23	8.87e-22			C1orf21	ALG13	AKAP9	FAM73A	ADSSL1	COL1A2											2.04963	3.62804
		TFRC	6212.49	6777.21	10238.7	10516.1	-0.67021	Up	1.33e-32	1.17e-30			C1orf53	ALG13	AKIRIN2	FAM73B	ADTRP	COL27A1											1.41684	5.59497
		SREBF1	10955.1	11146	6333.49	6696.16	0.75651	Down	1.56e-47	3.49e-45			C1QTNF1	ALG2	AKR1B1	FAM76B	AES	COL4A3BP											1.15056	3.68436
		AFF4	5511.58	5784.58	6491.06	6160	-0.16196	Up	0.0050613	0.016955			C1QTNF1	ALG3	AKR1B10	FAM82A1	AF001548.5	COL4A5											3.0197	2.65363
		MPP5	2913.15	3175.22	3759.55	3642.38	-0.2783	Up	4.83e-05	0.00026492			C1QTNF6	ALPK1	AKR1C1	FAM89B	AF131215.8	COL5A1											3.03738	3.74388
		SMC1A	5100.03	5550.39	9236.2	8996.44	-0.76858	Up	1.13e-40	1.59e-38			C1QTNF6	ALS2CR12	AKR1C1	FANCC	AF289551	COL6A1											1.4957	2.68595
		HSD17B10	785.063	904.658	959.052	1115.46	-0.28497	Up	0.013705	0.040131			C1R	ALX1	AKR1C3	FANK1	AF520793	COL6A2											3.8885	3.18021
		HMMR	156.782	142.653	310.883	335.738	-0.99245	Up	8.27e-08	7.41e-07			C1R	AMBP	AKR1C4	FBLN1	AFAP1L2	COL7A1											3.12598	3.7394
		P4HA2	1925.19	1692.82	1240.12	1370.86	0.45891	Down	1.15e-06	8.59e-06			C1RL	AMBRA1	AKT1	FBN1	AFF1	COL8A2											1.5008	3.94209
		NFATC3	349.301	376.842	573.217	480.351	-0.50213	Up	0.00072132	0.0030628			C1S	AMDHD1	AKT1S1	FBXL13	AFF3	COLGALT2											3.09592	3.01692
		ACADVL	9996	9404.4	4905.99	5346.44	0.911	Down	1.52e-52	4.49e-50			C21orf33	AMDHD2	AKT3	FBXL7	AFF4	COMMD6											3.19535	3.57523
		CRMP1	236.326	238.944	311.735	385.634	-0.50224	Up	0.0039277	0.013614			C21orf33	AMIGO2	AKTIP	FBXO5	AFTPH	COPA											1.23266	4.81001
		TMEM38A	1156.27	1058.01	608.99	586.908	0.85822	Down	5.94e-15	1.31e-13			C2orf42	AMN	AL833181	FCGRT	AGA	COPG1											3.37295	3.72198
		AP1M1	4264.24	4342.6	4902.58	5059.76	-0.20902	Up	0.00035974	0.0016326			C2orf68	AMN1	ALDH18A1	FGF14	AGAP1	COQ5											1.89142	5.05431
		PVR	3230.17	3392.76	3752.74	3854.65	-0.19772	Up	0.0021349	0.0079955			C3	AMPD2	ALDH2	FGF18	AGAP3	CORO1B											3.84298	3.98588
		SCARB1	896.885	1010.46	1186.47	1178.04	-0.30111	Up	0.0031237	0.011162			C3AR1	AMPD3	ALDH3A2	FGFR1OP	AGBL2	COX5B											1.5509	5.22273
		MCM2	1972.46	2406.08	4061.07	3863.11	-0.83889	Up	3.29e-23	1.48e-21			C4B	ANGPTL2	ALDH3B2	FGFRL1	AGFG1	COX6B1											4.83643	2.87861
		PANX2	107.211	120.066	68.1387	49.8956	0.71622	Down	0.0054518	0.018128			C4orf3	ANGPTL3	ALDH5A1	FHOD1	AGFG2	COX6C											2.11437	4.72384
		SELO	743.562	763.194	588.548	635.958	0.28706	Down	0.015488	0.044556			C4orf33	ANGPTL4	ALDH7A1	FHOD3	AGGF1	COX7A2											3.80116	3.07891
		LLGL2	598.308	532.571	350.063	330.664	0.68894	Down	1.33e-06	9.85e-06			C4orf48	ANGPTL6	ALDH9A1	FIBCD1	AGL	COX7C											1.5509	4.89681
		CLCN4	1474.44	1601.28	1968.36	1974.68	-0.35164	Up	2.24e-05	0.0001319			C5orf15	ANGPTL8	ALDOA	FILIP1L	AGO2	CPD											3.31904	4.04263
		NLE1	423.081	504.041	728.232	739.132	-0.62993	Up	1.47e-06	1.08e-05			C5orf24	ANK1	ALDOB	FKBP15	AGO3	CPE											1.38957	3.42602
		GSDMB	39.1955	39.2296	15.3312	9.30258	0.80306	Down	0.0076279	0.024215			C5orf51	ANK2	ALDOC	FKBP1A	AGO4	CPEB2											1.95606	5.28161
		PPP2R3A	765.465	754.872	1023.78	964.931	-0.37475	Up	0.00045781	0.0020297			C6orf1	ANKEF1	ALG13	FKBP9L	AGPAT3	CPNE2											4.43162	4.01893
		FERMT2	1828.35	1694	2247.73	2215.7	-0.33545	Up	2.18e-05	0.00012886			C6orf1	ANKRD13B	ALG9	FLJ41309	AGPAT4	CPNE7											3.81762	5.40191
		IGF2BP2	1759.19	2013.78	2837.13	2599.65	-0.51669	Up	9.38e-10	1.13e-08			C6orf120	ANKRD13D	ALKBH1	FLRT2	AGPAT6	CPOX											2.12763	3.23531
		PICALM	6346.21	6285.05	7480.78	6670.79	-0.16216	Up	0.0093128	0.028821			C6orf163	ANKRD36BP1	ALMS1-IT1	FLVCR2	AGPS	CPSF1											1.64155	4.42782
		NOTCH3	49.5708	33.2857	7.6656	14.3767	0.89139	Down	0.0030417	0.01093			C6orf58	ANKRD42	ALOX12B	FMNL2	AGR2	CPSF3L											4.765	3.54666
		PPP2R2C	372.357	325.724	235.93	204.657	0.60372	Down	0.00049662	0.0021841			C6orf62	ANKRD50	ALOX15B	FMO4	AGT	CRAT											3.32769	5.77322
		C17orf85	959.137	936.755	1365.33	1319.27	-0.48877	Up	3.16e-07	2.58e-06			C6orf89	ANKRD9	ALYREF	FN1	AGTPBP1	CREB3L3											5.02636	3.09634
		CA12	2968.48	2882.78	1057.85	1077.41	1.4296	Down	3.5e-75	1.99e-72			C7orf69	ANKS1A	AMBRA1	FN3KRP	AGTRAP	CREBRF											4.36247	3.43175
		MGLL	1079.03	1100.81	1297.19	1385.24	-0.29185	Up	0.0019774	0.0074835			C8orf82	ANKS4B	AMFR	FNDC3B	AHCYL2	CREBZF											4.55704	5.59488
		NUAK1	1465.22	1371.85	1719.65	1694.76	-0.26158	Up	0.0022093	0.008248			C9orf16	ANO10	AMMECR1	FNIP1	AHI1	CREG2											1.51602	4.89133
		ZZEF1	1324.58	1318.35	1655.77	1649.09	-0.31583	Up	0.0002134	0.0010251			C9orf69	ANO8	AMMECR1L	FNTB	AHNAK	CRELD1											4.23879	3.62217
		ENO1	97656.7	94361.4	82676.1	83123.6	0.21086	Down	1.6e-07	1.37e-06			C9orf72	ANO9	AMOT	FOLR1	AHNAK2	CRIP2											1.78241	2.94903
		C19orf10	3410.01	3441.5	2302.24	2439.81	0.52387	Down	2.48e-14	5.08e-13			C9orf85	ANPEP	AMPD3	FOXJ1	AHR	CRIPT											2.57046	5.34879
		ANO8	1933.26	2001.9	783.595	887.127	1.2049	Down	1.28e-37	1.57e-35			CA11	ANTXR2	AMPH	FOXQ1	AHRR	CRISPLD2											0.356144	6.24762
		ARHGEF10L	517.611	512.362	377.318	362.8	0.44938	Down	0.0013514	0.0053599			CA12	ANXA6	ANAPC16	FOXS1	AHSA2	CROCC											1.62761	6.31575
		TIPIN	178.685	255.587	409.684	379.714	-0.77662	Up	1.71e-05	0.00010312			CA12	AOC3	ANAPC7	FRAT1	AIFM2	CROCCP2											0.83996	5.49089
		EIF4G3	3637.11	3594.86	4285.07	3966.28	-0.18795	Up	0.0038713	0.013447			CACNA1G	AOC3	ANG	FRK	AIG1	CRTAM											0.495695	3.64138
		NUP37	351.607	359.01	697.57	604.667	-0.82385	Up	3.75e-09	4.1e-08			CACNA2D4	AOX1	ANGPT1	FRMD5	AIM1	CRYZ											3.88947	3.56961
		GTSE1	1361.47	1476.46	2269.02	2333.26	-0.68457	Up	6.21e-17	1.65e-15			CACNB3	AP1G1	ANK3	FRMD8	AIM2	CSAD											1.40054	5.51964
		GRAMD4	705.519	747.74	401.167	457.518	0.72145	Down	3.15e-08	3.02e-07			CACNG6	AP1G2	ANKDD1A	FRMPD3	AIP	CSF1											1.31615	4.94193
		TIMM21	363.135	462.433	611.545	604.667	-0.52565	Up	0.00025176	0.0011919			CACNG6	AP1M1	ANKEF1	FRS2	AK021804	CSF1R											1.35614	5.4483
		RASAL2	1487.12	1629.81	2293.72	2290.12	-0.54635	Up	1.64e-11	2.46e-10			CACNG8	AP2A1	ANKFY1	FSCN1	AK026905	CSNK1D											4.22188	3.05329
		VPS9D1	348.148	339.99	171.199	191.971	0.83562	Down	1.9e-06	1.36e-05			CALB2	AP2B1	ANKH	FURIN	AK056982	CSPG4											2.8679	4.4521
		ZNF37A	929.164	927.245	1188.17	1049.5	-0.26102	Up	0.012678	0.037412			CALCOCO1	AP3D1	ANKHD1	FUT6	AK1	CSRP1											3.26454	3.47051
		SLC25A3	9883.03	10647.9	12290.5	12425.7	-0.26572	Up	3.21e-07	2.61e-06			CALHM2	AP4S1	ANKMY1	FZD8	AK3	CST1											1.32193	2.73586
		FOSL2	7909.42	8263.18	7234.63	7535.09	0.12981	Down	0.01546	0.044521			CALM1	AP5B1	ANKRD10	G6PD	AK5	CST2											2.5008	4.7316
		FRYL	1879.08	1924.63	2510.06	2576.81	-0.41299	Up	2.46e-08	2.41e-07			CALR	AP5M1	ANKRD10-IT1	GABARAPL1	AK9	CST3											0.831877	4.98744
		FSCN1	2264.12	2270.56	1577.41	1611.88	0.49925	Down	1.01e-10	1.37e-09			CALY	AP5S1	ANKRD11	GABARAPL3	AKAP10	CST4											4.46663	3.77998
		ACTB	128357	139504	182820	172714	-0.40576	Up	1.65e-16	4.23e-15			CAMK1D	APEH	ANKRD12	GABRA3	AKAP13	CSTB											3.58976	3.75947
		MOCOS	1008.71	1137.66	1426.65	1407.23	-0.39056	Up	5.3e-05	0.00028832			CAMLG	APH1A	ANKRD13C	GALM	AKAP8L	CTB-31O20.4											1.73118	3.6094
		PLD1	620.211	605.086	425.015	398.319	0.54424	Down	4.19e-05	0.00023262			CAPG	APLP2	ANKRD17	GALNT10	AKAP9	CTB-55O6.8											1.46989	6.22968
		WDR62	794.285	972.418	1860.19	1860.52	-1.0434	Up	1.01e-24	5.25e-23			CAPN12	APMAP	ANKRD20A11P	GALNT2	AKNA	CTB-89H12.4											1.66903	5.33893
		DLG1	4630.83	4568.46	5720.24	5478.37	-0.28106	Up	1.14e-06	8.53e-06			CAPN12	APOA1	ANKRD22	GALNT5	AKNAD1	CTBS											2.38405	4.04333
		BCAP29	1217.37	1324.3	1621.7	1553.53	-0.3139	Up	0.0004978	0.0021886			CAPN5	APOA2	ANKRD23	GAS2L1	AKR1A1	CTC-529P8.1											0.687061	4.02269
		SEC31B	291.661	305.515	58.7696	98.0999	1.6234	Down	1.15e-13	2.17e-12			CAPNS1	APOA4	ANKRD44	GATA6	AKR1B1	CTD-2003C8.1											4.43229	2.94248
		SART3	1708.46	1789.11	2119.11	2056.71	-0.25135	Up	0.0014179	0.005598			CAPNS1	APOA4	ANKRD46	GBA2	AKR1B10	CTD-2020K17.1											2.05311	3.68763
		MCM6	2146.53	2528.52	4055.11	4086.37	-0.78694	Up	5.81e-24	2.81e-22			CAPRIN2	APOA5	ANKRD50	GBP2	AKR1C1	CTD-2021J15.2											1.65535	3.65092
		RBMS2	1316.51	1331.43	1778.42	1688.84	-0.38087	Up	9.05e-06	5.78e-05			CAPRIN2	APOB	ANKRD54	GBP4	AKR1C3	CTD-2228K2.7											2.0036	4.09977
		MLH1	960.29	1023.54	1363.63	1349.72	-0.44034	Up	3.8e-06	2.61e-05			CAPZB	APOBEC1	ANLN	GGT5	AKT1S1	CTD-2339L15.1											2.61589	5.01748
		UNG	1954.01	2236.09	3030.47	3100.29	-0.53982	Up	6.48e-12	1.02e-10			CAPZB	APOC1	ANO6	GINS3	AKT2	CTD-2368P22.1											2.34767	4.22732
		PLXNA2	1266.94	1327.86	879.841	876.133	0.54816	Down	1.73e-08	1.72e-07			CARD19	APOC3	ANO9	GJB3	AKTIP	CTD-2562J17.7											4.83289	3.41838
		SPAG5	591.391	561.102	1055.3	1094.32	-0.86765	Up	4.5e-15	1e-13			CARF	APOC3	ANP32A-IT1	GJB4	ALAD	CTD-2619J13.14											3.13586	3.4735
		ANKRD13A	1474.44	1556.11	2217.92	2051.64	-0.48493	Up	6.04e-09	6.42e-08			CASC4	APOD	ANP32E	GLB1	ALAS1	CTD-3018O17.3											2.78241	4.17749
		MCAM	1703.85	1696.38	2023.72	2258.83	-0.32632	Up	9.41e-05	0.00048841			CASC4	APOE	ANTXR1	GLCE	ALDH1A3	CTD-3184A7.4											1.63691	3.46452
		MBNL3	190.213	222.301	361.987	334.047	-0.6848	Up	9e-05	0.00046883			CASD1	APOF	AP1B1	GLI3	ALDH2	CTD-3252C9.4											0.443607	5.92281
		RAP1GAP	102.6	95.102	54.511	48.2043	0.70152	Down	0.0076558	0.024291			CASK	APOH	AP1G1	GLP2R	ALDH3A1	CTDSP1											3.4019	2.85067
		STXBP2	1248.49	1107.94	764.005	670.631	0.69051	Down	6.89e-10	8.42e-09			CASP1	APOL6	AP1S2	GLS	ALDH3A2	CTDSP2											0.594549	5.97599
		MAP2K7	1897.52	1739.18	1482.87	1528.16	0.26696	Down	0.0017316	0.0066796			CASP1	APOM	AP2A2	GLT25D1	ALDH3B1	CTNNA1											4.3427	3.3731
		DGKD	1622	1836.66	1286.12	1193.27	0.46813	Down	5.83e-07	4.56e-06			CASP4	APOPT1	AP3D1	GLT25D2	ALDH6A1	CTNNB1											4.19849	2.68682
		TOP2B	3633.65	3585.35	4222.9	4101.59	-0.20337	Up	0.00092961	0.0038362			CASP8	APP	AP4S1	GLYR1	ALDH8A1	CTNNBIP1											3.7126	3.17635
		NFKB2	2880.87	2988.58	2168.51	2366.24	0.36638	Down	7.75e-07	5.93e-06			CASP8	APPBP2	AP5M1	GM2A	ALDOA	CTNND1											3.91169	3.54855
		UBE2T	597.155	600.331	1084.26	959.011	-0.74153	Up	1.18e-10	1.58e-09			CASP9	APRT	APEH	GNA11	ALDOC	CTSA											2.51349	3.41811
		DNAJC10	2737.92	2665.23	3268.1	2973.44	-0.20497	Up	0.004683	0.015846			CAT	AQP11	API5	GNAT2	ALG13	CTSB											4.37643	3.30387
		GTF3C1	2430.12	2545.17	2921.45	2905.79	-0.22504	Up	0.0012104	0.0048474			CAT	AQP3	APIP	GNG11	ALG9	CTSD											1.79494	4.85598
		EXOSC5	441.526	493.342	604.731	683.316	-0.43837	Up	0.0011015	0.0044684			CAV1	AQP7	APMAP	GNG2	ALKBH5	CTSF											4.82883	4.2847
		APBB1IP	548.737	564.668	735.898	776.342	-0.4234	Up	0.00043295	0.0019328			CAV2	AQP8	APOBEC3D	GNL1	ALPK1	CTSL1											0.948601	5.74164
		LRCH4	2164.97	1942.46	1462.43	1560.3	0.43321	Down	5.54e-07	4.35e-06			CAV2	ARAP1	APOL1	GOLIM4	ALS2CR11	CTSO											3.45154	3.05701
		SIRT6	627.128	645.505	489.747	504.876	0.33904	Down	0.0073815	0.023523			CAV2	ARAP2	APOL2	GOPC	AMBRA1	CTSS											3.21878	4.80088
		POLD3	782.757	788.158	1351.7	1241.47	-0.70171	Up	5.96e-12	9.41e-11			CBFB	ARAP3	APOL3	GOSR1	AMFR	CTSZ											3.74953	3.37335
		PHF17	949.914	1047.31	1447.95	1459.66	-0.52806	Up	3.3e-08	3.16e-07			CBL	AREG	APOLD1	GPATCH1	AMIGO2	CTTN											3.75702	3.8292
		UBE2A	2642.24	2483.35	3033.88	2854.2	-0.19702	Up	0.0063821	0.020732			CBLB	AREG	APOPT1	GPATCH2	AMMECR1	CUEDC2											2.53605	4.43909
		MAP2	61.0989	57.0612	131.167	119.242	-0.83753	Up	0.00086259	0.0035937			CBLN3	AREL1	APP	GPATCH3	AMN1	CUL7											2.30159	4.13827
		ACER3	873.829	809.556	1080	991.147	-0.28909	Up	0.00689	0.022163			CC2D2A	ARF3	APTR	GPC1	AMPD2	CUL9											4.9279	2.99809
		C12orf5	154.476	116.5	218.896	198.737	-0.53331	Up	0.01162	0.034769			CCDC103	ARFGAP1	AQP1	GPC2	AMPD3	CX3CL1											3.66789	2.98979
		SYNJ2	6086.83	6072.26	5228.79	5061.45	0.23871	Down	1.65e-05	9.98e-05			CCDC115	ARFGAP3	AQP3	GPM6A	AMT	CXXC4											5.0321	5.17788
		PPP2R5C	3072.24	2958.86	3566.21	3290.57	-0.18253	Up	0.0085423	0.026734			CCDC122	ARFGEF3	AQP4-AS1	GPNMB	ANAPC11	CXXC5											0.847997	5.19513
		GNB1	13809.5	14065.6	15595.2	15198.7	-0.14285	Up	0.0018242	0.0069678			CCDC130	ARFIP1	AR	GPR107	ANAPC16	CYB561											2.96901	3.13021
		EDN1	107.211	147.408	294.7	257.935	-0.96881	Up	2.23e-06	1.58e-05			CCDC146	ARFIP2	ARAF	GPR110	ANG	CYB5R1											2.31904	2.94445
		NRD1	4055.58	4167.85	4808.04	4793.36	-0.2214	Up	0.0001645	0.00080909			CCDC174	ARHGAP15	ARAP3	GPR115	ANGPT1	CYB5R3											3.11437	3.31152
		VDAC3	1857.17	1734.42	2042.46	2120.99	-0.2092	Up	0.0088092	0.027464			CCDC191	ARHGAP27	AREL1	GPR137C	ANGPTL2	CYBA											1.23879	2.37575
		PCM1	2281.41	2314.55	3352.42	3158.65	-0.49559	Up	1.83e-12	3.06e-11			CCDC24	ARHGAP42	ARF1	GPR15	ANGPTL3	CYHR1											3.2032	5.01484
		TNRC6C	395.413	446.979	547.665	581.834	-0.39986	Up	0.0038022	0.013241			CCDC28A	ARHGAP5-AS1	ARFGAP2	GPR158	ANGPTL4	CYP1B1											3.15866	4.90046
		SDF4	4608.93	4667.13	4009.11	4058.46	0.19941	Down	0.00069667	0.0029643			CCDC50	ARHGDIB	ARFGAP3	GPR39	ANK1	CYP4V2											1.45418	4.46937
		TP73	137.184	158.107	241.892	245.25	-0.63441	Up	0.0012749	0.0050865			CCDC53	ARHGEF1	ARFGEF2	GPR64	ANK3	CYSTM1											3.24641	4.95436
		TOLLIP	1872.16	1880.64	1545.9	1628.8	0.23682	Down	0.0036582	0.01283			CCDC74A	ARHGEF10L	ARFIP1	GPRC5C	ANKDD1A	CYTH1											3.33199	4.30142
		THOC1	740.103	767.949	1116.62	1050.35	-0.50643	Up	1.64e-06	1.19e-05			CCDC74B	ARHGEF16	ARFIP2	GPRIN1	ANKEF1	CYTH2											3.14731	4.14441
		OSBPL6	139.49	169.995	364.542	375.486	-1.1315	Up	3.98e-10	4.98e-09			CCDC74B	ARHGEF2	ARFRP1	GRB10	ANKH	CYTH4											0.807355	4.61244
		XRCC5	6617.12	6483.58	9998.5	9589.26	-0.5759	Up	2.04e-28	1.38e-26			CCDC85B	ARHGEF25	ARHGAP11A	GRIK2	ANKIB1	DAB2IP											3.67129	5.15755
		LXN	451.901	449.357	264.038	252.861	0.7456	Down	1.29e-06	9.6e-06			CCDC90B	ARHGEF28	ARHGAP17	GRK1	ANKMY2	DAG1											0.485427	4.40081
		MKNK1	742.409	713.265	545.961	533.63	0.41313	Down	0.00063733	0.0027414			CCDC91	ARHGEF40	ARHGAP24	GRN	ANKRA2	DAK											2.11103	4.22043
		CDC14A	146.407	171.184	253.817	233.41	-0.54334	Up	0.0055525	0.018404			CCDC91	ARHGEF9	ARHGAP25	GRPR	ANKRD10	DALRD3											3.44493	4.84292
		RAPGEF3	190.213	147.408	87.7286	77.8034	0.84065	Down	0.0003005	0.0013945			CCDC92	ARID5A	ARHGAP26	GSN	ANKRD10-IT1	DAPK2											2.05658	5.79957
		SENP1	479.568	568.234	838.958	790.719	-0.60831	Up	1.41e-06	1.04e-05			CCL2	ARL1	ARHGAP32	GTF2B	ANKRD11	DBH											5.65878	3.57342
		LIPE	58.7932	49.9286	102.208	94.7171	-0.63477	Up	0.015858	0.04541			CCL20	ARL11	ARHGAP35	GTF2F1	ANKRD12	DBH-AS1											2.98185	2.54862
		KIF22	1239.27	1336.18	1964.95	1949.31	-0.59179	Up	3.49e-12	5.66e-11			CCL5	ARL4D	ARHGAP42	GUSBL2	ANKRD13C	DBN1											2.85599	4.21622
		PGM1	4181.24	4120.29	3376.27	3375.14	0.29509	Down	1.48e-06	1.08e-05			CCL5	ARL6IP5	ARHGAP5	GUSBP1	ANKRD13D	DBNDD1											0.863938	5.16314
		DDX1	2668.75	2532.09	3060.28	2997.12	-0.2169	Up	0.0017213	0.0066417			CCNDBP1	ARL8A	ARHGEF10L	GXYLT1	ANKRD17	DBNL											3.38957	4.85228
		DNM2	8372.85	8156.19	7169.04	7251.78	0.19545	Down	0.00013221	0.00066512			CCNG1	ARMC10	ARHGEF12	GXYLT2	ANKRD20A11P	DBP											2.05311	5.14023
		EPB41L2	1970.15	2058.96	2763.02	2739.19	-0.44301	Up	1.05e-09	1.26e-08			CCNG1	ARMCX3	ARHGEF2	HAMP	ANKRD22	DCAF5											2.23266	4.74838
		PTPRH	246.701	244.888	74.9526	98.9456	1.2759	Down	2.41e-09	2.72e-08			CCNG2	ARMCX6	ARHGEF28	HAS2	ANKRD28	DCAF8											0.226509	5.23777
		RIF1	2128.08	2165.95	3365.2	3310.03	-0.62812	Up	6.15e-20	2.18e-18			CCNG2	ARPC1B	ARHGEF3	HBP1	ANKRD29	DDAH2											2.41414	5.43645
		SMARCA2	1231.2	1223.25	1457.32	1547.61	-0.28528	Up	0.001497	0.0058698			CCNG2	ARPC3	ARHGEF37	HCN2	ANKRD34A	DDIT4											1.21412	2.17228
		SRCAP	2963.87	3399.9	4072.14	4005.18	-0.3391	Up	3.15e-06	2.2e-05			CCPG1	ARRB1	ARHGEF39	HDGFRP2	ANKRD35	DDR1											2.02503	4.87991
		KIAA0020	1004.1	1086.54	1931.73	1846.14	-0.83441	Up	1.47e-20	5.46e-19			CCPG1	ARRDC1	ARHGEF40	HEPHL1	ANKRD36B	DDX17											3.11603	5.40182
		CPOX	4680.4	4703.98	3964.82	4064.38	0.22281	Down	0.0001593	0.00078584			CCR5	ARRDC3	ARID1A	HEY1	ANKRD37	DDX39B											1.53605	5.62862
		CLDND1	5354.8	4862.09	4009.96	3788.69	0.38499	Down	6.56e-09	6.95e-08			CCRL2	ARRDC4	ARID1B	HINFP	ANKRD44	DDX60											1.84398	5.57754
		MOK	461.123	451.735	591.955	593.673	-0.35837	Up	0.0061771	0.020172			CCS	ARSA	ARID2	HIPK3	ANKRD46	DEDD2											1.3505	5.73598
		HSP90AA1	26242.5	27275.3	43676.1	40775.7	-0.65396	Up	1.01e-42	1.8e-40			CCT6B	ARSB	ARID3B	HIST1H2BK	ANKRD49	DEF8											0.85599	2.93633
		RBL1	1170.1	1312.41	2065.45	2038.96	-0.70996	Up	5.2e-16	1.27e-14			CCZ1	ARSD	ARID4B	HMCN1	ANKRD50	DENND3											1.9486	4.63798
		DLGAP4	3305.1	3272.7	2706.81	2812.76	0.24991	Down	0.00017649	0.00086406			CCZ1B	ARSI	ARID5B	HMGA2	ANKRD52	DENND6B											4.22419	2.69248
		NDC80	1004.1	1137.66	2074.82	1945.93	-0.88706	Up	7.44e-22	3.07e-20			CCZ1B	ARVCF	ARL1	HMGXB3	ANKRD9	DFNB31											3.60644	5.99479
		AP4E1	604.072	614.597	869.62	766.194	-0.40705	Up	0.00070561	0.0029988			CD109	ASAH1	ARL16	HOXC10	ANKZF1	DGAT1											4.52544	3.77579
		MAGI3	575.252	601.52	813.406	830.466	-0.46362	Up	6.84e-05	0.0003653			CD14	ASAH2B	ARL4A	HPCAL4	ANO2	DGKA											2.9486	4.31369
		PCNP	4314.96	4157.15	4900.03	4725.71	-0.18226	Up	0.002372	0.0087902			CD14	ASAH2B	ARL4D	HPGD	ANO3	DGKD											0.641546	5.54409
		MEF2C	288.202	301.949	171.199	171.675	0.70379	Down	0.00010798	0.00055296			CD151	ASAP3	ARL6	HS3ST1	ANO8	DGKQ											3.12267	4.5218
		DUSP12	516.458	532.571	651.576	677.397	-0.32602	Up	0.0089543	0.027863			CD164	ASB1	ARL6IP5	HSPA1B	ANTXR2	DHRS1											0.516015	5.17964
		ATP8B1	823.105	895.148	1119.18	1073.18	-0.34096	Up	0.0010167	0.0041584			CD276	ASB2	ARL8B	HTR1D	ANXA10	DHRS3											2.45943	4.75461
		SMARCD3	338.926	357.821	218.896	223.262	0.59999	Down	0.00035934	0.0016312			CD27-AS1	ASB4	ARMC12	HTRA1	ANXA11	DHRS7											4	3.13679
		BZW1	6903.02	6937.69	8579.52	8450.97	-0.29707	Up	4.77e-09	5.16e-08			CD302	ASB6	ARMC8	HUS1	ANXA4	DHX58											4.08746	3.36731
		ME2	911.872	888.015	1314.23	1280.37	-0.51343	Up	1.22e-07	1.07e-06			CD34	ASB8	ARMC9	HVCN1	ANXA5	DICER1-AS1											2.56071	5.89457
		C5orf22	1015.62	954.586	1269.94	1158.59	-0.29286	Up	0.003644	0.012799			CD40	ASGR1	ARPC1B	ID2	ANXA6	DKFZP761J1410											3.42358	3.87998
		FAM135A	283.591	288.872	528.927	427.918	-0.68486	Up	1.72e-05	0.00010355			CD44	ASGR2	ARPC5L	ID3	ANXA7	DLG3											2.55827	5.83408
		COBLL1	65.7101	42.7959	124.353	153.07	-1.0247	Up	6.67e-05	0.00035746			CD44	ASH1L	ARRB1	IER3	ANXA9	DLG4											2.63227	3.56434
		DLG3	914.177	852.352	748.674	661.329	0.31294	Down	0.0068157	0.021971			CD44	ASIP	ARRDC1	IFI35	AOAH	DLGAP1-AS1											0.678072	5.39096
		SERTAD4	431.15	389.918	678.832	648.643	-0.65722	Up	7.48e-07	5.75e-06			CD47	ASL	ARRDC3	IFI44L	AOC2	DLGAP4											3.5373	4.77
		GEMIN5	953.373	1085.35	1803.97	1823.3	-0.81102	Up	4.02e-18	1.2e-16			CD47	ASPDH	ARRDC4	IFIH1	AOC3	DLX4											4.30305	4.17899
		NFE2L1	8348.64	8232.27	7112.83	7498.72	0.18099	Down	0.00064819	0.0027852			CD58	ASPH	ARSB	IFIT1	AP000525.9	DMAP1											1.89918	3.7854
		ITGB5	7802.21	7486.91	5745.8	5717.7	0.41218	Down	1.58e-14	3.32e-13			CD58	ASPHD1	ARSI	IFIT2	AP1G1	DMPK											4.88069	2.99926
		ERC1	1397.2	1501.42	1982.84	1969.61	-0.43886	Up	1.27e-07	1.11e-06			CD59	ATF7	ASAH1	IFIT3	AP1G2	DNAH1											3.28244	4.99673
		XPO1	6219.4	6149.53	8602.51	8645.48	-0.4762	Up	1.37e-20	5.12e-19			CD68	ATG101	ASAP3	IFNA10	AP1S1	DNAH11											3.84097	3.31992
		PALB2	273.216	331.668	465.047	419.462	-0.50727	Up	0.0014236	0.0056161			CD68	ATG12	ASB2	IFT122	AP3D1	DNAH2											0.400538	5.27528
		KAT6A	1688.86	1790.3	2395.08	2460.95	-0.47314	Up	8.75e-10	1.05e-08			CD74	ATG13	ASB6	IFT46	AP3M1	DNAJB2											3.37295	2.85901
		TNPO1	5376.7	5628.85	7742.26	7314.36	-0.44812	Up	4.21e-15	9.39e-14			CD74	ATG16L1	ASB9	IGF2BP1	AP5M1	DNAJB9											4.06437	3.60458
		PLOD1	7096.69	6742.73	5486.02	5563.79	0.32204	Down	6.31e-09	6.7e-08			CD74	ATG2A	ASCC3	IGF2BP3	APBA3	DNAJC18											2.46205	5.13271
		PDS5B	886.51	954.586	1347.44	1327.73	-0.52477	Up	7.03e-08	6.36e-07			CD82	ATG2B	ASF1A	IGFBP4	APBB1	DNAJC27-AS1											3.62644	3.70102
		OXCT1	223.645	234.189	446.309	419.462	-0.84793	Up	1.37e-07	1.19e-06			CD82	ATG2B	ASH1L-AS1	IGFBP5	APBB2	DNASE2											1.1375	5.57905
		RRAGB	561.418	578.933	434.384	449.906	0.34801	Down	0.0087366	0.027266			CD99	ATG4A	ASNA1	IGFL3	APC	DNM2											1.73118	4.29511
		CYLD	764.312	845.219	1026.34	1002.14	-0.32307	Up	0.0025655	0.0094154			CD99L2	ATG7	ASPA	IGHG3	APCDD1L	DNMBP											0.422233	6.0918
		ZNF446	193.672	142.653	104.763	108.248	0.54637	Down	0.01608	0.045946			CDA	ATL1	ASPH	IGHV1-24	APCDD1L-AS1	DNPEP											3.29131	4.39994
		FAT1	5788.25	6270.79	10634.7	10480.6	-0.80141	Up	1.4e-47	3.2e-45			CDC25B	ATM	ASPHD2	IGHV3-13	APH1B	DNPH1											1.54102	3.53427
		CHMP2B	734.339	659.77	913.91	829.621	-0.30979	Up	0.0078614	0.024865			CDC34	ATP11A	ASPM	IGKC	APLP2	DOC2A											4.67243	3.20481
		ZMPSTE24	2113.1	2252.73	2914.63	2841.51	-0.3931	Up	5.98e-08	5.47e-07			CDC42BPB	ATP11B	ASS1	IGLL3	APMAP	DOCK6											2.99277	3.95216
		STARD7	3452.66	3632.9	4698.16	4647.06	-0.39522	Up	1.36e-10	1.82e-09			CDC42EP3	ATP13A1	ASXL3	IGLL5	APOBEC3C	DPCD											4.22342	3.2824
		REST	1626.61	1730.86	2032.24	1971.3	-0.24938	Up	0.0020063	0.0075773			CDC42EP4	ATP13A2	ATAD1	IGSF3	APOBEC3F	DPM3											2.0321	5.02145
		WBP11	1797.23	1771.27	2556.91	2508.31	-0.49739	Up	2.57e-11	3.74e-10			CDC42EP5	ATP1B1	ATAD2B	IGSF5	APOBEC3G	DPP7											4.7241	2.50851
		EIF3I	5200.32	5249.63	5929.77	5814.96	-0.1671	Up	0.0024409	0.0090183			CDC42SE2	ATP1B2	ATAD3A	IK	APOL1	DPYSL2											3.76129	3.59844
		NCOA1	879.593	947.454	1141.32	1053.73	-0.25677	Up	0.01338	0.039271			CDC42SE2	ATP2B2	ATAT1	IL15	APOL2	DPYSL3											4.3067	4.31319
		KIF3C	1688.86	1661.91	1334.67	1354.79	0.3108	Down	0.00024295	0.0011539			CDCP1	ATP5I	ATE1	IL22RA1	APOL3	DSC2											2.65992	5.22031
		GCKR	124.503	115.311	51.9558	53.2784	0.91121	Down	0.00033744	0.0015418			CDCP1	ATP6AP1	ATF3	IL2RA	APOL6	DSCR3											2.27798	3.15868
		MAPRE3	574.099	501.663	275.962	325.59	0.78119	Down	2.86e-07	2.35e-06			CDH13	ATP6AP1L	ATF5	IL4R	APOOL	DTX3											3.46205	4.41542
		CAD	2441.65	3000.47	4548.26	4546.42	-0.72706	Up	8.99e-19	2.89e-17			CDH2	ATP6V0A1	ATF6	IL7R	APP	DUOX1											1.0072	5.16916
		CD59	11205.3	10878.5	9064.15	8802.77	0.30365	Down	8.48e-10	1.03e-08			CDK19	ATP6V0B	ATF6B	ILDR2	APPBP2	DUSP4											2.28096	3.66585
		CD82	3218.64	3256.05	2437.66	2933.69	0.2642	Down	0.0015349	0.0060026			CDK5	ATP6V0C	ATF7IP2	IMPG2	APTR	DUSP5											3.58376	5.35445
		TAF9	1702.7	1684.49	2240.91	1961.15	-0.3044	Up	0.00042929	0.0019176			CDKN1A	ATP6V0D1	ATG2A	INHBA	AQP1	DUSP6											3.20945	3.43373
		MECOM	1197.77	1248.21	1792.9	1620.34	-0.46947	Up	2.72e-07	2.25e-06			CDKN1B	ATP6V0D2	ATG2B	INHBB	AQP3	DVL1											3.16832	4.50523
		SCAMP1	1884.84	1808.13	1523.75	1456.28	0.30355	Down	0.00025779	0.001217			CDKN1B	ATP6V0E1	ATG3	INPP5J	AQP4	DYNLT1											3.35614	4.22218
		SEH1L	1779.94	1991.2	3159.08	2880.42	-0.66697	Up	2.49e-16	6.23e-15			CDKN1C	ATP6V0E2	ATG4A	INPP5K	AQP5	DYNLT3											0.863938	5.48052
		WDFY1	1776.48	1829.52	2224.73	2137.9	-0.27022	Up	0.00049157	0.0021664			CDRT1	ATP6V1A	ATG5	IP6K1	AR	DYRK1B											1.74416	2.3895
		SLC25A24	3504.54	3459.34	5058.45	4686.81	-0.47924	Up	6.74e-14	1.31e-12			CDYL2	ATP6V1C1	ATG9A	IP6K2	ARAF	E4F1											1.65076	4.56838
		MAP3K4	608.683	603.898	820.22	794.102	-0.39689	Up	0.00061748	0.0026672			CEACAM1	ATP6V1D	ATHL1	IPCEF1	ARAP3	ECH1											2.19849	3.75171
		AKR1B1	6195.19	5752.48	4672.61	4785.75	0.33379	Down	2.44e-08	2.38e-07			CEACAM1	ATP6V1F	ATIC	IQCD	ARCN1	ECHDC2											1.48027	5.52637
		CTTN	8171.11	7752	5722.8	6141.39	0.42057	Down	4.18e-13	7.47e-12			CEACAM1	ATP6V1G1	ATL1	IQGAP2	AREG	EDEM2											0.948601	6.15742
		MTIF2	1174.71	1166.19	1617.44	1550.15	-0.42655	Up	1.61e-06	1.17e-05			CEBPB	ATP6V1H	ATL3	IRF1	ARF3	EFCAB4A											1.86394	4.70281
		ORC1	374.663	435.092	763.154	748.434	-0.85587	Up	6.89e-11	9.52e-10			CEBPD	ATP7A	ATP10B	IRS1	ARF4	EFEMP2											3.98732	2.7883
		MGST2	367.746	360.199	225.709	252.861	0.55503	Down	0.00081755	0.0034215			CELSR3	ATP8B1	ATP11A	IRS4	ARF6	EFNA1											1.68257	4.60533
		CHERP	1319.97	1310.03	1795.46	1894.34	-0.47855	Up	1.78e-08	1.78e-07			CEP112	ATP8B3	ATP11B	ISM1	ARFGAP3	EFNB2											0.687061	4.7765
		ATG16L1	1051.36	1061.58	827.885	833.003	0.33698	Down	0.0009631	0.0039641			CEP19	ATP9A	ATP1A1	ITFG1	ARFIP1	EGF											1.77821	4.24562
		POMGNT1	2808.24	2624.82	2345.68	2276.59	0.22982	Down	0.0016295	0.0063374			CERCAM	ATRN	ATP1B1	ITFG2	ARFIP2	EGFL7											3.33628	4.05956
		RAD54L	404.636	416.071	727.381	651.18	-0.70992	Up	8.81e-08	7.86e-07			CERS2	ATXN1	ATP1B3	ITGA1	ARHGAP1	EGFL8											2.27202	4.26732
		MAST2	2118.86	2108.89	2546.68	2538.76	-0.2626	Up	0.00026668	0.0012541			CERS2	ATXN7L1	ATP2A3	ITGA10	ARHGAP12	EGLN2											2.62994	3.44202
		DNAJA1	5946.19	5714.44	7122.2	6949.87	-0.26888	Up	8.33e-07	6.36e-06			CERS4	ATXN7L3	ATP2B2	ITGA11	ARHGAP17	EGLN3											3.48929	3.56002
		B4GALT1	6876.5	6688.05	5365.07	5283.02	0.34642	Down	1.79e-10	2.35e-09			CETN2	ATXN7L3B	ATP2B4	ITGAV	ARHGAP18	EHBP1L1											2.14731	4.58081
		CHMP5	2883.17	2511.88	2156.59	2057.56	0.34994	Down	1.79e-05	0.00010759			CFAP36	AVIL	ATP2C1	ITGB4	ARHGAP21	EHD2											2.0635	3.00726
		DIMT1	977.582	884.449	1331.26	1244.85	-0.45447	Up	6.82e-06	4.46e-05			CFB	AVL9	ATP2C2	ITGB8	ARHGAP23	EHD3											2.71589	4.6971
		IPO11	846.162	1034.23	1477.76	1366.63	-0.57755	Up	9.23e-08	8.22e-07			CFH	AZGP1	ATP5F1	JAG1	ARHGAP24	EHF											2.45943	3.34202
		SEPHS1	1702.7	1702.33	2378.89	2335.79	-0.46186	Up	1.29e-09	1.51e-08			CFH	B2M	ATP5G3	JUP	ARHGAP25	EIF4A1											0.536053	3.9256
		MRPL28	1208.14	1201.85	970.125	1027.51	0.2635	Down	0.0066224	0.021428			CGGBP1	B3GAT3	ATP6AP1	KALRN	ARHGAP26	EIF4E2											2.90111	4.73838
		ITPKC	479.568	515.928	299.81	328.127	0.62174	Down	2.61e-05	0.00015132			CHCHD10	B3GNT3	ATP6V0A2	KANK2	ARHGAP27	ELF3											2.69822	4.35019
		TMED2	5775.57	5563.47	6616.27	6472.06	-0.20518	Up	0.00018937	0.00092374			CHD2	B3GNT8	ATP6V0B	KATNAL1	ARHGAP28	ELMSAN1											1.8679	4.43618
		TXLNG	964.901	990.25	1403.66	1304.05	-0.45739	Up	2.23e-06	1.58e-05			CHD3	B3GNT9	ATP6V0E1	KBTBD2	ARHGAP30	ELOVL6											0.85599	3.37051
		HUWE1	9032.26	9862.08	14720.5	14708.2	-0.63433	Up	8.41e-33	7.5e-31			CHD6	B4GALNT1	ATP6V1A	KBTBD7	ARHGAP31	EME2											1.37851	4.25006
		ZW10	1035.22	1170.94	1888.29	1640.64	-0.65859	Up	4.92e-11	6.96e-10			CHD9	B4GALT6	ATP6V1B2	KCNE3	ARHGAP32	EML2											3.87578	3.0291
		ACOX3	598.308	575.367	466.75	461.746	0.32145	Down	0.013791	0.04032			CHGB	B4GALT7	ATP6V1G2	KCNH1	ARHGAP35	EML3											2.60407	5.46084
		MTMR2	1746.51	1836.66	2692.33	2345.94	-0.48175	Up	1.46e-08	1.47e-07			CHI3L2	B4GAT1	ATP7B	KCNH3	ARHGAP42	EML6											0.176323	4.94963
		FTL	46080.1	43523.4	33245.7	33562.8	0.42123	Down	2.22e-21	8.8e-20			CHKB	BACE1	ATP8A1	KCNMA1	ARHGAP5	EMP1											1.32769	5.81872
		SRRT	2729.85	2815.02	3531.29	3598.41	-0.35839	Up	4.77e-08	4.41e-07			CHMP1B	BAG6	ATP8B1	KCNMB4	ARHGAP5-AS1	ENDOD1											3.45022	3.04482
		PSMC5	1815.67	1907.98	2223.88	2282.51	-0.27081	Up	0.00042818	0.0019132			CHMP2A	BAG6	ATP8B2	KCNN3	ARHGEF12	ENDOV											2.0635	3.21712
		OGFOD1	665.171	672.847	941.166	941.251	-0.4756	Up	1.44e-05	8.85e-05			CHMP2A	BAHD1	ATP8B3	KCNN4	ARHGEF2	ENGASE											4.48478	2.53109
		SH3BP2	3120.65	3339.27	2548.39	2631.78	0.31405	Down	6.91e-06	4.51e-05			CHMP3	BAIAP2	ATP9A	KCNRG	ARHGEF3	ENO1											3.01792	3.78986
		NOP14	1029.46	991.438	1523.75	1527.31	-0.58008	Up	2.55e-10	3.28e-09			CHMP3	BAIAP2L1	ATR	KCTD1	ARHGEF37	ENO2											3.38681	4.41911
		C14orf166	2556.93	2534.47	3010.03	2791.62	-0.18565	Up	0.0095895	0.029517			CHMP5	BAIAP2L2	ATRX	KCTD15	ARHGEF40	ENO3											2.59216	2.96604
		SF3B2	7086.32	7041.11	8651.06	8573.59	-0.28395	Up	1.79e-08	1.78e-07			CHP1	BAIAP3	ATXN1	KCTD21	ARHGEF9	ENPP1											2.36457	4.85054
		DNM1L	1815.67	1919.87	2422.33	2378.92	-0.35633	Up	2.82e-06	1.98e-05			CHPF	BAK1	ATXN10	KCTD9	ARID1B	ENTHD2											4.31687	4.66729
		ERGIC2	747.02	828.576	1080	1041.04	-0.41511	Up	0.00010514	0.00053956			CHRDL1	BAMBI	ATXN2	KDELC1	ARID2	ENTPD3											2.38405	2.01837
		AURKA	2539.64	2763.9	4675.17	4683.42	-0.80943	Up	3.37e-34	3.15e-32			CHRDL1	BANF1	ATXN7L3B	KDM3A	ARID3A	ENTPD4											4.24184	2.50594
		METTL2A	537.209	609.842	755.488	752.663	-0.37811	Up	0.0020104	0.0075911			CHST12	BATF2	AUNIP	KDM4A	ARID4A	ENTPD6											2.82171	4.2766
		DDX18	2154.6	2170.7	3150.56	2970.9	-0.49389	Up	5.21e-12	8.25e-11			CHST15	BAZ2B	AURKA	KDM6B	ARID4B	EPAS1											1.75275	5.7991
		KHSRP	8806.31	9354.47	12104	12518.7	-0.43596	Up	3.6e-17	9.8e-16			CIAO1	BBS10	AURKB	KEAP1	ARID5B	EPB41L1											1.75702	4.04259
		GNA11	2598.43	2787.68	2975.96	3153.57	-0.184	Up	0.010224	0.031152			CIB1	BBS9	AUTS2	KIAA0090	ARIH1	EPHA4											2.41143	4.38585
		ASAP3	2280.26	2104.13	1391.73	1271.07	0.70446	Down	3.57e-16	8.83e-15			CIB2	BCAP29	AVL9	KIAA0195	ARL1	EPHX1											2.48543	5.39716
		EDEM2	630.586	690.678	502.523	555.617	0.30489	Down	0.017431	0.049171			CIR1	BCAP31	AX748339	KIAA0247	ARL14EP	EPOR											3.40735	4.91658
		TPX2	5984.23	6535.89	12772.6	12287.9	-0.99245	Up	1.27e-69	6.04e-67			CITED2	BCAR1	AZI2	KIAA0415	ARL15	EPS8											2.23266	3.68984
		FER1L4	352.759	330.479	64.7318	82.0318	1.9308	Down	8.1e-22	3.32e-20			CITED4	BCAR3	AZIN1	KIAA0892	ARL2BP	EPS8L2											2.61589	4.561
		EPB41L1	2031.25	1877.08	1347.44	1326.89	0.53645	Down	2.49e-10	3.21e-09			CKAP4	BCAS3	B2M	KIAA0947	ARL3	ERAP2											3.926	3.88801
		DOCK9	2631.86	2532.09	3194	2905.79	-0.23654	Up	0.0013072	0.0052069			CLCN3	BCAT2	B3GALNT1	KIAA1024	ARL4C	ERBB3											1.62761	2.92755
		ANKRD10	533.75	487.398	395.205	381.406	0.37217	Down	0.0082824	0.026024			CLDN12	BCKDK	B3GNT1	KIAA1147	ARL4D	ERGIC3											5.56864	3.2197
		C3orf18	509.541	404.184	287.886	329.819	0.52115	Down	0.0012461	0.0049756			CLDN14	BCL10	B3GNT2	KIAA1199	ARL5B	ERRFI1											2.22033	5.6965
		CRLS1	877.287	904.658	1102.14	1072.33	-0.27896	Up	0.0057332	0.018927			CLDN7	BCL2L14	B3GNT5	KIAA1370	ARL6	ERV3-1											2.57773	4.16448
		SLC4A11	832.328	716.831	405.425	359.418	0.96472	Down	7.98e-13	1.38e-11			CLHC1	BCL3	B4GALNT1	KIAA1539	ARL6IP5	ERVK13-1											0.659925	2.4267
		PROSAPIP1	302.036	317.403	221.451	202.965	0.49473	Down	0.0046478	0.015737			CLIC4	BCL6	B4GALNT3	KIAA1644	ARL8A	ESAM											1.87971	3.54509
		XRN2	3710.89	3512.83	4474.16	4384.05	-0.29098	Up	3.08e-06	2.15e-05			CLIP2	BCL7A	B4GALT2	KIAA2026	ARMC12	ESPN											2.08406	5.18116
		SNX5	1491.73	1592.96	2188.1	2109.15	-0.46956	Up	7.46e-09	7.83e-08			CLIP2	BCL9	B4GALT7	KIF13A	ARMC2	ESRRA											3.28096	3.6972
		RPL6	15771.6	16162.6	19781.5	20501.2	-0.33315	Up	2.82e-13	5.13e-12			CLIP3	BCORP1	B9D1	KIF3B	ARMC8	ETFB											2.17951	4.22035
		ESF1	756.242	722.775	1132.81	1025.82	-0.52699	Up	1.18e-06	8.82e-06			CLK1	BDH1	BACE1	KIF6	ARMC9	ETV1											0.790772	5.19292
		ANAPC5	2860.12	2872.08	3531.29	3430.11	-0.27695	Up	2.25e-05	0.00013278			CLK1	BDH2	BAD	KIRREL	ARMCX1	ETV7											4.12184	5.24071
		SLC23A2	1091.71	1010.46	1376.4	1345.49	-0.363	Up	0.00013332	0.00067021			CLK4	BDP1	BAG1	KLC1	ARMCX2	EVA1B											2.45418	3.1774
		OAS1	79.5438	74.8928	17.0347	19.4508	1.3079	Down	6.16e-06	4.06e-05			CLMP	BEAN1	BAHCC1	KLF10	ARMCX3	EVPL											1.58976	5.00957
		GCN1L1	6004.98	6641.69	7093.24	7438.68	-0.19849	Up	0.0011922	0.0047928			CLN5	BEX1	BAHD1	KLF11	ARMCX4	EXD3											5.09255	3.65328
		TRMT6	674.393	580.122	914.762	824.546	-0.45083	Up	0.00021409	0.001028			CLN8	BHLHA15	BAI2	KLF12	ARMCX5	EXOC3											0.0976108	3.39844
		FXYD5	2254.89	2091.06	2722.99	2529.45	-0.26859	Up	0.00049954	0.0021936			CLN8	BHLHE40	BAK1	KLF4	ARMCX6	EZH1											1.42761	4.36109
		ZNF302	570.64	520.683	406.277	386.48	0.43543	Down	0.0016927	0.0065519			CLYBL	BHLHE41	BAMBI	KLF5	ARNT	F11R											2.41143	2.62188
		GRAMD1A	1828.35	1853.3	1612.33	1534.92	0.22199	Down	0.0066793	0.021588			CMAHP	BHMT	BARX1	KLHDC3	ARPC1B	FAH											1.51096	5.45689
		GMIP	729.728	669.28	537.444	555.617	0.34054	Down	0.0058186	0.019175			CMAS	BHMT2	BARX2	KLHDC5	ARPC5	FAM109A											3.36317	3.30862
		BIRC5	337.773	354.255	550.22	632.575	-0.72684	Up	3.9e-07	3.13e-06			CMAS	BICDL1	BATF3	KLHDC8B	ARRB1	FAM114A1											4.05918	3.36817
		OTUB2	856.537	810.745	610.693	679.088	0.35587	Down	0.0023641	0.0087654			CMBL	BID	BAZ1B	KLHL15	ARRDC1	FAM115C											1.60407	5.65693
		ARHGAP4	43.8067	49.9286	15.3312	12.6853	0.91792	Down	0.0022348	0.0083276			CMTM6	BIK	BAZ2B	KLHL17	ARRDC2	FAM127A											1.81558	4.93246
		RCOR1	2710.25	2698.52	3241.7	2995.43	-0.20269	Up	0.0040749	0.014065			CNFN	BIRC6	BBOX1	KLHL21	ARRDC3	FAM129B											2.72901	5.6406
		LTBP4	3141.4	3279.83	2544.98	2707.9	0.28569	Down	4.35e-05	0.00024034			CNIH3	BIVM	BBS1	KLHL4	ARRDC4	FAM134C											4.22342	5.12712
		BLVRB	1160.88	1092.48	748.674	834.695	0.49266	Down	3.8e-06	2.61e-05			CNNM2	BLNK	BBS12	KLRA1	ARSB	FAM156B											3.27947	3.7295
		PAPOLA	5495.44	5666.89	7473.11	6824.71	-0.35356	Up	4.48e-09	4.86e-08			CNOT7	BLOC1S4	BC032415	KLRC2	ARSD	FAM160B2											2.86394	2.38377
		CCNK	1439.86	1362.34	1911.29	1785.25	-0.39114	Up	5.42e-06	3.61e-05			CNPPD1	BLVRA	BC044596	KLRC3	ARSE	FAM162A											3.70155	3.01371
		YPEL3	733.186	630.051	198.454	232.564	1.5485	Down	1.37e-24	7.03e-23			CNPY3	BLVRB	BC062753	KLRC4	ARSG	FAM174A											2.99277	4.31822
		NUDC	2906.23	2912.5	3426.53	3924.84	-0.33202	Up	9.7e-06	6.16e-05			CNPY3	BLZF1	BC062763	KLRK1	ASAH1	FAM174B											3.37016	4.48702
		ICAM1	2476.23	2441.74	1438.58	1499.41	0.73068	Down	4.71e-21	1.81e-19			CNPY4	BMP1	BC069776	KPNA5	ASAH2B	FAM179A											1.66903	4.24275
		LYZ	38.0427	34.4745	5.96214	8.45689	0.99214	Down	0.00091979	0.003802			CNTNAP1	BMS1P20	BC079832	KPNA7	ASAP2	FAM193B											2.9486	4.68204
		TFAP4	270.91	282.928	357.728	464.283	-0.52084	Up	0.0020315	0.0076591			COG3	BMT2	BCAR1	KRIT1	ASAP3	FAM195A											3.25399	4.51386
		DNAJB11	1268.09	1245.84	1530.57	1403.84	-0.21777	Up	0.017448	0.04921			COG6	BOD1	BCAT2	KRT15	ASB13	FAM20C											4.65019	3.49023
		LEPREL1	1731.52	1809.32	2116.56	1962.84	-0.20054	Up	0.013643	0.039956			COL15A1	BOK	BCCIP	KRT80	ASB2	FAM211B											3.20163	4.09258
		GNPTG	577.557	540.893	417.35	418.616	0.39777	Down	0.0032537	0.011557			COL16A1	BORCS5	BCL10	KRT86	ASB6	FAM214A											1.73552	3.61045
		PABPC4	3345.45	3601.99	5101.89	5202.68	-0.56261	Up	3.34e-19	1.12e-17			COL18A1	BPIFB2	BCL11A	KRTAP10-11	ASB7	FAM214B											4.6605	3.60188
		CERS4	428.845	387.541	254.668	225.799	0.70382	Down	1.65e-05	0.00010024			COL18A1	BPNT1	BCL11B	KRTAP5-4	ASB8	FAM219A											0.731183	4.74144
		PDPR	644.42	609.842	891.765	899.813	-0.49541	Up	1.17e-05	7.32e-05			COL1A1	BRD2	BCL2A1	LAMA5	ASB9	FAM219B											4.33842	3.36324
		AARS	2582.29	2793.62	3274.07	3572.19	-0.34367	Up	2.99e-06	2.09e-05			COL27A1	BRD9	BCL2L11	LAMP1	ASCC2	FAM229A											3.91839	4.64537
		GLG1	4694.24	4795.52	4078.95	4104.97	0.2115	Down	0.00030902	0.0014309			COL3A1	BRF1	BCL6	LARP6	ASF1A	FAM3A											3.57652	4.65423
		KIF4A	1657.74	1754.63	3387.35	3114.67	-0.91479	Up	1.27e-32	1.13e-30			COL4A1	BROX	BCL7A	LBH	ASH1L	FAM3C											1.68257	5.61909
		TNRC6A	1349.94	1302.9	1610.63	1534.08	-0.23997	Up	0.0062015	0.020229			COL4A5	BRPF3	BCLAF1	LDLRAP1	ASIC1	FAM43A											3.25096	3.34564
		FCGBP	238.631	252.02	112.429	122.625	0.92532	Down	4.23e-06	2.88e-05			COL4A5	BSDC1	BCMO1	LEF1	ASMTL	FAM46A											3.94579	3.20961
		PLEKHG2	914.177	949.831	716.308	680.779	0.40163	Down	0.00025058	0.0011871			COL4A6	BSN	BCOR	LEFTY1	ASPA	FAM46C											4.67525	4.35464
		NAT14	493.402	543.27	338.99	389.017	0.47773	Down	0.0010577	0.0043118			COL5A1	BSPRY	BCR	LEPROTL1	ASXL2	FAM50A											2.13093	5.0421
		PITPNM2	1612.78	1537.09	1143.88	1199.19	0.41729	Down	3.23e-06	2.25e-05			COL5A2	BTBD11	BDH1	LFNG	ATAD1	FAM63A											4.20477	2.87342
		RBM27	1333.8	1306.46	1846.56	1574.67	-0.36404	Up	0.00014401	0.00071881			COL6A1	BTBD16	BDKRB1	LGALS3	ATAD2B	FAM83A											3.95791	4.7501
		OSBPL8	4052.12	4437.7	5365.07	4998.87	-0.28436	Up	1.72e-05	0.00010362			COL6A2	BTBD9	BDKRB2	LGR4	ATF2	FAM84B											0.31034	5.0436
		PUS7	589.085	676.413	1061.26	962.394	-0.65094	Up	2.64e-08	2.57e-07			COL6A2	BTD	BEAN1	LGR5	ATF3	FAM8A1											4.03738	4.03652
		LAMB1	2552.32	2699.71	3809.81	3721.03	-0.51353	Up	1.76e-14	3.66e-13			COL6A3	BTG1	BEND5	LGR6	ATF6	FASTK											3.0036	3.3669
		DLD	2732.16	2431.04	3286.84	3105.37	-0.30288	Up	6.38e-05	0.00034307			COL6A3	BTN2A1	BEND7	LILRA3	ATF7	FAXDC2											2.70266	4.45675
		ABCC6	66.8629	80.8367	30.6624	41.4387	0.6923	Down	0.014391	0.041865			COL7A1	BTN2A2	BGN	LINGO2	ATF7IP	FBLIM1											2.87184	4.07874
		ITGA6	14444.7	14763.4	13337.3	12780	0.16033	Down	0.00075479	0.0031875			COL8A1	BTN2A3P	BHLHE40	LIPH	ATF7IP2	FBXL20											0.85599	4.94578
		MLTK	2192.64	2271.75	3281.73	2975.98	-0.47952	Up	1.68e-10	2.22e-09			COL9A2	BTN3A1	BHLHE41	LLPH	ATG12	FBXL8											1.26903	3.12384
		FH	1457.15	1571.56	2309.9	2271.52	-0.58639	Up	3.28e-13	5.92e-12			COMMD3	BTN3A2	BICD2	LMF1	ATG13	FBXO2											2.28688	4.26331
		CDV3	4113.22	4303.37	6420.37	6229.34	-0.58236	Up	1.01e-23	4.75e-22			COMMD6	BTN3A3	BID	LMNA	ATG14	FBXO32											3.41414	5.69333
		NLRP1	1437.55	1340.94	683.942	734.903	0.9411	Down	2.38e-20	8.71e-19			COMT	BTRC	BIK	LMO7	ATG2A	FBXO44											3.86394	3.90953
		ORC6	400.025	437.469	611.545	659.637	-0.57074	Up	2.09e-05	0.00012404			COPA	BZW1	BIRC5	LOC100127888	ATG2B	FBXO46											1.29278	4.45981
		ZFHX4	262.84	323.347	445.457	458.363	-0.57872	Up	0.00024892	0.0011803			COPB1	C10orf10	BIVM	LOC100129478	ATG5	FBXW10											3.62994	3.17467
		CCDC80	1867.55	1816.45	2201.73	2309.58	-0.28735	Up	0.0001946	0.00094644			COPG1	C10orf11	BLNK	LOC100132625	ATG7	FBXW5											3.30597	4.33462
		G2E3	564.876	545.648	759.747	824.546	-0.49111	Up	4.56e-05	0.000251			COPZ1	C10orf126	BLOC1S4	LOC100133315	ATG9A	FCGBP											1.02148	6.26021
		HECTD1	3958.75	3864.71	4692.2	4466.08	-0.22483	Up	0.00024679	0.001171			COQ5	C10orf88	BLOC1S6	LOC100287166	ATL1	FCGRT											2.75702	3.13041
		HNRNPC	12391.5	12580.8	14514.4	14760.6	-0.22802	Up	6.46e-07	5.02e-06			COQ8B	C11orf71	BLZF1	LOC100287841	ATL3	FCHSD1											1.12433	5.73453
		SUPT16H	4547.83	5079.64	8071.03	7974.84	-0.72933	Up	2.39e-32	2.05e-30			CORO1B	C11orf80	BMP1	LOC100294362	ATM	FER1L4											2.54597	3.76457
		TYRO3	489.944	559.913	684.794	658.791	-0.33928	Up	0.0081212	0.025588			COX20	C12orf76	BMP2	LOC143188	ATN1	FFAR4											2.02503	2.86017
		WDR76	660.559	587.255	1053.59	1124.77	-0.77436	Up	5.97e-12	9.42e-11			COX5B	C15orf57	BMP7	LOC150776	ATP10D	FHOD1											3	4.49622
		PHGDH	76.0854	85.5918	145.646	151.378	-0.71181	Up	0.0024891	0.0091781			CPE	C16orf45	BMPR1A	LOC158572	ATP11A	FHOD3											2.25399	5.63119
		EZR	9431.13	9202.31	10161.2	10062	-0.11731	Up	0.016048	0.045866			CPEB2	C16orf58	BMPR2	LOC339524	ATP11B	FIG4											0.669027	6.45652
		MYL6	4841.8	5172.36	3498.92	3869.03	0.43689	Down	1.32e-10	1.77e-09			CPEB2-AS1	C16orf62	BMS1P20	LOC344887	ATP1A1	FIS1											3.04614	3.60346
		AGO1	1029.46	1210.17	1311.67	1354.79	-0.24469	Up	0.015584	0.044781			CPED1	C16orf70	BNIP3	LOC348840	ATP1A1-AS1	FKBP2											1.926	5.54125
		CLSPN	915.33	1123.39	2477.69	2312.96	-1.1995	Up	1.53e-34	1.48e-32			CPLX1	C16orf89	BNIP3L	LOC402778	ATP1B1	FKBP8											1.83996	5.46433
		DPYSL2	7150.87	7881.58	5911.88	5975.64	0.33519	Down	1.83e-08	1.82e-07			CPNE7	C17orf62	BOD1L1	LOC441728	ATP1B3	FLCN											6.23228	3.24122
		TGFB2	2486.61	2723.48	4649.62	4074.53	-0.73129	Up	3.92e-21	1.52e-19			CPNE7	C17orf96	BPGM	LOC642131	ATP2A2	FLJ27365											0.62293	4.3702
		NUP50	1966.69	2211.12	3341.35	3168.8	-0.62947	Up	3.43e-16	8.5e-15			CPOX	C19orf12	BPNT1	LOC646851	ATP2B4	FLRT2											2.51349	4.88484
		CDC45	500.319	570.612	1074.89	987.764	-0.90786	Up	1.71e-14	3.59e-13			CPQ	C19orf18	BRAP	LOC728361	ATP2C1	FLYWCH1											2.86987	3.63028
		LRRFIP2	1098.63	1118.64	1566.34	1616.96	-0.51001	Up	1.19e-08	1.22e-07			CPQ	C19orf24	BRAT1	LOC729595	ATP5C1	FMNL2											3.18903	3.51299
		HDAC6	2431.27	2352.59	1647.25	1869.82	0.43516	Down	1.69e-07	1.44e-06			CPT1A	C19orf25	BRCC3	LOC729668	ATP5S	FN1											1.60881	3.19359
		CDC6	1325.73	1550.16	2714.48	2629.25	-0.87541	Up	3.53e-24	1.75e-22			CPT1B	C19orf52	BRD1	LOXL4	ATP6AP1	FNDC4											1.69153	3.46813
		CDC23	1300.37	1421.77	1801.42	1605.96	-0.31612	Up	0.00068869	0.0029337			CPXM1	C19orf66	BRD2	LPAL2	ATP6AP1L	FOSL2											3.60051	4.6646
		CBX5	2031.25	2497.62	3240.85	3270.28	-0.51296	Up	3.26e-09	3.61e-08			CRAT	C1D	BRD7	LPHN1	ATP6AP2	FOXA2											2.64386	2.96599
		MSH2	1645.06	1802.18	2947.85	2717.2	-0.70379	Up	2.16e-18	6.62e-17			CRBN	C1GALT1C1	BRD8	LPL	ATP6V0A1	FOXO4											2.19535	4.3971
		HOOK2	549.89	504.041	257.224	241.021	1.008	Down	2.54e-11	3.7e-10			CRBN	C1orf116	BRMS1	LRDD	ATP6V0A2	FOXQ1											2.01078	5.54676
		TMEM38B	398.872	400.617	631.987	606.359	-0.59852	Up	7.3e-06	4.75e-05			CREB5	C1orf210	BRPF3	LRIG1	ATP6V0B	FPR1											0.475085	5.9688
		PSMD5	2076.21	2070.85	2430.85	2384.84	-0.21241	Up	0.0037102	0.012987			CREBRF	C1orf220	BRWD1	LRP1	ATP6V0C	FSCN1											3.9279	3.64028
		NUP188	3333.92	3408.22	5936.59	5835.25	-0.79641	Up	4.77e-42	7.73e-40			CREBRF	C1orf50	BRWD3	LRP12	ATP6V0D1	FTH1											2.46467	3.96381
		CRAT	1811.06	1764.14	1488.83	1368.32	0.31679	Down	0.00023029	0.0010973			CRELD1	C1orf53	BST2	LRP5	ATP6V0D2	FTL											2.8339	3.83694
		TBC1D2	1895.22	2127.91	2580.75	2658	-0.37446	Up	2.16e-06	1.54e-05			CRIP1	C1QTNF6	BTBD1	LRRC14	ATP6V0E1	FTSJD2											1.08406	5.8727
		DFNB31	409.247	357.821	183.975	154.761	1.066	Down	1.9e-09	2.18e-08			CRIP2	C1RL	BTBD11	LRRC15	ATP6V1A	FUCA1											3.49697	4.39021
		SEMA4G	96.8359	97.4796	40.0315	52.4327	0.77945	Down	0.0035935	0.012645			CRIPAK	C1S	BTBD6	LRRC6	ATP6V1C2	FUK											2.0635	3.4476
		IL11	333.162	339.99	639.652	679.934	-0.91831	Up	1.71e-11	2.55e-10			CRISPLD2	C2	BTBD9	LRRC68	ATP6V1E1	FUT11											3.24031	4.56622
		FKBP5	1360.31	1475.27	2757.91	2801.77	-0.9547	Up	6.75e-34	6.24e-32			CRLF3	C2	BTC	LRRC69	ATP6V1E2	FUT8											1.15704	2.82317
		SRPK1	6731.25	7100.55	9172.32	8886.5	-0.38171	Up	1.03e-12	1.76e-11			CRTAP	C20orf194	BTF3	LSG1	ATP6V1G1	FZD1											1.91456	4.83964
		HSP90AB1	44508.8	45457.6	64104	63237.2	-0.499	Up	2.53e-35	2.59e-33			CRTC1	C20orf196	BTF3L4	LTB4R	ATP6V1G2	FZD8											2.16993	4.88136
		CDC5L	2872.8	2960.05	3948.64	3778.54	-0.40095	Up	8.62e-10	1.04e-08			CRYZ	C21orf33	BTG1	LUC7L2	ATP7A	G6PC3											1.41143	5.76964
		SIRT1	771.229	781.025	1040.82	1002.14	-0.38383	Up	0.00026197	0.0012355			CRYZL1	C22orf46	BTG2	LYL1	ATP7B	G6PD											1.57046	5.05002
		HNRNPH3	1808.76	1722.54	2066.31	2416.98	-0.33665	Up	0.00015095	0.00074992			CSAD	C2CD2L	BTG3	LYPD1	ATP8A1	GAA											1.07724	3.79722
		ABL1	4877.53	4953.63	5417.88	5410.72	-0.13822	Up	0.013539	0.039685			CSAD	C2orf15	BTN2A1	LYSMD1	ATP8B2	GABARAPL1											1.51602	5.33628
		CDC7	584.474	490.964	823.627	756.046	-0.528	Up	3.6e-05	0.00020286			CSF3	C2orf76	BTN2A2	LYZ	ATP9A	GABARAPL2											3.37156	3.59969
		SYDE2	125.656	160.485	241.892	205.502	-0.55631	Up	0.0073555	0.023451			CSF3	C3orf33	BTN3A3	LYZL1	ATPAF1	GABBR1											3.53356	3.27868
		SCD	23520.8	22174.2	15691.5	15711.2	0.53787	Down	2.28e-30	1.74e-28			CSF3	C3orf62	BTNL9	MAB21L1	ATPIF1	GABRE											2.95977	4.54894
		NRP1	10771.8	10331.6	8484.97	8313.97	0.32684	Down	8.59e-11	1.18e-09			CSHL1	C4BPA	BUB1	MADD	ATRAID	GABRR2											1.64616	5.10615
		PRTFDC1	219.034	211.602	341.545	295.145	-0.51037	Up	0.0038236	0.0133			CSNK1D	C4BPB	BZW1	MAFG	ATRN	GAK											0.910733	5.73804
		TSPAN15	1193.16	1110.32	690.756	729.829	0.67527	Down	1.62e-10	2.14e-09			CSNK1D	C4orf3	C10orf12	MAGI1	ATRX	GALE											3.41819	3.57504
		MZF1	493.402	500.474	320.252	335.738	0.56249	Down	0.00010043	0.00051752			CSNK1E	C4orf33	C10orf32	MAGI3	ATXN1	GALNS											1.32193	5.82035
		OCEL1	751.631	689.49	465.898	504.03	0.54491	Down	1.67e-05	0.00010096			CSRNP2	C5orf42	C10orf35	MALAT1	ATXN1L	GALNT12											2.82985	4.61721
		PSMD8	3422.69	3584.16	4440.94	4120.2	-0.28558	Up	1.5e-05	9.16e-05			CSRNP2	C5orf46	C10orf55	MAMLD1	ATXN3	GALNT5											1.03562	6.10277
		HSD3B7	798.896	789.347	646.466	601.285	0.33462	Down	0.004057	0.014009			CST3	C5orf66	C10orf76	MANBA	ATXN7	GBA2											3.04963	3.97952
		CIRBP	2071.6	2307.41	1487.13	1817.38	0.39498	Down	5.36e-05	0.00029111			CSTB	C6	C10orf99	MANEAL	ATXN7L1	GBE1											3.854	3.6448
		C19orf26	144.101	121.255	74.9526	82.8775	0.59935	Down	0.012915	0.038057			CTBS	C6orf120	C11orf30	MAP2K6	ATXN7L3	GBP1											4.09592	4.39845
		HNRNPM	6013.05	6499.03	7862.36	8500.86	-0.38326	Up	2.73e-10	3.49e-09			CTBS	C6orf132	C11orf31	MAP3K13	ATXN7L3B	GBP2											2.30159	4.68497
		2-Mar	621.364	525.439	339.842	314.596	0.75849	Down	2.24e-07	1.87e-06			CTCFL	C6orf223	C11orf49	MAP3K14	AUH	GBP3											4.54102	3.74568
		TIMM13	809.272	890.393	979.494	1127.3	-0.29904	Up	0.0073063	0.023309			CTDSP1	C6orf89	C11orf57	MAP7D1	AUTS2	GBP4											1.48027	3.60516
		IZUMO4	81.8494	90.3469	21.2933	14.3767	1.4423	Down	5.4e-07	4.24e-06			CTHRC1	C7orf25	C11orf58	MAPK7	AVIL	GCHFR											2.19535	4.57537
		RASSF7	1073.26	1000.95	763.154	913.344	0.29574	Down	0.0094692	0.029201			CTHRC1	C7orf43	C11orf63	MAPRE1	AVL9	GCKR											3.24945	4.11081
		GADD45B	260.535	280.551	401.167	429.61	-0.57262	Up	0.0002959	0.0013745			CTNNB1	C8A	C11orf70	MARCKSL1	AX746823	GDF15											3.08576	3.44244
		PALM	297.425	305.515	178.012	195.354	0.62321	Down	0.00051247	0.0022438			CTNNB1	C8G	C11orf84	MASTL	AX747064	GDI1											4.9364	3.41176
		MKNK2	3854.99	3773.17	2552.65	2773.86	0.5113	Down	1.05e-13	1.97e-12			CTNNB1	C9orf131	C11orf86	MB	AXIN1	GFPT2											2.7866	3.69998
		ARVCF	84.155	80.8367	34.9211	38.9017	0.80722	Down	0.0035147	0.012386			CTSA	C9orf152	C12orf49	MBD5	AXIN2	GGA3											2.1177	4.26067
		RANBP1	1582.81	1666.66	2703.4	2805.99	-0.74941	Up	8.53e-23	3.78e-21			CTSB	C9orf172	C12orf5	MBNL2	B2M	GGCX											1.39506	5.41077
		SERPIND1	85.3078	115.311	13.6277	21.1422	1.6304	Down	1.11e-08	1.14e-07			CTSB	C9orf57	C12orf55	MBOAT2	B3GALT4	GGPS1											3.75061	3.57226
		LZTR1	1601.25	1512.12	1111.51	1149.29	0.45111	Down	5.91e-07	4.62e-06			CTSC	CA11	C12orf57	MC3R	B3GALT5	GGT1											5.50779	3.37349
		SMARCB1	1648.52	1585.83	2086.75	1910.41	-0.29937	Up	0.00034763	0.001581			CTSC	CA12	C12orf75	MCM3	B3GALTL	GGT7											2	5.44288
		P2RX6	161.393	175.939	73.2491	88.7973	0.86857	Down	0.00016296	0.00080205			CTSC	CA13	C12orf76	MED19	B3GAT3	GHDC											1.69599	4.7685
		TBC1D10A	366.593	319.78	155.016	159.835	1.0123	Down	2.01e-08	1.99e-07			CTSC	CAB39	C12orf79	MED6	B3GNT1	GIGYF1											3.42089	3.98557
		SF3A1	2478.54	2571.32	3297.91	3409.82	-0.40437	Up	2.79e-09	3.11e-08			CTSD	CAB39L	C14orf1	MEF2A	B3GNT3	GIPC1											2.79286	3.63645
		RNF215	405.789	370.898	219.747	241.867	0.68929	Down	2.97e-05	0.00016992			CTSF	CACFD1	C15orf37	MEF2C	B3GNT5	GIPR											3.97269	2.97512
		SEC14L2	405.789	381.597	258.075	249.478	0.58519	Down	0.0002554	0.001206			CTSH	CACNA1H	C15orf39	MEGF9	B3GNT7	GJB2											4.14812	3.87418
		SNRPD3	1676.18	1626.24	1976.87	2060.1	-0.28449	Up	0.00037361	0.0016898			CTSH	CACNA1S	C15orf40	MEIS3P1	B3GNT8	GLG1											2.79286	4.90635
		PES1	1399.51	1491.91	1826.97	2013.58	-0.40084	Up	4.73e-06	3.2e-05			CTSK	CACNA2D4	C15orf52	METT10D	B3GNT9	GLI4											2.26003	3.84814
		MAPK1	3572.55	3506.89	4427.31	4201.38	-0.28232	Up	6.9e-06	4.51e-05			CTSL	CACNB3	C15orf57	MEX3D	B4GALNT3	GLRX											1.52105	4.41182
		GGT1	465.735	398.24	155.867	186.897	1.2111	Down	3.32e-12	5.4e-11			CTSL	CACNB4	C15orf62	MFSD11	B4GALT1	GLTSCR2											3.64155	3.82772
		TOP3B	473.804	502.852	370.504	388.171	0.34262	Down	0.015945	0.045606			CTSO	CACNG4	C16orf13	MGC4294	B9D1	GM2A											3.14405	4.10202
		CYTH4	253.618	209.224	73.2491	73.5749	1.3949	Down	1.87e-10	2.44e-09			CTSZ	CADM4	C16orf72	MIR100	B9D2	GMIP											2.36737	5.24929
		MFNG	111.822	98.6683	54.511	62.581	0.64088	Down	0.012981	0.038243			CTTN	CALCOCO1	C16orf93	MIR147	BACH2	GMPPA											2.58976	4.77636
		LRP5L	140.643	177.127	64.7318	55.8155	1.1111	Down	4.64e-06	3.14e-05			CTTN	CALCOCO2	C17orf100	MIR181A2	BAD	GMPR											1.20789	3.98541
		SLC25A1	2437.04	2484.54	1878.07	2009.36	0.33474	Down	1.05e-05	6.6e-05			CUEDC2	CALML4	C17orf51	MIR181B2	BAG1	GNAI2											4.14649	3.1831
		LGALS1	14888.5	14959.5	10818.7	11783	0.39811	Down	3.5e-14	6.98e-13			CUL4B	CALML6	C17orf70	MIR181C	BAG3	GNB2											0.731183	4.69144
		PIK3IP1	100.294	85.5918	36.6246	60.8896	0.65741	Down	0.016421	0.04673			CUL4B	CALU	C17orf85	MIR197	BAG6	GNG7											0.669027	3.2032
		TRIOBP	602.919	581.311	380.725	352.652	0.65349	Down	1.88e-06	1.35e-05			CUL7	CALY	C17orf96	MIR211	BAHCC1	GNL1											4.71315	3.9913
		NHP2L1	1748.81	1768.9	2238.36	2132.83	-0.30806	Up	7.7e-05	0.00040648			CUL9	CAMK2D	C17orf97	MIR218-1	BAI3	GNPTG											2.80941	5.20984
		MICALL1	1358.01	1412.26	1654.92	1721.82	-0.27982	Up	0.0010719	0.0043615			CUX1	CAMK2N1	C19orf10	MIR23A	BAIAP2-AS1	GNS											3.13586	5.24625
		CENPM	272.063	287.684	590.252	631.729	-1.0576	Up	2.17e-13	3.99e-12			CXCL6	CAMK2N2	C19orf12	MIR27A	BAIAP2L1	GOLGA2											1.91839	4.61333
		KDELR3	676.699	647.882	523.816	465.974	0.40023	Down	0.0019138	0.0072784			CXCL6	CAMTA2	C19orf43	MIR27B	BAIAP3	GOLGA7B											1.68257	4.9491
		DDX17	6576.77	6500.22	5568.64	5513.89	0.23685	Down	1.02e-05	6.42e-05			CXCR5	CAP1	C19orf66	MIR30C2	BAK1	GOLGA8B											0.298658	5.87494
		TCF20	1521.71	1502.61	1946.21	1907.03	-0.34299	Up	2.26e-05	0.00013319			CXorf23	CAPN1	C1D	MIR32	BAMBI	GPC1											2.54844	5.60344
		TOMM22	945.303	937.944	1272.49	1139.99	-0.34669	Up	0.00066759	0.0028578			CXorf51B	CAPN2	C1orf106	MIR365-1	BAP1	GPER											2.9542	3.78499
		C22orf28	1344.17	1308.84	1626.81	1626.26	-0.28801	Up	0.00078551	0.0032995			CXXC5	CAPN5	C1orf131	MIR423	BATF	GPR107											3.21257	3.74373
		TIMP3	22703.4	22489.2	15659.1	15220.7	0.54646	Down	3.43e-35	3.47e-33			CXXC5	CAPRIN2	C1orf180	MIR93	BATF3	GPR108											4.15947	3.34103
		PPP6R2	1389.13	1392.06	1078.3	1124.77	0.32815	Down	0.00035483	0.0016113			CYB561	CAPZA1	C1orf21	MIRLET7A2	BAZ2A	GPR116											3.05658	3.67028
		SBF1	5109.25	5046.35	4352.36	4426.33	0.20828	Down	0.00028865	0.0013455			CYB561	CAPZA2	C1orf228	MKL1	BAZ2B	GPR153											2.26003	3.15344
		SUN2	1896.37	2025.67	1631.07	1639.79	0.25696	Down	0.0015274	0.0059779			CYB5D2	CARD10	C1orf52	MKL2	BBIP1	GPR173											1.52105	4.69579
		CYB5R3	6026.88	5931.99	5375.29	5534.19	0.13139	Down	0.017263	0.048762			CYB5R1	CARD6	C1orf85	MKNK1	BBS1	GPR55											1.14405	4.87842
		PACSIN2	3263.6	3239.41	2878.01	2830.52	0.18575	Down	0.0046467	0.015737			CYB5R3	CARMIL1	C1orf86	MKNK2	BBS12	GPR56											2	3.29115
		AP1B1	2052	2143.36	2444.48	2547.21	-0.24696	Up	0.00088961	0.0036969			CYBA	CARS	C1R	MLF1IP	BBS2	GPR68											3.53356	3.50772
		HMGXB4	919.941	910.602	1155.8	1091.78	-0.28757	Up	0.0042067	0.014449			CYBRD1	CASC4	C1RL	MMP10	BBS4	GPRC5B											0.807355	4.08565
		TOM1	631.739	634.806	461.64	474.431	0.41553	Down	0.0011553	0.0046624			CYBRD1	CASP10	C1S	MMP16	BBS7	GPRC5C											4.77663	3.9667
		MCM5	2038.17	2237.27	3096.9	3332.86	-0.57928	Up	3.11e-14	6.26e-13			CYP1B1	CASP4	C20orf194	MORC4	BBS9	GPRIN2											2.34483	5.18959
		ARSA	390.802	381.597	151.609	142.921	1.2615	Down	5.23e-13	9.28e-12			CYP27A1	CASP7	C20orf202	MORF4L1	BBX	GPSM1											1.81558	4.20623
		TSPO	2990.39	3133.61	2296.27	2492.24	0.34949	Down	1.73e-06	1.26e-05			CYP2U1	CASP8	C20orf203	MOV10	BC016361	GPT											2.45681	4.28295
		TTLL12	1459.46	1733.23	2269.87	2351.86	-0.52194	Up	5.34e-09	5.74e-08			CYP3A5	CAST	C21orf33	MPPE1	BC021061	GPX3											3.07895	4.40278
		CBX7	413.858	381.597	236.782	321.362	0.46535	Down	0.0068129	0.021967			CYP4V2	CASZ1	C21orf91	MRPL20	BC022047	GRAMD1A											2.08406	4.64136
		RPL3	17923.9	18313.1	20635.8	20590	-0.18512	Up	2.11e-05	0.00012475			CYTH1	CAT	C2CD2	MRPL54	BC032415	GRAMD4											2.35332	3.71479
		RBFOX2	4478.66	4295.04	5183.65	5102.04	-0.22711	Up	0.00010598	0.0005431			CYTH2	CATX-1	C2CD2L	MRPS6	BC039319	GRHPR											3.15056	3.19519
		SMCR7L	1198.92	1184.02	1435.17	1448.66	-0.26899	Up	0.0026564	0.0097126			DAAM1	CBL	C2CD4A	MS4A1	BC045560	GRINA											3.5656	4.34508
		APOL1	1301.52	1357.58	820.22	861.757	0.64263	Down	5.77e-11	8.1e-10			DAAM1	CBLB	C2orf27A	MTMR3	BC045789	GRIPAP1											1.89142	4.60855
		MYH9	43986.6	47633	53741.9	56888.6	-0.27017	Up	5.87e-08	5.38e-07			DACT1	CBLC	C2orf43	MTMR9	BC047484	GRN											3.62527	4.10815
		FOXRED2	684.768	870.183	1248.64	1268.53	-0.66894	Up	6.6e-09	6.99e-08			DACT1	CBLN3	C2orf54	MUC3A	BCAM	GS1-124K5.11											2.21412	5.36873
		EIF3D	3676.31	3531.85	4538.04	4244.51	-0.28162	Up	1.25e-05	7.74e-05			DARS	CBR1	C3	MXD3	BCAN	GSDMB											3.01257	5.48254
		SGSM3	1119.38	1229.19	895.172	899.813	0.37631	Down	0.00020385	0.00098624			DBN1	CBR4	C3AR1	MXD4	BCAR3	GSDMD											3.6893	4.67275
		IFT27	180.991	167.617	111.577	108.248	0.56258	Down	0.0097331	0.029874			DBP	CBX6	C3orf17	MYD88	BCAS1	GSN											2.65992	4.69216
		EP300	2342.51	2328.81	2672.74	2673.22	-0.19193	Up	0.0062127	0.020261			DCAF5	CC2D1A	C3orf58	MYH15	BCAS3	GSR											2.25399	5.38506
		RANGAP1	3751.24	4021.63	5764.53	5924.05	-0.58263	Up	1.06e-21	4.28e-20			DCAF6	CC2D1B	C3orf62	MYL9	BCDIN3D	GSTA4											0.485427	5.50503
		PHF5A	483.027	407.75	669.463	638.495	-0.52428	Up	0.00010294	0.00052943			DCAF6	CCDC120	C3orf79	MYLIP	BCKDHA	GSTK1											3.17792	4.30398
		POLR3H	619.058	674.035	815.109	843.152	-0.3453	Up	0.0028324	0.010267			DCAF6	CCDC126	C4orf47	MYLK4	BCKDHB	GSTM2											4.83946	2.78582
		PMM1	450.748	473.132	292.145	368.72	0.44775	Down	0.004315	0.014749			DCAF7	CCDC127	C5AR1	MYO10	BCL11A	GTF2IRD2											3.2765	3.61931
		DESI1	936.081	1066.33	1183.91	1262.61	-0.28062	Up	0.0063357	0.020608			DCAF8L2	CCDC148-AS1	C5orf15	MYO18A	BCL11B	GTPBP2											3.07039	4.64567
		CERK	1402.97	1450.31	1685.58	1799.63	-0.28275	Up	0.00096983	0.0039877			DCAKD	CCDC186	C5orf56	MYOZ1	BCL2L11	GUK1											2.16672	4.78711
		ZBED4	894.58	884.449	1276.75	1169.59	-0.44614	Up	1.01e-05	6.4e-05			DCBLD2	CCDC53	C5orf66	MYST4	BCL2L13	GUSBP11											0.807355	3.38521
		ABHD4	1669.27	1601.28	1275.9	1182.27	0.40275	Down	6.77e-06	4.43e-05			DCBLD2	CCDC65	C6orf106	N4BP2L1	BCL6	GYS1											3.21878	2.75372
		KHNYN	1653.13	1663.1	1076.59	1214.41	0.52047	Down	2.14e-08	2.1e-07			DCHS1	CCDC68	C6orf132	NA	BCL9	H2AFJ											4.25248	4.1704
		PRMT5	533.75	512.362	724.826	646.952	-0.3725	Up	0.003441	0.012155			DCUN1D4	CCDC69	C6orf141	NA	BCL9L	H6PD											2.96162	4.38068
		POLE2	357.371	418.449	709.494	707.841	-0.82408	Up	8.63e-10	1.04e-08			DDAH2	CCDC87	C6orf62	NA	BCR	HADHB											2.25399	5.0967
		CDKL1	109.517	122.444	204.416	201.274	-0.69051	Up	0.0010773	0.0043823			DDIT4	CCDC91	C6orf89	NA	BD495725	HAGHL											3.39506	5.0035
		NIN	2183.42	2375.17	3563.65	3267.74	-0.57442	Up	2.68e-14	5.47e-13			DDOST	CCDC92	C7orf43	NA	BDH2	HAS3											1.59932	5.65993
		PYGL	2163.82	2138.61	2723.84	2709.59	-0.33193	Up	2.97e-06	2.08e-05			DDR1	CCDC93	C7orf49	NA	BECN1	HBP1											1.31034	3.92062
		PSMC6	1967.84	1790.3	2247.73	2156.51	-0.2245	Up	0.0053199	0.017745			DDR1	CCL16	C7orf60	NA	BEND6	HCAR1											3.64616	3.51221
		GNPNAT1	902.649	935.566	1143.88	1235.55	-0.36171	Up	0.00032723	0.0015035			DDRGK1	CCM2	C7orf63	NA	BET1	HCN3											1.90689	3.89509
		DDHD1	487.638	471.944	597.917	643.569	-0.35334	Up	0.0065317	0.021185			DDX58	CCNC	C8orf33	NA	BFSP1	HCP5											5.46074	3.5619
		CDKN3	733.186	728.719	1349.15	1293.06	-0.82921	Up	1.89e-16	4.78e-15			DDX59	CCND2	C8orf88	NA	BHLHB9	HDAC1											0.807355	4.80586
		PSMA3	2544.25	2475.03	2907.82	2782.32	-0.17842	Up	0.010993	0.033174			DDX60	CCND3	C9orf16	NA	BHLHE40	HDAC11											1.97085	4.27861
		TIMM9	270.91	279.362	412.239	439.758	-0.58503	Up	0.000179	0.00087576			DDX60L	CCNDBP1	C9orf3	NAA16	BHLHE41	HDAC5											3.48671	3.23138
		KIAA0586	689.38	665.714	1212.87	1032.59	-0.70114	Up	8.8e-10	1.06e-08			DECR1	CCNG2	C9orf41	NAA40	BICD1	HDAC6											1.93357	4.08755
		TMED8	1172.41	1291.01	1466.69	1474.04	-0.24963	Up	0.0066352	0.021464			DECR2	CCNI2	C9orf72	NAALADL2	BICD2	HDAC7											2.72901	4.40583
		AHSA1	1995.51	1974.56	2299.68	2442.35	-0.2522	Up	0.00089091	0.0036982			DEGS1	CCNL2	C9orf85	NAGK	BID	HECTD3											1.65535	4.69276
		RIN3	757.395	819.066	1079.15	1115.46	-0.46254	Up	1.03e-05	6.53e-05			DENND4C	CCNL2	C9orf89	NAP1L4	BIK	HELZ2											1.65992	4.67267
		SNW1	1521.71	1304.09	1774.16	1740.43	-0.30679	Up	0.00090311	0.0037404			DENND6B	CCNT1	C9orf91	NAPA	BIN1	HEMK1											3.61235	4.41769
		ITPK1	2340.2	2702.09	2997.25	3062.24	-0.2608	Up	0.00086237	0.0035937			DEPTOR	CCR6	CA1	NARF	BIN3	HERC2P2											1.83188	5.8303
		DHRS7	783.91	674.035	543.406	569.994	0.37134	Down	0.0032476	0.011538			DFNA5	CCS	CA12	NBPF4	BIRC6	HERPUD1											2.848	3.97032
		SIX4	538.362	570.612	691.608	706.996	-0.32049	Up	0.0087764	0.027379			DFNB59	CD101	CA2	NBR2	BLCAP	HES2											3.29866	3.59151
		CEP128	175.227	231.811	426.719	416.925	-0.95607	Up	3.47e-08	3.3e-07			DGCR2	CD109	CA5BP1	NCAPH2	BLOC1S3	HEXDC											2.52105	4.01005
		ERH	1460.61	1339.75	1733.28	1825	-0.33795	Up	0.0001097	0.00056138			DGKA	CD14	CA8	NCOA3	BLOC1S4	HEXIM1											3.28244	5.54256
		HIF1A	13653.9	12983.8	11922.6	10541.5	0.2434	Down	5.32e-05	0.00028927			DGKA	CD151	CA9	NCRNA00245	BLVRA	HFE											2.10434	2.98134
		SRSF5	3359.28	3251.3	2588.42	2738.34	0.30746	Down	7.29e-06	4.74e-05			DGKQ	CD177	CABLES1	NCRNA00258	BLVRB	HGS											6.67624	3.47806
		EIF5	5521.95	5252.01	7463.74	7188.35	-0.43958	Up	5.15e-15	1.14e-13			DHDH	CD1A	CABLES2	NCRNA00272	BLZF1	HID1											0.933573	3.88963
		DICER1	2018.57	2148.12	3009.18	2778.93	-0.46659	Up	8.82e-10	1.06e-08			DHRS1	CD22	CACNA1E	NEBL	BMF	HIF1A											1.5656	2.54111
		MTHFD1	2656.07	2941.03	4536.33	4587.02	-0.69595	Up	1.56e-24	7.93e-23			DHRS2	CD24	CACNA1H	NECAB3	BMP1	HINFP											2.67356	3.92002
		ZC3H14	2015.11	1970.99	2714.48	2588.65	-0.40551	Up	3.95e-08	3.72e-07			DHRS3	CD248	CACNB2	NECAP2	BMP2	HINT3											1.54102	4.32745
		VRK1	474.957	544.459	1142.18	1070.64	-1.0747	Up	3.54e-20	1.27e-18			DHRS4	CD276	CACNB4	NEK7	BMP4	HIP1R											1.54597	4.38004
		PSMC1	3121.81	3242.98	3837.06	3966.28	-0.29068	Up	5.94e-06	3.92e-05			DHRS4-AS1	CD3D	CACNG5	NET1	BMP8B	HIST1H2AC											4.2765	4.47788
		SMEK1	2138.46	2192.1	2891.64	2868.58	-0.4059	Up	8.47e-09	8.84e-08			DHRS4L2	CD4	CACUL1	NF1	BMPR1A	HIST1H2BD											1.12433	5.88841
		YY1	3149.47	3495	3670.97	3799.68	-0.16696	Up	0.016516	0.046929			DHRS7	CD58	CADM3	NFE4	BMPR2	HK2											2.64386	3.99758
		ACIN1	5600.34	5444.59	4893.21	5058.91	0.14898	Down	0.0090005	0.027995			DHX40	CD59	CADM4	NFIA	BNIP3	HLA-A											1.42761	5.58597
		CCNB1IP1	441.526	451.735	646.466	579.297	-0.43278	Up	0.0012095	0.0048472			DHX40	CD63	CALD1	NFIC	BNIP3L	HLA-B											3.33342	4.30147
		APEX1	2691.81	2780.54	2924	3363.3	-0.19695	Up	0.011526	0.034536			DHX40	CD68	CALHM2	NFKBIL1	BOD1L1	HLA-C											1.57531	3.74743
		PABPN1	1006.4	1065.14	626.024	790.719	0.52451	Down	1.66e-05	0.00010086			DHX58	CD7	CALML3	NHS	BPGM	HLA-DMA											1	5.15952
		ARHGAP5	9844.99	9216.57	8091.47	7293.22	0.30603	Down	5.3e-07	4.17e-06			DIP2B	CD79A	CALML5	NKAPP1	BPHL	HLA-DMB											1	4.71572
		PCK2	489.944	569.423	786.15	752.663	-0.51442	Up	4.21e-05	0.00023408			DIP2B	CD9	CALR	NKIRAS2	BPNT1	HLA-DPA1											0.333424	5.10655
		NFKBIA	3101.06	2811.45	1763.09	1770.03	0.73065	Down	2.08e-21	8.27e-20			DKK3	CD99L2	CALU	NKTR	BPTF	HLA-DPB1											3.82782	4.3764
		PSME2	2251.44	2214.69	1844.86	1918.87	0.24287	Down	0.0014154	0.0055898			DKK3	CDA	CAMK1D	NLGN3	BRAF	HLA-DRA											3.45943	3.88785
		BRMS1L	318.175	307.893	483.785	384.788	-0.43544	Up	0.0069005	0.022191			DLG1	CDC34	CAMK2D	NMNAT2	BRAP	HLA-E											1.65992	2.83504
		REC8	62.2517	61.8163	24.7003	27.9077	0.7776	Down	0.0074338	0.023665			DLG4	CDC42BPB	CAMK2G	NOXO1	BRD2	HLA-F											4.39712	3.21268
		PLTP	202.894	168.806	115.836	120.933	0.55306	Down	0.010191	0.031084			DLGAP1-AS1	CDC42BPG	CAMK4	NPAS3	BRD3	HLA-H											4.04177	4.0823
		TRPC4AP	4732.28	4562.52	3778.29	3830.97	0.28581	Down	2.02e-06	1.45e-05			DLGAP4	CDC42EP2	CAMKK1	NPC2	BRD4	HLA-K											2.02503	2.85016
		PYGB	13386.4	13182.3	8884.44	8904.26	0.57522	Down	2.4e-34	2.27e-32			DLGAP4	CDC42SE1	CAMLG	NPTN	BRE	HLA-L											1.66448	4.50029
		GINS1	642.114	820.255	1464.98	1431.75	-0.95015	Up	6.32e-17	1.68e-15			DLL1	CDCP1	CAMP	NQO1	BRI3	HMGA1											2.46467	2.78756
		NINL	503.777	470.755	348.359	361.955	0.4286	Down	0.0029157	0.010528			DMD	CDH1	CAMSAP1	NR1D1	BRK1	HMGA2											2.14078	4.39903
		MYBL2	1732.67	2102.94	3354.98	3371.76	-0.79414	Up	1.37e-20	5.12e-19			DMTF1	CDH16	CAMSAP2	NR2C2	BRPF3	HMGCL											3.06867	5.66437
		NFATC2	441.526	507.607	764.857	777.188	-0.66801	Up	1.35e-07	1.17e-06			DMXL2	CDHR2	CAMSAP3	NR2F1	BRWD1	HMGXB3											4.94486	3.14337
		PABPC1L	967.206	939.132	384.984	454.135	1.1309	Down	9.52e-20	3.31e-18			DNAJB14	CDHR5	CAMTA2	NR4A2	BRWD3	HMHA1											3.05832	3.97193
		STK4	2384.01	2447.69	2930.82	2767.94	-0.23476	Up	0.001002	0.0041063			DNAJC10	CDIPT	CAND1	NRG1	BSDC1	HNMT											3.77189	3.45865
		RAE1	972.971	1034.23	1274.19	1405.53	-0.40547	Up	4.23e-05	0.00023484			DNAJC10	CDK14	CAND1.11	NRG2	BSG	HNRNPH2											5.78477	2.95432
		TPD52L2	3171.38	3064.66	3614.76	3628	-0.21336	Up	0.0008875	0.0036902			DNAJC4	CDK17	CANX	NRP1	BST2	HOOK2											1.37295	3.28221
		CTSZ	10137.8	9612.44	8108.51	8150.75	0.2786	Down	6.19e-08	5.65e-07			DNAL4	CDK18	CAPN12	NSUN3	BTBD19	HPCAL1											4.34412	4.02563
		SLMO2	3340.84	3245.36	4055.96	3583.18	-0.21075	Up	0.0036138	0.012707			DNASE1L1	CDK2AP2	CAPNS2	NT5C2	BTBD3	HS1BP3											2.33342	3.3818
		SLCO4A1	4981.29	4339.03	1842.3	1811.47	1.3292	Down	3.17e-68	1.42e-65			DNASE1L1	CDK5	CAPRIN1	NT5DC3	BTBD9	HS3ST1											2.33342	6.32177
		SLC17A9	2221.46	2244.41	1344.04	1667.7	0.55326	Down	1e-08	1.04e-07			DNASE1L1	CDK5RAP3	CAPS	NTM	BTC	hsa-mir-146a											1.72683	3.10011
		ARFGAP1	3276.28	3183.54	1875.52	2135.36	0.67576	Down	5.59e-18	1.65e-16			DNASE2	CDK9	CAPZA2	NTN4	BTD	hsa-mir-6080											1.21412	5.47245
		PTK6	738.95	635.995	344.952	373.794	0.88409	Down	1.42e-10	1.89e-09			DNER	CDKL3	CAPZA3	NUDT10	BTF3L4	hsa-mir-6723											3.89239	2.83701
		C20orf27	1166.64	1313.6	1738.39	1752.27	-0.48186	Up	1.06e-07	9.32e-07			DNHD1	CDKL4	CARD10	NUDT9	BTG1	HSD17B4											2.28983	5.0403
		CDC25B	3948.37	4204.7	4711.79	4677.5	-0.20165	Up	0.00099455	0.004078			DNPEP	CDKN1A	CARD6	NUMA1	BTN2A1	HSD17B8											1.22033	6.0293
		RNF24	1325.73	1438.42	1095.33	1181.43	0.27243	Down	0.0043557	0.014867			DNPH1	CDKN2A	CARD8	OAS1	BTN2A2	HSD3B1											2.55582	5.15385
		ARFRP1	1681.95	1785.54	1398.55	1540	0.23339	Down	0.0081918	0.025783			DNTTIP1	CDKN2B	CARS2	OCM2	BTN3A1	HSD3B7											1.70929	5.24214
		CSNK2A1	4038.29	3832.61	5003.08	4789.13	-0.31166	Up	4.48e-07	3.56e-06			DOCK1	CDON	CASK	ODZ3	BTN3A2	HSF4											2.21723	4.69647
		SEC23B	1955.16	1925.82	2556.05	2239.38	-0.29925	Up	0.00031592	0.0014592			DOCK10	CDS1	CASKIN1	OGFR	BTN3A3	HSPB1											5.27761	3.42221
		FERMT1	388.497	486.209	613.248	568.303	-0.40824	Up	0.0043262	0.014784			DOCK2	CDS2	CASKIN2	OLFML2A	BZRAP1	HTATIP2											0.367371	2.23999
		POFUT1	3660.17	3997.85	4675.17	4726.55	-0.2927	Up	5.07e-06	3.4e-05			DPH3	CEACAM1	CASP1	OMG	C10orf10	HTRA3											2.36457	5.35604
		SAMHD1	2294.09	2249.16	2602.9	2525.23	-0.17214	Up	0.01645	0.046786			DPH3	CELSR3	CASP10	OR2B6	C10orf11	ICAM1											4.08746	5.46326
		NOP56	2528.11	2805.51	3857.5	4053.39	-0.56078	Up	4.5e-15	1e-13			DPH3	CEMIP	CASP3	OR2F1	C10orf12	ID1											3.70929	4.21263
		MAPRE1	6316.24	6532.32	8484.97	8425.6	-0.39339	Up	3.86e-14	7.66e-13			DPP4	CENPB	CASP8	OR2H2	C10orf25	ID3											2.65306	4.25049
		SNTA1	1068.65	1147.17	758.895	821.164	0.47218	Down	7.82e-06	5.06e-05			DPP7	CENPBD1	CAST	OR56A1	C10orf32	IDH1											2.42761	3.53374
		TTI1	1166.64	1154.3	1482.87	1370.02	-0.2904	Up	0.0017657	0.0067887			DPP7	CEP170	CASZ1	OR5H6	C10orf54	IDUA											5.51633	3.29065
		E2F1	2337.9	2654.53	3487	3578.11	-0.49336	Up	4.06e-11	5.79e-10			DPP7	CEP170	CAT	OR8B12	C10orf76	IER2											0.15056	2.19693
		CST3	17717.5	16368.2	12161.9	11839.6	0.50234	Down	2.44e-22	1.05e-20			DPY19L1	CERCAM	CATSPERB	OR8B8	C10orf85	IER3											1.28096	5.65238
		CST4	6170.98	5141.45	1947.06	2123.52	1.4464	Down	1.27e-68	5.87e-66			DPY19L3	CERS5	CBFA2T2	ORC1L	C11orf24	IFFO2											2.27798	4.51317
		AHCY	3060.71	3253.68	4616.4	4628.45	-0.544	Up	7.63e-18	2.23e-16			DPYD	CERS6	CBLN3	OS9	C11orf30	IFI27											0.641546	6.01129
		FAM83D	1075.57	1117.45	2298.83	2239.38	-1.0287	Up	7.07e-35	7.06e-33			DRAM1	CES2	CBR1	OSR1	C11orf49	IFI27L1											2.47249	3.36657
		MAP1LC3A	177.533	173.561	77.5078	122.625	0.66039	Down	0.0047484	0.016023			DRC3	CES3	CBR3	OTUD1	C11orf54	IFI27L2											3.02503	2.91161
		PIGU	598.308	631.24	990.567	836.386	-0.54697	Up	7.04e-06	4.59e-05			DSC2	CETP	CBX3	OVCA2	C11orf58	IFI35											2.27202	4.20782
		ACOT8	776.993	723.964	580.883	581.834	0.35347	Down	0.0030434	0.010933			DSEL	CFAP100	CBX4	OVGP1	C11orf63	IFI44L											3.49697	4.84552
		ADNP2	855.384	917.734	1225.65	1201.72	-0.44044	Up	1.04e-05	6.57e-05			DSG2	CFAP74	CBX6	OXTR	C11orf70	IFI6											2.75061	3.03263
		USP14	3582.93	3933.66	4902.58	4637.76	-0.33982	Up	3.41e-07	2.76e-06			DSTN	CFB	CBX8	P2RX6	C11orf71	IFIT1											2.50335	4.735
		METTL4	426.539	426.77	559.589	546.315	-0.35429	Up	0.0085425	0.026734			DSTN	CFB	CBY1	P2RY6	C11orf86	IFIT2											3.53978	4.01929
		LPIN2	3591	3616.25	2672.74	2636.01	0.43586	Down	2.09e-11	3.08e-10			DSTYK	CFD	CCAR1	P4HTM	C11orf95	IFITM1											2.61824	2.64367
		SMCHD1	2215.7	2265.81	3375.42	3255.06	-0.55762	Up	7.18e-16	1.74e-14			DSTYK	CFHR2	CCDC104	PACSIN2	C12orf76	IFITM10											4.35896	4.08523
		MYL12A	2267.57	2230.14	2015.2	1898.57	0.19739	Down	0.0099681	0.030505			DSTYK	CFL1	CCDC113	PADI4	C14orf1	IFITM3											1.13093	4.62193
		CEP76	192.519	199.714	275.11	312.905	-0.52521	Up	0.0037917	0.013211			DTX2	CFL2	CCDC121	PAF1	C14orf105	IFNGR1											2.1375	4.47811
		CEP192	1109	1192.34	1804.82	1535.77	-0.52252	Up	1.66e-07	1.41e-06			DTX3	CFLAR	CCDC127	PAG1	C14orf159	IFT140											1.5656	4.84669
		LIPG	1382.22	1295.76	646.466	621.581	1.0461	Down	3.38e-24	1.68e-22			DTX3L	CGREF1	CCDC132	PAK2	C14orf182	IFT27											2.17313	2.98893
		POLI	391.955	399.428	271.703	290.917	0.456	Down	0.0036888	0.012925			DUSP10	CGRRF1	CCDC134	PALLD	C14orf28	IFT43											2.31325	2.56536
		MIB1	2760.98	3039.7	3196.56	3403.9	-0.18376	Up	0.0115	0.034466			DUSP18	CHCHD10	CCDC138	PALM	C14orf37	IGDCC4											3.26604	4.33596
		RBBP8	1106.7	1174.51	2316.72	2203.02	-0.96665	Up	3.77e-30	2.84e-28			DUSP4	CHCHD5	CCDC144A	PANK1	C14orf79	IGFBP4											1.89142	4.85965
		CSTF2	660.559	651.449	820.22	871.059	-0.35271	Up	0.0019499	0.0073948			DUSP5P1	CHD1L	CCDC146	PANK4	C15orf37	IGFBP6											1.24489	5.64178
		VSIG1	49.5708	47.551	19.5899	15.2224	0.81698	Down	0.0062933	0.020497			DUSP6	CHD3	CCDC149	PAPD5	C15orf39	IGSF8											1.7866	5.73015
		STS	1100.93	1181.64	1656.62	1573.83	-0.48948	Up	7.79e-08	7e-07			DUSP6	CHD5	CCDC153	PAQR4	C15orf40	IKBKB											2.24184	3.91287
		PGRMC1	1537.85	1547.79	1942.8	1907.03	-0.31342	Up	0.00010024	0.00051709			DUT	CHD9	CCDC157	PARK2	C15orf52	IKBKE											4.83036	4.70898
		POLA1	884.204	951.02	2039.9	1907.87	-1.0791	Up	5.02e-32	4.1e-30			DUXA	CHDH	CCDC174	PARP6	C15orf57	IL10RB											2.17632	4.36467
		MID1	1457.15	1488.35	1790.34	1702.37	-0.24098	Up	0.0041558	0.014304			DVL3	CHFR	CCDC176	PASK	C15orf62	IL11RA											3.68032	3.90386
		PRPS2	1299.22	1501.42	2427.44	2296.04	-0.73788	Up	5.55e-17	1.48e-15			DYNC1H1	CHGB	CCDC186	PATL1	C15orf65	IL17RC											2.74631	4.17497
		AMMECR1	514.153	470.755	731.639	655.409	-0.46963	Up	0.00028913	0.0013469			DYNC1I1	CHID1	CCDC24	PBLD	C16orf45	IL17RE											1.02857	4.51259
		WDR13	1954.01	1987.63	1391.73	1444.44	0.4659	Down	1.16e-08	1.18e-07			DYNC2LI1	CHM	CCDC25	PBRM1	C16orf46	IL1B											4.62585	2.93749
		SUV39H1	439.22	490.964	730.788	755.2	-0.64463	Up	3.81e-07	3.06e-06			DYNLRB1	CHMP1B	CCDC3	PBX1	C16orf58	IL1R1											3.89627	3.40505
		SRPX	1147.04	1172.13	1366.18	1345.49	-0.22031	Up	0.015811	0.045295			DYNLRB2	CHMP2A	CCDC36	PBX2	C16orf62	IL1RAP											3.80529	4.52642
		STAG2	3548.35	3724.43	4570.4	4213.22	-0.26903	Up	4.85e-05	0.00026549			DYRK1B	CHMP2B	CCDC42B	PBXIP1	C16orf72	IL34											2.96717	4.36265
		ATP11C	954.526	1085.35	1295.49	1205.95	-0.28579	Up	0.0051929	0.017361			DYRK1B	CHMP4C	CCDC43	PCBP3	C16orf93	INADL											3.90111	3.71016
		ABCD1	1517.1	1345.69	774.226	844.843	0.79744	Down	1.18e-14	2.51e-13			DYX1C1	CHMP7	CCDC47	PCCA	C17orf100	INF2											2.24489	4.57114
		CCDC22	613.294	626.484	508.485	484.58	0.30501	Down	0.016836	0.04772			EAPP	CHN2	CCDC57	PCDH18	C17orf58	ING4											0.545968	4.73791
		CACNA1F	36.8899	39.2296	1.70347	6.76551	1.1744	Down	7.47e-05	0.00039577			EAPP	CHPF	CCDC64	PCDH9	C17orf59	INHBB											1.62761	5.64841
		PLP2	7912.88	7334.74	9621.19	8485.64	-0.24494	Up	0.0001699	0.00083398			EBF4	CHPF2	CCDC66	PCDHA4	C17orf62	INO80B											2.09424	6.01292
		PLS3	6040.72	5967.65	7896.42	7223.03	-0.32913	Up	2.23e-08	2.19e-07			EBI3	CHPT1	CCDC86	PCDHA6	C17orf67	INPP5E											2.0635	4.4916
		ELF4	1752.27	1724.91	2272.43	2339.17	-0.40063	Up	1.66e-07	1.41e-06			ECE1	CHRD	CCDC88C	PCDHB10	C17orf85	INPPL1											2.06005	5.45917
		RBBP7	5118.47	5430.32	6192.11	6274.16	-0.23886	Up	2.86e-05	0.00016499			ECH1	CHRNA2	CCDC91	PCDHB11	C17orf97	INSIG2											2.53356	4.64223
		FMR1	1198.92	1296.95	1526.31	1426.68	-0.23691	Up	0.010426	0.03169			ECHDC2	CHRND	CCDC92	PCDHB12	C18orf8	IP6K2											4.24717	4.78126
		SCML2	169.463	168.806	317.697	323.899	-0.83147	Up	3.89e-06	2.67e-05			ECM1	CHST6	CCDC96	PCDHB13	C19orf10	IQCG											1.13093	5.98969
		PCSK1N	620.211	536.138	355.173	362.8	0.64743	Down	4.84e-06	3.26e-05			ECM1	CIB1	CCK	PCDHB14	C19orf12	IQSEC2											0.275007	6.07082
		TAZ	610.989	582.5	344.952	336.584	0.76368	Down	2.91e-08	2.8e-07			EDEM3	CIB2	CCL20	PCDHB15	C19orf18	IRAK2											3.76977	3.34957
		PGK1	31984.7	30956.9	22986.6	24028.6	0.41853	Down	1.51e-20	5.6e-19			EDNRA	CIC	CCL5	PCDHB16	C19orf33	IRF1											3.48156	3.51044
		SMS	5248.74	5455.29	7861.5	7602.74	-0.52639	Up	8.36e-22	3.41e-20			EEF1A1	CIDEB	CCNA1	PCDHB18	C19orf66	IRF2BP2											2.54844	4.76313
		CD99L2	3295.88	3178.78	2835.42	2862.66	0.18213	Down	0.0060542	0.019832			EEF1A2	CIDEC	CCNA2	PCDHB2	C19orf81	IRF2BPL											2.488	5.55491
		EEA1	1717.68	1800.99	2387.41	2299.43	-0.40673	Up	1.48e-07	1.27e-06			EEF1G	CINP	CCNB1	PCDHB3	C19orf82	IRF3											3.61471	3.67266
		CDK16	5904.69	5679.97	6462.11	6476.28	-0.15807	Up	0.0037717	0.013157			EFEMP2	CIRBP	CCNB2	PCDHB5	C1GALT1C1	IRF7											3.75702	5.57553
		HTATSF1	2219.16	2176.65	2970.85	2779.78	-0.38177	Up	1.62e-07	1.38e-06			EFHC2	CKMT2	CCND2	PCDHB6	C1orf101	IRS1											2.19219	4.47134
		TIMP1	10877.9	9860.89	5974.06	5920.67	0.79457	Down	1.13e-42	1.97e-40			EFNA4	CLCN2	CCNE1	PCDHB7	C1orf105	ISCU											2.09424	5.57495
		KLHL4	2432.43	2269.37	2001.57	1923.1	0.25643	Down	0.00089026	0.0036973			EFNB2	CLCN3	CCNG1	PCDHB8	C1orf21	ISG15											1.40599	5.40202
		GABRE	806.966	823.821	303.217	321.362	1.3174	Down	2.17e-24	1.1e-22			EFNB3	CLCN7	CCNG2	PCDHB9	C1orf213	ISG20											0.422233	3.58605
		FGD1	954.526	935.566	1137.06	1154.37	-0.27012	Up	0.0060243	0.019747			EFR3A	CLDN12	CCNL2	PCDHGA1	C1orf43	ITFG1											2.60644	4.48716
		PORCN	795.438	803.612	599.621	632.575	0.36147	Down	0.0018025	0.0069117			EGFL7	CLDN2	CCNT2	PCDHGA5	C1orf53	ITFG3											4.03914	4.31287
		MAGED2	7465.59	7054.19	4282.52	4170.09	0.77343	Down	3.17e-41	4.69e-39			EHBP1L1	CLDN3	CCNT2-AS1	PCDHGA8	C1orf56	ITGA1											3.44095	4.15711
		CENPI	564.876	635.995	1189.02	1194.96	-0.95565	Up	2.86e-18	8.64e-17			EIF2AK1	CLDN4	CCNY	PCDHGB1	C1orf85	ITGA10											0.485427	4.58806
		PBDC1	783.91	702.566	920.724	988.61	-0.34795	Up	0.0019005	0.0072331			EIF3I	CLDN6	CCP110	PCDHGB3	C1QL1	ITGA2											1.20789	5.22133
		ARMCX3	981.04	977.173	617.507	603.822	0.65758	Down	2.21e-09	2.51e-08			EIF4A2	CLIC1	CCPG1	PCDHGB4	C1QTNF3	ITGA2B											0.321928	5.62801
		FNDC3A	1555.14	1622.68	1885.74	1819.92	-0.21759	Up	0.0079259	0.025048			EIF4B	CLIC1	CCS	PCDHGB5	C1QTNF6	ITGA3											1.31034	4.56983
		STK24	3184.06	3113.4	3752.74	3658.45	-0.23221	Up	0.00027912	0.0013043			EIF4G2	CLIP2	CCSAP	PCGF3	C1R	ITGA5											1.59932	4.0386
		SLC25A15	238.631	229.434	351.766	334.893	-0.50558	Up	0.0026356	0.0096438			ELF1	CLIP4	CCSER2	PDCL3	C1RL	ITGA6											0.9855	5.57504
		KPNA3	1411.04	1543.03	2085.04	1968.76	-0.44744	Up	1.48e-07	1.27e-06			ELFN2	CLK1	CCT6A	PDE10A	C20orf194	ITGB2-AS1											2.93734	4.46191
		RGCC	194.825	189.015	132.019	113.322	0.55246	Down	0.0090738	0.028182			ELMO2	CLK4	CCT6B	PDE3A	C20orf196	ITGB4											1.29278	3.91668
		VWA8	357.371	431.525	576.624	476.123	-0.38796	Up	0.010905	0.03299			ELMSAN1	CLMN	CCT8	PDE8B	C21orf90	ITGB5											3.22651	4.75226
		DGKH	55.3348	90.3469	137.981	126.853	-0.66597	Up	0.0083464	0.026203			ELMSAN1	CLN3	CD1E	PDGFRB	C2CD2	ITIH2											2.6893	3.81082
		KATNAL1	1100.93	1150.73	1373.85	1359.87	-0.27326	Up	0.0030264	0.010885			EMC3	CLN5	CD200	PDK2	C2CD2L	ITM2B											3.2032	4.47379
		TSC22D1	6645.94	6453.86	4119.84	4119.35	0.66316	Down	2.69e-32	2.27e-30			EML1	CLN8	CD209	PDXP	C2CD4B	ITM2C											3.30305	5.72664
		MSLN	1037.53	1132.9	775.93	856.683	0.39703	Down	0.00022259	0.0010654			EML1	CLN8	CD36	PDZD11	C2orf27A	ITPKC											4.65992	2.96421
		TRADD	476.11	505.229	233.375	280.769	0.8638	Down	3.82e-08	3.6e-07			EML3	CLPTM1	CD44	PER1	C2orf42	IZUMO4											3.59813	3.62803
		HSF4	247.854	222.301	72.3974	71.0378	1.4494	Down	2.14e-11	3.15e-10			EMP3	CLPX	CD46	PER2	C2orf68	JAG2											2.85	3.7738
		MAPK3	1286.53	1283.88	1010.16	1063.88	0.30166	Down	0.0014662	0.0057626			ENDOV	CLSTN3	CD47	PER3	C2orf73	JHDM1D											2.33342	5.13252
		NUP93	1042.14	1035.42	1523.75	1532.39	-0.54384	Up	2.07e-09	2.37e-08			ENO2	CLTA	CD58	PERP	C2orf81	JMJD7-PLA2G4B											1.89918	2.87846
		CENPT	553.348	550.403	436.939	417.77	0.3495	Down	0.0093745	0.02897			ENO3	CLTB	CD59	PEX11B	C3AR1	JOSD2											4.28836	2.82402
		PLLP	252.465	238.944	156.719	152.224	0.59223	Down	0.0021011	0.0078852			ENTPD6	CLTC	CD74	PEX5L	C3orf17	JRKL											5.46172	2.87347
		CTCF	1340.72	1403.94	1921.51	1720.98	-0.39911	Up	8.4e-06	5.4e-05			EPAS1	CLTCL1	CD84	PFKFB3	C3orf38	JUNB											2.54597	4.47269
		ZNF821	110.67	98.6683	63.88	51.587	0.6467	Down	0.012682	0.037417			EPB41L1	CLUHP3	CD9	PGAP1	C4orf26	JUND											2.852	4.91896
		CYB5B	1877.93	1844.98	2502.39	2294.35	-0.35919	Up	5.14e-06	3.44e-05			EPB41L4A-AS1	CMTM3	CD97	PGBD1	C4orf3	JUP											5.44791	3.95186
		NME3	396.566	444.602	227.413	254.552	0.73964	Down	5.29e-06	3.53e-05			EPDR1	CMTM6	CDC16	PGBD5	C4orf47	KANK2											3.45681	5.93342
		HAS3	161.393	167.617	96.2459	58.3525	0.86426	Down	0.00038902	0.0017546			EPHB2	CNDP2	CDC20	PGF	C4orf48	KBTBD3											2.20477	2.97532
		TANGO6	312.411	360.199	493.154	437.221	-0.43591	Up	0.0043567	0.014868			EPHB4	CNIH2	CDC25C	PGLYRP2	C5orf15	KCNN4											4.55213	5.5622
		WDR59	381.58	449.357	285.331	309.522	0.44553	Down	0.0050349	0.016886			EPHX1	CNNM2	CDC27	PHEX	C5orf24	KCP											5.11145	3.44103
		CMC2	229.409	236.566	347.507	321.362	-0.47608	Up	0.0050375	0.016891			EPHX2	CNPPD1	CDC42BPA	PHLDA2	C5orf45	KCTD11											1.75702	4.18653
		NPRL3	1036.38	998.571	1382.36	1305.74	-0.39113	Up	4.15e-05	0.00023115			EPM2AIP1	CNTD2	CDC42BPB	PHRF1	C5orf46	KCTD18											6.18923	5.34808
		MPG	703.213	568.234	321.955	400.856	0.75912	Down	6.07e-07	4.73e-06			EPOR	COA5	CDC42BPG	PHTF1	C5orf56	KCTD3											2.17632	5.69732
		TAF1C	691.685	710.887	442.902	462.592	0.60221	Down	1.78e-06	1.29e-05			EPS8	COA6	CDC42EP1	PI16	C6orf1	KDELR1											3.22959	4.09658
		COTL1	5420.51	5939.12	6840.27	7061.5	-0.28855	Up	1.5e-06	1.1e-05			ERAP2	COASY	CDC42EP2	PIBF1	C6orf106	KDELR3											1.67356	3.598
		USP10	1970.15	1980.5	2831.16	2568.36	-0.44312	Up	1.09e-08	1.12e-07			ERCC1	COG1	CDC42EP4	PID1	C6orf120	KDM3A											4.03298	4.00581
		CRISPLD2	925.705	939.132	662.649	701.922	0.43497	Down	7.64e-05	0.00040379			ERCC1	COG2	CDC42SE1	PIGG	C6orf141	KDM4B											3.86691	4.90102
		TSC2	2501.59	2574.89	2075.68	2021.2	0.30464	Down	3.07e-05	0.00017478			ERCC1	COG3	CDC73	PIGY	C6orf203	KDM5B											3.79077	4.3791
		HAGHL	365.44	364.954	196.751	202.965	0.79493	Down	2.45e-06	1.73e-05			ERCC4	COG6	CDCA3	PIK3C2B	C6orf226	KDM5B-AS1											3.05832	3.54705
		SLC7A5	7108.22	8562.75	17979.3	18453.8	-1.1593	Up	1.49e-19	5.07e-18			EREG	COL6A1	CDCA8	PIK3IP1	C6orf47	KDM5C											4.98368	3.53741
		RHBDL1	110.67	90.3469	22.9968	30.4448	1.3137	Down	2.22e-06	1.58e-05			ERF	COLCA1	CDH11	PIK3R3	C6orf89	KDM6B											2.52105	4.59911
		PIEZO1	5631.47	5810.73	4750.97	4772.22	0.26246	Down	3.15e-06	2.2e-05			ERGIC3	COMMD5	CDH7	PILRB	C7orf55	KHNYN											4.96023	3.91451
		GSPT1	3805.42	4027.57	5394.88	5160.39	-0.42587	Up	4.48e-12	7.17e-11			ERGIC3	COMMD9	CDIPT	PITPNM2	C7orf57	KIAA0195											1.11103	5.81487
		EARS2	416.164	526.627	619.211	630.884	-0.38433	Up	0.0059359	0.019509			ERLEC1	COMT	CDK1	PIWIL4	C7orf60	KIAA0319L											3.70266	3.44712
		TCEB2	2839.37	2916.07	2508.36	2546.37	0.18476	Down	0.007176	0.022952			ERLIN2	COPA	CDK13	PKD1	C7orf61	KIAA0430											5.33949	3.0995
		USP31	307.8	332.857	519.558	519.253	-0.65418	Up	6.73e-06	4.41e-05			ERMAP	COPB1	CDK17	PLA2G2C	C7orf63	KIAA0513											2.08406	5.81542
		DNAJA3	1074.42	1055.63	1384.92	1414.84	-0.38488	Up	3.03e-05	0.00017297			ERMARD	COPB2	CDK19	PLAG1	C7orf73	KIAA0895L											2.77189	3.35144
		PYCARD	94.5303	114.122	38.328	59.1982	0.79438	Down	0.0031073	0.011113			ERO1A	COPE	CDK2AP2	PLAU	C8orf4	KIAA0907											4.0045	4.15283
		MAZ	465.735	369.709	605.583	542.932	-0.42948	Up	0.0034074	0.012048			ERO1B	COPG1	CDK5RAP2	PLCB1	C8orf44	KIAA1147											2.66448	5.59146
		STX4	1238.12	1224.44	760.598	685.854	0.74387	Down	1.06e-12	1.8e-11			ERRFI1	COPS5	CDK9	PLCG1	C8orf82	KIAA1551											3.20006	4.88196
		CDIPT	1309.59	1313.6	977.791	1077.41	0.34259	Down	0.00041919	0.0018782			ERV3-1	COQ10A	CDKN1A	PLCL1	C8orf88	KIAA1875											3.50716	5.99423
		SYT17	124.503	118.878	66.4352	76.9577	0.60093	Down	0.014677	0.042598			ESD	COQ7	CDKN1B	PLD1	C9orf116	KIAA1984											5.68678	3.99187
		CCP110	569.487	664.525	1112.36	995.376	-0.74154	Up	3.82e-10	4.78e-09			ESPNL	COQ8A	CDKN2AIP	PLD3	C9orf152	KIF13B											3.77083	4.315
		AAGAB	688.227	690.678	851.734	880.362	-0.31736	Up	0.004349	0.014852			ESYT2	COQ9	CDKN2C	PLEKHA1	C9orf16	KIF3C											2.87381	5.007
		CSK	1851.41	2060.15	2252.84	2392.45	-0.24363	Up	0.0027633	0.010056			ETFB	CORO1A	CDKN3	PLEKHA5	C9orf3	KIFC2											1.83592	5.50358
		HERC1	695.144	748.928	863.658	887.973	-0.26887	Up	0.015812	0.045295			ETFB	CORO2B	CDS1	PLEKHB1	C9orf69	KLC4											3.42895	4.62738
		IGDCC4	262.84	297.194	121.798	112.477	1.1038	Down	2.03e-08	2.01e-07			ETNK2	COX14	CDY1	PLLP	C9orf89	KLF13											1.18903	3.74892
		CD276	2375.94	2421.53	2046.72	2087.16	0.2115	Down	0.0039212	0.013598			ETV1	COX15	CDYL2	PLSCR4	C9orf9	KLF2											3.0018	4.76029
		FAH	1043.29	1110.32	719.715	805.941	0.48041	Down	9.68e-06	6.15e-05			ETV6	COX20	CEBPA	PLXNA1	CA11	KLF3											3.29866	4.33365
		HOMER2	144.101	131.954	246.151	263.009	-0.77521	Up	8.13e-05	0.00042626			EVA1A	COX6C	CEBPB	PLXND1	CA12	KLF4											1.72247	5.85208
		EHD4	2131.54	2408.46	2800.5	2915.93	-0.32699	Up	2.69e-05	0.00015552			EVA1A	COX7A2	CEBPD	PMAIP1	CA8	KLF6											2.1177	5.6054
		ZNF106	1763.8	1953.16	2692.33	2620.79	-0.50678	Up	9.55e-11	1.3e-09			EVA1A	CPB2	CEBPG	PMEPA1	CA9	KLF7											1.65076	5.99741
		CEP152	230.562	303.138	429.274	403.393	-0.58779	Up	0.00046258	0.0020478			EVA1B	CPD	CECR3	PML	CAB39	KLF9											2.31034	4.22618
		GABPB1	541.82	609.842	776.781	668.094	-0.31163	Up	0.015812	0.045295			EVI2A	CPE	CECR6	PMP22	CAB39L	KLHDC2											3.61117	4.58464
		TJP1	2793.26	2891.1	4186.27	3805.6	-0.48483	Up	4.38e-12	7.02e-11			EVI2B	CPEB1	CEL	PODXL	CABIN1	KLHDC8B											2.88362	4.10648
		BMF	318.175	274.607	119.243	101.483	1.2483	Down	3.11e-10	3.95e-09			EXD2	CPEB3	CELF1	POFUT1	CABLES1	KLHDC9											1.85599	4.11322
		EIF3J	999.485	1035.42	1561.23	1599.2	-0.62035	Up	1e-11	1.54e-10			EXOC1	CPEB4	CELSR1	POFUT2	CABLES2	KLHL17											1.15056	5.86816
		OIP5	95.6831	122.444	208.675	182.669	-0.71021	Up	0.0012165	0.0048708			EXOC1	CPN1	CELSR2	POLE	CACFD1	KLHL24											2.80116	3.1147
		BLOC1S6	1054.82	1080.6	1375.55	1296.44	-0.31526	Up	0.00085054	0.0035477			EXOC2	CPNE2	CEMIP	POLE3	CACNA1S	KLHL4											2.57046	4.45341
		ZDHHC2	1457.15	1487.16	1842.3	1737.04	-0.27618	Up	0.0010305	0.0042067			EXOC2	CPNE8	CENPA	POMT2	CACNA2D1	KNDC1											2.13422	4.23708
		ZFAND1	704.366	785.78	962.459	924.338	-0.32872	Up	0.0030932	0.011077			EXOC3L4	CPT1A	CENPBD1P1	PON2	CACNA2D4	KRCC1											3.99367	2.86959
		INTS9	192.519	237.755	314.29	327.282	-0.52097	Up	0.0034539	0.012195			EXOC4	CPT2	CENPE	PORCN	CACNB3	KRT15											1.20789	4.63043
		NBN	1575.89	1532.33	2399.33	2044.03	-0.50357	Up	2.56e-08	2.5e-07			EXOC5	CPTP	CENPF	POU3F2	CACNG6	KRT19											3.38681	3.87487
		IMPAD1	3358.13	3296.47	3843.88	3644.07	-0.16818	Up	0.0093392	0.028885			EXOC7	CPTP	CEP131	PPAP2B	CADM2	KRT7											0.464668	5.78247
		LAPTM4B	2616.88	2719.92	3050.91	3011.5	-0.18161	Up	0.0075891	0.024117			EXT2	CPVL	CEP164	PPAPDC1A	CADPS2	KSR1											1.66903	4.70664
		POP1	320.481	360.199	460.788	493.036	-0.45532	Up	0.002193	0.0081966			EXTL2	CPZ	CEP68	PPARG	CALB2	KYNU											1.94111	4.96051
		IKBKB	1345.33	1415.83	962.459	1013.98	0.46988	Down	7.87e-07	6.02e-06			EYA4	CRABP2	CEP70	PPARGC1A	CALCOCO1	L3HYPDH											2.84398	5.37542
		PLAT	15190.6	14530.4	9312.86	9185.02	0.6797	Down	1.08e-44	2.17e-42			EYA4	CRAT	CEP78	PPIAL4A	CALCOCO2	L3MBTL1											1.4489	3.45126
		JPH1	23.0562	42.7959	74.9526	82.8775	-0.82074	Up	0.0041411	0.014266			F10	CREB3	CERS3	PPP1R12B	CALD1	LAGE3											2.32193	3.82359
		STK3	669.782	631.24	886.655	815.244	-0.37239	Up	0.0013083	0.00521			F11R	CREB3L3	CERS5	PPP6R2	CALHM2	LAMA3											4.69766	2.53819
		EIF3E	7662.72	7534.46	9645.89	8571.9	-0.2588	Up	2.19e-05	0.00012969			F2R	CRELD1	CERS6	PPT2	CALHM3	LAMA5											2.06005	3.1782
		NDRG1	19749.9	18660.2	8720.05	8785.01	1.1263	Down	3.42e-118	3.89e-115			F8A1	CRELD2	CFB	PQBP1	CALR	LAMB2											2.81967	4.09891
		ARMC1	960.29	917.734	1316.78	1255.85	-0.44165	Up	5.94e-06	3.92e-05			FAAP20	CRIPAK	CFLAR	PRB1	CALU	LAMB3											3.14731	4.17455
		SPAG1	795.438	762.005	1166.88	1039.35	-0.48547	Up	7.22e-06	4.7e-05			FAH	CRK	CGGBP1	PRDM1	CALY	LAMTOR2											1.87184	3.38474
		CHRAC1	1758.03	1724.91	2397.63	2329.87	-0.43354	Up	1.28e-08	1.3e-07			FAM102A	CROCCP2	CGN	PRDM7	CAMK1D	LAMTOR4											3.3147	4.42332
		SNX16	267.452	271.041	425.015	368.72	-0.51563	Up	0.0014689	0.0057685			FAM107B	CROT	CGRRF1	PRKACB	CAMK2D	LAMTOR5											2.31325	5.2585
		UBR5	3260.14	3448.64	4059.36	3946.83	-0.25222	Up	8.75e-05	0.00045658			FAM109A	CRTC1	CH25H	PRKCA	CAMK2N1	LAPTM5											2.75916	3.59726
		GSDMD	1457.15	1487.16	1098.74	1145.06	0.38284	Down	2.38e-05	0.00013939			FAM114A1	CRTC3	CHAC1	PRKD3	CAMKK1	LBH											4.21645	3.70162
		SH2D4A	870.371	897.525	1193.28	1151.83	-0.39617	Up	7.17e-05	0.00038107			FAM117B	CRYL1	CHAD	PRNP	CAMKK2	LDB1											0.704872	1.44891
		INTS10	781.604	772.704	967.57	980.999	-0.31573	Up	0.0028167	0.01022			FAM120C	CRYM	CHCHD3	PRO0611	CAMLG	LDHA											3.7148	3.89884
		ERI1	840.398	909.413	1269.08	1205.11	-0.48544	Up	1.55e-06	1.14e-05			FAM127A	CSAD	CHD2	PROX1	CAMSAP2	LDHD											3.41684	3.45615
		SLC39A14	2111.95	2140.98	2916.34	2908.32	-0.44748	Up	1.95e-10	2.52e-09			FAM127B	CSF1	CHD3	PRPF3	CAMTA2	LDLR											3.15381	4.85807
		GSR	2540.79	2391.82	1981.98	2143.82	0.25338	Down	0.0011133	0.0045097			FAM127B	CSF2	CHD6	PRPF38B	CAND1	LENG8											2.57289	3.17789
		ARHGEF10	1126.29	1149.55	1741.8	1753.11	-0.60574	Up	3.17e-12	5.18e-11			FAM127C	CSF3R	CHD7	PRPF6	CANX	LENG8-AS1											3.58376	2.93001
		MCM4	3459.58	3799.33	6228.73	5998.47	-0.74388	Up	1.92e-31	1.53e-29			FAM127C	CSGALNACT2	CHD9	PRR12	CAP1	LETMD1											1.46989	5.85642
		ASAH1	1308.44	1205.42	1032.3	1001.3	0.29783	Down	0.0022286	0.0083108			FAM129B	CSNK1G3	CHI3L1	PRR15L	CAPG	LFNG											2.42492	2.93895
		BNIP3L	5491.98	5419.63	4480.97	4182.78	0.32946	Down	4.74e-08	4.39e-07			FAM131C	CSPG4P5	CHI3L2	PRR4	CAPN1	LGALS1											4.17073	4.42352
		MAN2B1	1672.73	1689.25	1405.36	1400.46	0.25571	Down	0.0022877	0.0085098			FAM134A	CSRNP2	CHMP1B	PRR5L	CAPN2	LGALS12											1.15704	5.1972
		KCNN4	1958.62	1927	1158.36	1284.6	0.65494	Down	8.83e-14	1.68e-12			FAM13A	CSRP1	CHMP6	PRSS1	CAPN3	LGALS3											3.73118	3.99614
		NUCB1	3859.6	3636.46	2646.34	2925.24	0.42187	Down	4.8e-09	5.18e-08			FAM13B	CST1	CHORDC1	PSAP	CAPN5	LGALS3BP											0.31034	5.77223
		GYS1	2370.17	2263.43	1662.58	1572.98	0.50913	Down	1.2e-10	1.61e-09			FAM149B1	CTAGE5	CHPF2	PSKH1	CAPN8	LGALSL											1.85997	4.9186
		ECH1	985.651	859.484	618.359	642.723	0.52785	Down	6.08e-06	4.01e-05			FAM160B1	CTBS	CHPT1	PSMB10	CAPNS1	LGR4											2.45418	5.04242
		HNRNPL	2550.01	2709.22	3277.47	3355.69	-0.33056	Up	1.47e-06	1.08e-05			FAM160B1	CTC1	CHRM3	PSMC3	CAPRIN1	LHFPL2											3.91073	2.99606
		SNRNP70	5270.64	5222.29	4123.24	4630.15	0.25829	Down	9.46e-05	0.00049058			FAM172A	CTDSP1	CHRNA5	PTGR1	CAPS	LHPP											3.89336	3.5554
		CLPTM1	4391.05	4216.59	4940.06	4674.12	-0.1578	Up	0.010086	0.030815			FAM172A	CTNNBIP1	CHRNA9	PTHLH	CAPZA2	LINC00085											2.79701	2.99193
		RELB	853.078	915.357	678.832	768.731	0.27766	Down	0.01593	0.045579			FAM174A	CTNS	CHST1	PTMS	CAPZB	LINC00106											0.83996	4.98145
		CLASRP	1168.95	1161.43	804.889	898.967	0.43793	Down	2.36e-05	0.0001381			FAM174A	CTSA	CHST11	PTOV1	CARD10	LINC00173											2.43829	4.08731
		FCGRT	864.607	826.199	476.971	500.648	0.75798	Down	2.22e-10	2.86e-09			FAM174B	CTSB	CHST12	PTPN4	CARD16	LINC00176											2.1177	4.96339
		PIH1D1	1993.21	1842.6	1550.16	1668.54	0.24803	Down	0.0034963	0.012327			FAM175A	CTSD	CHST15	PTPRB	CARD6	LINC00205											5.48253	3.73207
		ERCC2	1593.18	1622.68	2301.38	2192.87	-0.47448	Up	1.77e-09	2.05e-08			FAM179B	CTSH	CHST3	PTPRJ	CARD8	LINC00261											2.74201	3.17951
		RNASEH2A	1376.45	1490.72	2030.53	2173.42	-0.54109	Up	1.93e-10	2.5e-09			FAM188B	CTSK	CHTOP	PTPRK	CARF	LINC00589											3.49697	4.12324
		AMH	185.602	225.867	83.4699	111.631	0.89916	Down	5.48e-05	0.00029706			FAM189B	CTSS	CIAO1	PTPRM	CARS	LINC00657											2.49313	2.29773
		STX10	1881.38	1844.98	1257.16	1386.93	0.48437	Down	2.81e-08	2.73e-07			FAM198B	CTTN	CIART	PTPRU	CASC15	LIPG											4.34837	3.46471
		DMPK	589.085	520.683	367.949	366.183	0.56169	Down	6.79e-05	0.00036277			FAM198B	CTXN1	CIC	PURB	CASC2	LIPH											1.45418	5.05642
		TBC1D17	1362.62	1354.01	884.952	891.356	0.59721	Down	3.57e-10	4.49e-09			FAM20C	CUBN	CIDEB	PVRL3	CASC4	LLGL2											4.66959	3.49976
		CCDC130	736.645	693.056	439.495	529.401	0.53265	Down	5.87e-05	0.00031715			FAM20C	CUL7	CIDEC	PXDN	CASP1	LMAN2											2.65076	4.94979
		PTOV1	809.272	805.989	363.69	452.443	0.93338	Down	3.14e-12	5.13e-11			FAM20C	CUL9	CIITA	PYGB	CASP4	LMBR1L											3.20945	3.56087
		AES	3256.68	3232.28	2579.9	2748.49	0.28053	Down	4.42e-05	0.0002434			FAM210B	CUTC	CIPC	QRSL1	CASP6	LMBRD1											3.01792	3.9466
		SGTA	2076.21	2047.07	3093.5	2975.98	-0.54984	Up	1.05e-14	2.24e-13			FAM214A	CXCL16	CIRBP	RAB23	CASP7	LMNA											2.39506	5.70685
		TIMM44	1223.13	1281.5	1567.19	1460.5	-0.26734	Up	0.0032222	0.011461			FAM214A	CXorf23	CISD2	RAB2B	CASR	LMTK3											2.97269	3.88915
		ASF1B	1400.66	1603.66	2275.83	2397.53	-0.6243	Up	5.14e-13	9.13e-12			FAM214B	CXorf40A	CKAP2	RAB35	CAST	LNX1											1.88753	5.53962
		TNNT1	2401.3	2151.68	1395.99	1465.58	0.65652	Down	1.14e-14	2.44e-13			FAM217B	CXorf40B	CKAP2L	RABEP2	CAT	LONRF2											3.52356	4.07357
		PPP6R1	4317.27	4386.58	4867.66	4821.27	-0.15326	Up	0.0081389	0.025633			FAM21C	CYB561A3	CKAP4	RAD51	CATSPER1	LOX											3.89918	3.25171
		SYDE1	2398.99	2454.82	3428.23	3312.56	-0.46772	Up	6.01e-12	9.47e-11			FAM234A	CYB561D1	CKS2	RAD54L	CBFA2T2	LOXL4											1.79077	4.52579
		CCNE1	214.422	209.224	279.369	334.893	-0.48283	Up	0.0072697	0.023207			FAM234B	CYB561D2	CLCA2	RAET1G	CBLB	LPCAT1											3.03914	4.97854
		URI1	1473.29	1472.89	1997.32	1833.45	-0.37109	Up	1.21e-05	7.55e-05			FAM3C	CYB5B	CLCA4	RAGE	CBLN2	LPCAT3											3.38405	4.93606
		ANKRD27	1317.66	1254.16	1500.76	1511.25	-0.2228	Up	0.011626	0.034779			FAM3C	CYB5D1	CLCN2	RALGDS	CBR4	LPCAT4											0.526069	5.78343
		TIMM50	1608.17	1604.85	2008.39	2110.84	-0.352	Up	1.1e-05	6.89e-05			FAM45A	CYBA	CLCN3	RALGPS1	CBX4	LPIN1											0.659925	5.44214
		FBL	2419.75	2568.94	3285.14	3583.18	-0.45455	Up	4.65e-10	5.77e-09			FAM46A	CYFIP1	CLCN4	RAP1GAP2	CBX6	LPIN2											4.54411	4.24573
		DYRK1B	911.872	771.515	423.312	451.598	0.89881	Down	3.3e-12	5.38e-11			FAM50B	CYLD	CLDN10	RAPGEF1	CBX7	LPIN3											0.782409	6.09181
		PLD3	5266.03	5019.01	3688.86	3587.41	0.49423	Down	3.84e-16	9.47e-15			FAM69A	CYP17A1	CLDN12	RARRES3	CBY1	LRCH4											1.94486	4.0541
		SLC1A5	4055.58	4888.24	6503.84	7146.91	-0.57473	Up	4.38e-05	0.00024206			FAM83H	CYP27A1	CLEC16A	RBAK	CC2D1B	LRG1											3.04089	5.03994
		PRKD2	1238.12	1201.85	858.548	950.554	0.41903	Down	3.51e-05	0.00019757			FAM86JP	CYP27B1	CLEC2B	RBBP4	CC2D2A	LRP1											3.1811	4.60391
		TJP3	31.1258	60.6275	9.36907	16.9138	0.86813	Down	0.0039262	0.013612			FAM89A	CYP2B6	CLEC4M	RBM18	CCBL2	LRP10											2.89724	5.2494
		HNRNPUL1	8583.81	8894.41	11167.1	11904.8	-0.39751	Up	5.44e-14	1.06e-12			FAM89B	CYP2B7P	CLIC1	RBM39	CCDC102B	LRP11											3.31179	4.68523
		BBC3	340.079	347.122	129.464	153.07	1.1489	Down	3.83e-10	4.8e-09			FAM96B	CYP2D6	CLIP2	RBM4	CCDC104	LRP5											4.55397	3.9267
		DENND3	1110.15	1175.7	826.182	810.17	0.46794	Down	4.28e-06	2.92e-05			FAT1	CYP2D7	CLK1	RC3H2	CCDC113	LRP5L											4.63285	3.01449
		PLIN3	4824.5	4791.95	3557.69	3940.06	0.35467	Down	7.5e-08	6.75e-07			FBLIM1	CYP2J2	CLK3	RCBTB2	CCDC114	LRRC14											4.54844	3.32358
		MRPL4	560.265	583.689	907.097	826.238	-0.57546	Up	1.15e-06	8.61e-06			FBLIM1	CYP2R1	CLK4	RDH10	CCDC121	LRRC41											3.15218	5.15246
		GLTSCR2	2570.76	2708.03	1905.33	2216.55	0.34969	Down	3.19e-05	0.00018101			FBXL2	CYP2S1	CLN6	REEP6	CCDC132	LRSAM1											4.98368	3.6562
		ETFB	70.3213	70.1377	31.5142	31.2905	0.76889	Down	0.0068477	0.022051			FBXL20	CYP2W1	CLN8	RELL1	CCDC134	LSS											3.51602	3.60093
		BABAM1	478.416	446.979	286.183	339.967	0.52387	Down	0.00067765	0.0028953			FBXL5	CYP39A1	CLNS1A	REP15	CCDC136	LTA4H											2.23879	3.54681
		TYK2	3525.29	3599.61	2700.85	2755.25	0.38037	Down	5.78e-09	6.18e-08			FBXL8	CYP3A4	CLSTN1	REV3L	CCDC146	LTB											3.60644	3.30597
		RABAC1	2158.06	1984.07	1074.04	1212.72	0.83674	Down	7.72e-20	2.7e-18			FBXO17	CYP3A5	CLTC	RFX3	CCDC147	LTB4R											1.31615	5.39888
		PTPRS	3450.36	3464.09	2064.6	1977.22	0.76426	Down	2.17e-28	1.47e-26			FBXO17	CYP4F11	CLU	RGAG1	CCDC148	LTB4R2											2.01078	4.69025
		MEGF8	1734.98	1850.92	1114.07	1211.87	0.61007	Down	1.26e-11	1.91e-10			FBXO22	CYP4F12	CLUAP1	RGL1	CCDC149	LTBP1											4.61941	3.11333
		KDELR1	7070.18	7069.65	6159.74	6158.3	0.19748	Down	0.00015682	0.00077527			FBXO3	CYP4F2	CMAHP	RGS16	CCDC151	LTBP2											1.49057	4.69252
		CYTH2	1151.66	1212.55	760.598	815.244	0.56745	Down	3.57e-08	3.38e-07			FBXO3	CYP4F3	CMAS	RGS19	CCDC153	LTBP3											1.58976	5.40807
		GRWD1	1398.36	1521.63	2296.27	2326.49	-0.65067	Up	1.27e-15	2.99e-14			FBXO32	CYP4V2	CMIP	RHOB	CCDC173	LTBP4											0.443607	4.97169
		CCDC114	86.4607	66.5714	17.8864	17.7595	1.3033	Down	7.32e-06	4.75e-05			FBXO32	CYP51A1	CMPK2	RHOBTB1	CCDC176	LTBR											0.604071	5.7674
		LIG1	939.539	1052.07	1541.64	1631.33	-0.65454	Up	1.08e-11	1.65e-10			FBXO46	CYP51A1	CMTR2	RHOBTB2	CCDC186	LTK											2.80323	2.7441
		ZNF175	1212.75	1200.66	957.349	992.838	0.29932	Down	0.0019655	0.0074482			FBXW4	CYP8B1	CNBD1	RHOJ	CCDC22	LUC7L3											0.956057	5.80789
		RAB3D	811.577	821.444	409.684	389.862	0.98452	Down	2.05e-15	4.72e-14			FBXW8	CYSTM1	CNBP	RIC8B	CCDC24	LXN											3.07895	4.43885
		DBP	258.229	267.474	140.536	163.218	0.69972	Down	0.00027702	0.0012959			FCGBP	CYTH1	CNDP2	RIPK4	CCDC28B	LY6E											0.956057	4.98405
		CAPS	78.391	68.949	16.1829	12.6853	1.4081	Down	1.57e-06	1.14e-05			FCGRT	CYTH2	CNGA4	RLF	CCDC30	LY6G5B											1.66448	5.23207
		DKFZP761J1410	1657.74	1680.93	1355.11	1326.89	0.30954	Down	0.00026528	0.0012486			FCHSD1	CYTH2	CNGB1	RNASEL	CCDC50	LYPLA2											2.49825	3.79594
		PLEKHA4	360.829	315.025	210.378	263.855	0.46241	Down	0.0090064	0.028008			FCRLB	CYTH4	CNIH1	RNF13	CCDC53	LYST											0.594549	5.00029
		CACNG7	139.49	129.576	46.8454	53.2784	1.1041	Down	1.1e-05	6.86e-05			FEZ1	DAB2	CNIH4	RNF182	CCDC57	LYZ											2.488	3.5782
		DNASE2	983.346	928.433	755.488	792.41	0.29466	Down	0.0061526	0.020097			FEZ1	DAB2IP	CNNM2	RNF20	CCDC62	LZTR1											2.76765	2.88512
		RPL18A	10973.6	10991.4	12987.2	12924.7	-0.237	Up	2.92e-07	2.4e-06			FGD6	DAGLA	CNOT6	RNF214	CCDC69	LZTS2											3.41143	3.22615
		ARRDC2	906.108	832.143	447.16	537.012	0.78206	Down	8.66e-10	1.05e-08			FGF12	DALRD3	CNOT6L	RNF31	CCDC71L	MAF1											4.6311	3.54073
		RAB3A	123.351	108.179	51.104	65.118	0.75792	Down	0.0030788	0.011036			FGF12	DAO	CNOT8	RNF38	CCDC8	MAFF											3.0635	3.49032
		DDX49	806.966	739.418	1014.42	956.474	-0.33786	Up	0.0019104	0.007267			FGF20	DAOA-AS1	CNTNAP1	RNF40	CCDC90B	MAFG											4.01792	4.02105
		ARMC6	924.553	1131.71	1546.75	1523.93	-0.56121	Up	6.41e-08	5.83e-07			FGFRL1	DAP	COA1	RNF43	CCDC92	MAFK											3.09255	5.06677
		USF2	3074.54	3214.45	2686.37	2700.28	0.2205	Down	0.0011112	0.0045039			FGGY	DAZAP2	COA5	RNF44	CCDC96	MAGED1											3.23879	4.87605
		FKBP8	9321.61	8877.77	6023.46	6728.3	0.50779	Down	1.6e-16	4.12e-15			FHL3	DBN1	COBLL1	ROD1	CCDC97	MAGED2											1.43829	5.4405
		SCN1B	197.13	146.219	79.2113	95.5628	0.79471	Down	0.00066265	0.0028383			FHOD3	DBNDD1	COCH	RPAIN	CCL24	MAGI1											1.36177	4.90391
		SIPA1L3	2955.8	3527.1	4027.85	4288.49	-0.35314	Up	9.08e-06	5.8e-05			FIBP	DBNL	COG2	RPL41	CCL26	MAGIX											3.26454	2.44577
		SMG9	1026	1041.37	1486.28	1491.79	-0.51419	Up	1.84e-08	1.83e-07			FIGN	DCAF11	COG6	RPS6KA2	CCL28	MALL											2.40871	3.78063
		GTPBP10	466.888	412.505	631.987	589.445	-0.44836	Up	0.00091764	0.0037942			FIS1	DCAF7	COL13A1	RRH	CCND2	MAMDC4											1.63227	4.07394
		CDK6	2824.38	3050.4	4348.95	4181.08	-0.53142	Up	1.99e-15	4.59e-14			FKBP10	DCBLD2	COL16A1	RRN3	CCND3	MAML3											3.17632	5.10227
		DNAJC2	383.885	345.934	519.558	491.345	-0.44099	Up	0.0022299	0.0083117			FKBP1A	DCDC5	COL17A1	RSAD1	CCNDBP1	MAN1B1											2.7137	4.15661
		TFPI2	1445.62	1461	1268.23	1203.41	0.22857	Down	0.010786	0.032668			FKBP1A	DCTN2	COL18A1	RSC1A1	CCNG1	MAN2B1											1.58015	3.11417
		NAMPT	11211.1	10933.2	9154.44	8702.98	0.30821	Down	1.38e-09	1.62e-08			FKBP1A	DCTN4	COL1A1	RTKN2	CCNG2	MAN2C1											3.6311	3.9033
		TWISTNB	909.566	977.173	1337.22	1200.03	-0.41478	Up	5.03e-05	0.00027475			FKBP2	DCTN5	COL25A1	RTL1	CCNI	MANSC1											1.32193	5.2728
		HBP1	1096.32	1124.58	775.93	715.453	0.55635	Down	1.25e-07	1.09e-06			FKBP8	DCUN1D3	COL27A1	RXRA	CCNJL	MAOB											1.45943	6.04878
		DNAH11	356.218	323.347	237.634	235.101	0.47914	Down	0.0043824	0.014947			FLJ42627	DCXR	COL4A6	S100A3	CCNL1	MAP1LC3A											1.64155	4.74514
		CBLL1	469.193	486.209	733.343	641.032	-0.49859	Up	0.00013749	0.00068956			FLNA	DDB1	COL5A2	S100A5	CCNL2	MAP1LC3B											2.852	4.39899
		MPP6	597.155	518.306	839.81	855.837	-0.57831	Up	1.77e-06	1.28e-05			FLOT2	DDO	COL6A1	S100A6	CCNY	MAP1S											3.95977	4.88851
		ATP6V0A4	206.353	244.888	331.324	298.528	-0.43545	Up	0.013939	0.040691			FLRT2	DDR1	COL9A2	S100P	CCPG1	MAP2K7											4.47638	3.08346
		H2AFV	5346.73	6062.75	7319.8	7746.51	-0.39645	Up	1.29e-09	1.51e-08			FLT3LG	DDR1	COL9A3	S100Z	CCR10	MAP3K10											2.53854	5.14108
		CAV2	4799.14	4606.5	6012.39	5403.95	-0.27612	Up	2.23e-05	0.00013172			FLYWCH1	DDRGK1	COMMD5	SAFB2	CCRL2	MAP3K12											3.27798	4.00768
		CAV1	15287.4	15701.3	22548.8	22662.8	-0.54205	Up	7.22e-35	7.17e-33			FMC1	DDX28	COMMD7	SAMD9L	CCS	MAP4K4											1.03562	4.30923
		MET	4779.54	5134.32	6884.57	6508.42	-0.42964	Up	1.12e-12	1.91e-11			FMNL3	DDX3Y	COMT	SAP18	CCSER2	MAPK12											1.33342	6.0738
		DNAJB6	6536.43	6545.4	7990.97	7995.14	-0.28715	Up	2.02e-08	2e-07			FMNL3	DDX58	COMTD1	SAP30L	CD14	MAPK13											2.91073	4.05595
		LFNG	506.083	483.831	301.514	317.133	0.63528	Down	1.48e-05	9.07e-05			FN1	DEAF1	COPB1	SAR1A	CD151	MAPK15											3	4.50103
		BRAT1	1650.82	1622.68	1359.37	1446.97	0.21751	Down	0.011606	0.034734			FN1	DECR1	COPRS	SARM1	CD163L1	MAPK3											2.24489	5.52314
		SSBP1	1447.93	1371.85	1822.71	1815.69	-0.36032	Up	1.73e-05	0.00010429			FN1	DEDD2	COPS5	SART1	CD164	MAPK8IP3											0.226509	5.24565
		CPED1	74.9326	95.102	231.672	161.527	-0.98158	Up	2.93e-05	0.00016832			FN3K	DEF8	COPS6	SATB1	CD22	MAPRE3											1.76553	5.62676
		STX1A	1210.45	1025.91	569.81	585.217	0.91667	Down	2.74e-15	6.21e-14			FNBP1	DEFB135	COPZ1	SCAMP5	CD24	MARCKSL1											3.2032	3.57543
		GARS	5928.9	5914.16	8639.99	8146.52	-0.49906	Up	7.33e-20	2.57e-18			FNBP4	DENND1B	COQ10A	SCARB2	CD276	MARK4											1.90689	4.93754
		CASP2	1007.55	985.495	1464.13	1314.2	-0.46602	Up	2.13e-06	1.52e-05			FNDC3B	DENND4A	COQ10B	SCARNA8	CD36	MAT2A											2.16993	5.27606
		HSPB1	4984.74	5008.31	4169.24	4167.55	0.25901	Down	7.04e-06	4.59e-05			FNDC3B	DENND4C	COQ4	SCARNA9	CD3D	MB											4.1152	2.75455
		EIF3B	7730.74	8471.21	10129.7	10352.1	-0.33531	Up	2.2e-09	2.5e-08			FNDC4	DENND5B	COQ6	SCG2	CD40	MBOAT7											3.8166	4.64024
		AIMP2	376.968	426.77	672.87	652.872	-0.68455	Up	3.28e-07	2.66e-06			FNIP1	DEPTOR	COQ7	SCGB3A2	CD44	MC1R											0.286881	4.08409
		MOSPD3	800.049	811.933	527.223	564.074	0.53995	Down	5.33e-06	3.56e-05			FNTA	DESI1	COQ9	SCIN	CD46	MCC											3.52607	4.11618
		RBM28	635.198	619.352	812.554	893.893	-0.42649	Up	0.00025239	0.0011941			FOXD4	DFNA5	CORO1A	SCUBE3	CD47	MDK											1.26903	2.79273
		IMPDH1	2023.18	2102.94	2378.04	2302.81	-0.1792	Up	0.016545	0.046995			FOXD4L1	DGAT2	CORO2A	SDC1	CD52	MEF2BNB											2.47508	4.14817
		AGFG2	1488.28	1178.08	899.431	923.492	0.52889	Down	2.85e-06	2e-05			FOXD4L1	DGKA	COX19	SDC2	CD58	MEF2C											1.85997	3.79666
		LSM5	833.481	720.398	1006.75	975.925	-0.33871	Up	0.0023868	0.0088392			FOXO3	DGKE	COX20	SDF2	CD59	MEF2D											3.5509	3.17417
		SERPINE1	8310.6	8726.8	11570	11433.7	-0.43018	Up	1.1e-17	3.14e-16			FOXO4	DGKG	COX7B	SDF4	CD63	MEGF6											3.90593	4.6462
		AP1S1	2805.94	2564.19	2058.64	2291.82	0.29832	Down	0.00021995	0.0010538			FOXQ1	DHDDS	CPD	SDPR	CD74	MEGF8											2.02857	4.52682
		ZNHIT1	1269.24	1174.51	1046.78	927.72	0.29851	Down	0.0037682	0.013151			FPGT	DHDH	CPLX1	SDR16C5	CD82	MEGF9											5.28688	4.4544
		CLDN15	216.728	212.791	148.202	116.705	0.60086	Down	0.0038481	0.013379			FRAT1	DHFR2	CPM	SECTM1	CD9	MFGE8											3.23419	5.49844
		PHF14	692.838	715.643	934.352	888.819	-0.3594	Up	0.0011319	0.0045766			FRAT1	DHRS1	CPSF2	SELL	CD96	MFI2											5.17672	4.38383
		NRF1	361.982	408.939	522.965	571.686	-0.47613	Up	0.00081851	0.0034243			FRMD4A	DHRS12	CPSF3L	SELM	CD97	MFNG											1.28096	3.42516
		EZH2	1203.53	1269.61	2410.41	2356.93	-0.92931	Up	3.82e-30	2.87e-28			FRRS1	DHRS13	CPSF6	SELO	CD99	MFSD10											1.29278	5.6779
		CEP41	582.168	597.954	860.251	745.052	-0.42463	Up	0.00054139	0.0023606			FTH1	DHRS2	CPT1A	SEMA3B	CD99L2	MFSD7											1.25096	5.27701
		ZNF862	625.975	735.852	499.116	554.772	0.35075	Down	0.0078653	0.024872			FTH1P3	DHRS3	CPT2	SEMA4C	CDADC1	MGAT4B											1.17632	2.45499
		TSPAN13	160.24	103.423	74.9526	78.649	0.60648	Down	0.015452	0.044506			FUCA1	DHRS7	CPTP	SEMA6B	CDC14B	MGEA5											2.3505	5.57998
		AGR2	703.213	514.74	156.719	135.31	1.869	Down	8.43e-27	5.09e-25			FUCA2	DHX16	CR936796	SERPINB2	CDC37L1	MGST1											2.06695	4.46776
		AHR	6785.43	6986.43	5417.03	4781.52	0.42823	Down	4.88e-11	6.91e-10			FUK	DHX32	CRAT	SERPINE2	CDC42	MGST2											2.59216	4.46142
		CHCHD3	1492.89	1425.34	2116.56	2137.9	-0.53384	Up	3.48e-11	5e-10			FURIN	DHX58	CREB1	SERPINF1	CDC42BPA	MGST3											4.17073	4.15055
		GLI3	411.553	457.678	615.804	636.804	-0.50026	Up	0.00017073	0.00083777			FYB	DHX8	CREB3	SERPINI1	CDC42BPB	MIB2											1.69599	3.54058
		BLVRA	1301.52	1147.17	869.62	823.701	0.51576	Down	8.66e-07	6.6e-06			FYN	DIAPH2-AS1	CREB3L2	SERTAD3	CDC42BPG	MICAL1											3.78973	3.97615
		TMEM248	3691.29	3749.4	4241.63	4056.77	-0.15572	Up	0.012093	0.035966			FYN	DIP2B	CREBBP	SERTAD4	CDC42EP2	MICALL2											3.21257	4.00552
		RHEB	4794.53	4799.08	5848	5808.19	-0.27855	Up	5.1e-07	4.03e-06			FZD1	DIP2C	CREBL2	SESTD1	CDC42EP4	MID1IP1											1.1635	2.5077
		PRKAG2	1409.89	1427.72	1817.6	1657.55	-0.2861	Up	0.0010652	0.0043378			FZD1	DIRAS1	CREBRF	SETBP1	CDC42-IT1	MILR1											3.47508	4.60733
		POLD2	2653.77	2983.83	3900.09	3954.44	-0.47184	Up	3.65e-11	5.23e-10			FZD2	DISP1	CRELD2	SETD2	CDC42SE1	MINK1											3.06005	3.11999
		BCL7B	1321.12	1280.31	1749.46	1599.2	-0.35595	Up	6.91e-05	0.00036862			FZD8	DISP2	CRIP1	SEZ6L2	CDCP1	MIR210HG											3.55949	3.21867
		CLIP2	2471.62	2466.71	1747.76	1766.64	0.48311	Down	8.93e-11	1.22e-09			G6PC3	DKK4	CRIP2	SFRS12	CDH10	MIR22HG											4.78921	3.9293
		FKTN	1060.58	1159.06	1427.51	1332.81	-0.30644	Up	0.0014472	0.0056957			G6PD	DLG3	CRIPAK	SFRS15	CDH11	MKNK1											0.594549	6.02495
		CNTNAP3	314.717	271.041	219.747	200.428	0.43206	Down	0.016427	0.04673			G6PD	DLG5	CRIPT	SFRS16	CDH13	MKNK2											3.88557	4.85559
		SPIN1	2546.55	2664.04	3339.65	3414.89	-0.36973	Up	4.51e-08	4.19e-07			GAA	DLGAP1-AS1	CRKL	SFTPA2	CDH19	MKRN1											3.22959	3.05475
		NMRK1	110.67	90.3469	40.0315	54.9698	0.78527	Down	0.0034071	0.012048			GAA	DLK1	CRLS1	SFXN5	CDH6	MLKL											2.65076	4.09663
		TMEM245	5021.63	5255.57	5761.13	5869.93	-0.177	Up	0.0018421	0.007031			GABARAPL1	DLST	CRNDE	SGCA	CDH8	MLPH											2.81967	4.69977
		MEGF9	2430.12	2396.57	2061.2	1898.57	0.28091	Down	0.00026762	0.0012569			GABARAPL2	DLSTP1	CROCC	SGCB	CDH9	MLXIPL											2.30743	5.08743
		TRIM14	1104.39	1174.51	1442.84	1578.9	-0.39698	Up	2.52e-05	0.00014703			GAGE12B	DLX1	CROT	SGK223	CDIPT	MMP1											1.82375	3.67707
		TGFBR1	5550.77	5960.52	4099.4	4171.78	0.47193	Down	6.14e-15	1.35e-13			GAGE12D	DMAP1	CRTC3	SGTA	CDK12	MMP14											2.95606	3.30825
		SEC61B	1476.75	1419.4	1175.39	1205.95	0.27597	Down	0.0021672	0.0081043			GAGE8	DMGDH	CRY1	SH3BGRL	CDK13	MNT											4.42626	4.8666
		AK1	385.038	367.331	239.337	246.941	0.57988	Down	0.00036145	0.0016398			GALC	DMPK	CRY2	SH3GL1	CDK17	MOAP1											1.28096	5.12697
		NCS1	1445.62	1577.5	1887.44	1934.94	-0.33187	Up	8.24e-05	0.00043151			GALK1	DMTN	CRYBG3	SH3TC1	CDK19	MOB2											1.57531	2.65901
		CA9	451.901	412.505	157.571	184.36	1.2204	Down	7.84e-13	1.36e-11			GALM	DMXL1	CRYL1	SH3TC2	CDK5	MOB3A											0.678072	5.86359
		MPDZ	889.968	951.02	1069.78	1169.59	-0.27418	Up	0.0080781	0.025496			GALNS	DNAH12	CRYZL1	SHB	CDK5R2	MOB3C											4.61589	2.72564
		GLIS3	139.49	162.862	258.927	267.238	-0.70583	Up	0.00026734	0.001256			GALNT1	DNAH14	CSDE1	SHC2	CDK5RAP3	MOGS											3.41414	4.17384
		BAG1	2304.46	2089.87	1547.6	1529.01	0.50461	Down	1.01e-09	1.2e-08			GALNT11	DNAH14	CSF1	SHISA2	CDK6	MORC4											3.33914	3.35538
		RAPGEF1	4814.13	4900.13	5362.52	5311.77	-0.13479	Up	0.016683	0.047333			GALNT12	DNAH14	CSF3R	SHPK	CDK9	MOSPD3											4.26828	3.78781
		NPDC1	831.175	820.255	479.526	567.457	0.6278	Down	4.97e-07	3.93e-06			GALNT2	DNAH17	CSK	SIDT1	CDKN1A	MOV10											3.48543	4.37766
		SETX	2173.04	2309.79	3018.54	2812.76	-0.37362	Up	5.19e-07	4.09e-06			GALNT4	DNAH17	CSNK1A1	SIGIRR	CDKN1B	MPG											2.48285	4.653
		ABCA2	3314.32	3256.05	2194.92	2234.31	0.56154	Down	1.86e-16	4.71e-15			GALNT7	DNAH17	CSNK1D	SIK1	CDKN1C	MPI											3.22497	3.28596
		ZFAND5	5491.98	5495.71	4475.01	4247.89	0.32984	Down	1.83e-08	1.82e-07			GALT	DNAJB1	CSNK1G2	SIRPG	CDKN2C	MPND											2.39506	3.44699
		DVL1	5481.61	5355.43	4004	4288.49	0.38211	Down	3.5e-10	4.4e-09			GAPVD1	DNAJB11	CSNK2A1	SIX2	CDON	MPV17											2.80735	2.80707
		CCNJ	320.481	344.745	466.75	446.524	-0.42755	Up	0.0040317	0.013932			GAS2L1	DNAJB5	CSNK2A2	SKI	CDS1	MR1											1.94486	3.11204
		RASSF4	1449.08	1527.58	1103.85	913.344	0.54381	Down	2.06e-07	1.73e-06			GATAD1	DNAJB9	CSRNP2	SLBP	CDS2	MRC2											2.69599	4.43793
		DNMBP	5932.35	5709.69	5203.24	5207.75	0.15989	Down	0.0042655	0.014614			GATAD2B	DNAJC12	CSTA	SLC10A5	CDYL2	MRI1											3.46205	2.9057
		RAB11FIP2	584.474	634.806	814.258	750.972	-0.34561	Up	0.0039474	0.013673			GATSL3	DNAJC22	CSTB	SLC11A2	CEACAM1	MROH6											4.11686	3.54595
		ERLIN1	2244.52	2456.01	3277.47	3265.2	-0.47034	Up	5.98e-11	8.36e-10			GBA	DNAJC28	CTA-384D8.35	SLC12A4	CEBPB	MRPL28											1.22033	4.97325
		EIF3A	11401.3	11881.8	14915.6	15061.7	-0.36236	Up	1.87e-14	3.88e-13			GBA	DNAJC3	CTA-390C10.10	SLC14A1	CEBPD	MRPL33											3.42895	3.48184
		TRDMT1	312.411	317.403	438.643	432.993	-0.43742	Up	0.0036554	0.01283			GBE1	DNAJC5	CTA-445C9.15	SLC16A2	CEL	MRPL34											1.99277	4.45729
		DDX50	1416.8	1408.7	1919.81	1760.72	-0.3734	Up	1.45e-05	8.9e-05			GBF1	DNASE1L1	CTAGE5	SLC1A3	CELF1	MRPL41											1.32769	2.19203
		MAPK8	1043.29	1069.9	1371.29	1374.24	-0.36856	Up	7.01e-05	0.00037333			GBP1	DNHD1	CTC1	SLC20A1	CELF6	MSL1											1.95606	5.01075
		SEC23IP	1642.75	1652.4	2101.23	1994.98	-0.30831	Up	0.00011431	0.00058315			GBP1	DNM1	CTC-425F1.4	SLC22A23	CELSR1	MSLN											2.55827	4.27602
		NSMCE4A	683.616	677.602	767.412	926.029	-0.30149	Up	0.013788	0.04032			GBP1P1	DNMT3A	CTC-428G20.3	SLC25A40	CELSR2	MSRB2											0.978196	5.07582
		C10orf54	898.038	878.505	612.397	703.613	0.41598	Down	0.00036217	0.0016426			GBP2	DOCK6	CTC-471J1.2	SLC25A42	CELSR3	MST1											3.31615	4.88195
		CCSER2	1992.05	2043.5	2445.33	2181.03	-0.19348	Up	0.017052	0.048223			GBP4	DOK6	CTCF	SLC26A6	CENPBD1	MST1R											1.68706	3.7262
		C10orf2	499.166	518.306	634.542	641.032	-0.31121	Up	0.013733	0.040197			GCNT3	DOPEY1	CTD-3092A11.2	SLC2A8	CENPBD1P1	MT-ATP6											1.40599	5.3764
		LZTS2	3873.44	3580.59	2062.9	2077.01	0.83668	Down	2.32e-32	1.99e-30			GDE1	DOPEY2	CTDSP2	SLC35E2B	CEP104	MTATP6P1											0.464668	4.33237
		SFXN3	3242.85	3045.64	2109.74	2151.43	0.55356	Down	8.63e-15	1.87e-13			GDF15	DOT1L	CTNNA1	SLC40A1	CEP112	MT-CO1											2.69599	3.47384
		NPM3	334.315	369.709	677.128	668.94	-0.88524	Up	6.46e-11	8.97e-10			GDI1	DPEP1	CTNNB1	SLC43A2	CEP162	MT-CO2											1.35614	3.19732
		GBF1	3315.48	3383.25	3923.09	3845.35	-0.21143	Up	0.00073012	0.0030977			GFPT2	DPH3	CTNS	SLC44A3	CEP19	MT-CO3											1.4489	5.17272
		ARHGAP21	5165.74	5049.92	5758.57	5488.52	-0.13744	Up	0.016935	0.047954			GGA2	DPP3	CTPS1	SLC45A3	CEP350	MT-CYB											3.7845	4.35843
		CUEDC2	1024.85	998.571	808.295	828.775	0.29636	Down	0.0042861	0.01466			GGACT	DPPA4	CTSC	SLC4A11	CEP68	MTHFR											2.11437	2.73028
		SUFU	1913.66	1846.17	1177.95	1154.37	0.67491	Down	2.3e-15	5.25e-14			GGNBP2	DPY19L1	CTSD	SLC4A2	CERCAM	MTMR11											5.56041	4.34908
		ANKRD26	416.164	441.036	568.958	555.617	-0.37109	Up	0.0059035	0.019425			GGPS1	DQX1	CTSE	SLC6A20	CERS2	MTMR9LP											2.35332	3.10449
		LHPP	221.339	211.602	137.981	147.15	0.52607	Down	0.0086872	0.027135			GHDC	DRAM1	CTSS	SLC6A9	CERS4	MT-ND1											1.95606	3.7395
		LARP4B	3299.34	3762.47	4550.81	4626.76	-0.37306	Up	1.07e-07	9.42e-07			GIMAP2	DSC2	CTXN3	SLC7A11	CERS5	MT-ND2											1.89918	4.96666
		GTPBP4	1747.66	1993.58	3264.7	2992.89	-0.72815	Up	9.83e-19	3.14e-17			GIMAP2	DSCR3	CUEDC1	SLC9A1	CES2	MTND2P28											0.992768	4.65989
		BCCIP	1219.67	1241.08	1661.73	1685.46	-0.43455	Up	4.99e-07	3.95e-06			GIPC1	DSG2	CUEDC2	SLC9A3R2	CES3	MT-ND3											3.46858	2.7488
		MTPAP	726.269	789.347	895.172	959.857	-0.28152	Up	0.011101	0.033438			GLB1	DST	CUL2	SLCO1B1	CFB	MT-ND4											1.68706	3.85345
		PITRM1	2501.59	2434.61	3085.83	2974.29	-0.29191	Up	2.5e-05	0.00014578			GLB1	DSTNP2	CUL4A	SLCO4A1	CFDP1	MT-ND4L											3.24184	4.76842
		OBFC1	981.04	974.796	711.198	705.304	0.45028	Down	2.56e-05	0.0001489			GLB1L	DSTYK	CUX1	SLFN11	CFH	MT-ND5											2.93546	3.83965
		DKK1	3926.47	4793.14	7530.18	7275.46	-0.72238	Up	1.19e-07	1.05e-06			GLCE	DTNA	CXADR	SLITRK6	CFHR2	MT-ND6											1.23879	3.25031
		GLRX3	1586.26	1597.71	1992.21	1981.45	-0.31398	Up	7.75e-05	0.00040907			GLG1	DTX3	CXCL1	SMAD6	CFI	MUC1											3.18903	4.10592
		FAM208B	2545.4	2561.81	3829.4	3530.75	-0.52002	Up	8.79e-14	1.68e-12			GLI4	DTX3L	CXCL2	SMAD7	CFL1	MVB12A											4.40054	4.64672
		XPNPEP1	1905.59	1970.99	1619.15	1660.93	0.23664	Down	0.0031025	0.011102			GLIDR	DUSP13	CXCL3	SMARCAD1	CFLAR	MVP											1.35614	6.06639
		SMC3	3755.85	4053.72	5907.63	5660.19	-0.56078	Up	2.34e-19	7.89e-18			GLIPR1	DUSP16	CXCL5	SMG5	CFP	MX1											2.46728	4.18645
		TFAM	1843.34	2062.52	2849.05	2720.58	-0.50322	Up	1.75e-10	2.3e-09			GLIPR2	DUSP18	CXCR2	SMG7	CGGBP1	MXD4											1.25096	4.43508
		CCDC6	1918.27	2099.38	2646.34	2512.54	-0.35473	Up	5.24e-06	3.51e-05			GLMP	DUSP22	CXCR4	SMNDC1	CH25H	MXI1											2.92029	2.78672
		CUL2	1864.09	1929.38	2317.57	2118.45	-0.22171	Up	0.0056822	0.018776			GLRA1	DUSP3	CXorf36	SMPD1	CHCHD7	MXRA8											2.96717	4.53421
		CCNY	2203.02	2312.17	2687.22	2712.12	-0.25439	Up	0.00038913	0.0017546			GLS	DUSP5	CXorf38	SMPDL3A	CHD1	MYEOV											2.70708	4.84188
		UBE2S	3499.93	3760.1	5990.24	6010.31	-0.71774	Up	3.01e-32	2.53e-30			GLT8D1	DUSP5P1	CXorf40A	SMPX	CHD2	MYL12A											4.06781	3.31845
		RPL28	9288.18	9623.13	10639	10394.4	-0.15242	Up	0.0021045	0.0078958			GLTSCR1L	DUSP6	CXorf40B	SNAP47	CHD3	MYL5											3.67356	4.64597
		PPIF	1957.47	2112.45	2881.42	2933.69	-0.50712	Up	6.4e-12	1e-10			GLTSCR2	DUSP8	CYB561	SNED1	CHD6	MYL6											2.04963	3.4737
		GIT1	1857.17	1961.48	2366.97	2270.67	-0.27577	Up	0.0003411	0.0015551			GMPPA	DYNC1H1	CYB561D2	SNN	CHD8	MYLIP											3.87283	2.69764
		AATF	2388.62	2302.66	2845.64	2899.02	-0.28815	Up	3.99e-05	0.00022284			GMPR2	DYNC1I2	CYB5B	SNORA51	CHD9	MYO18A											4.01078	4.39178
		RPL19	14246.4	14097.7	15194.9	15669.8	-0.12219	Up	0.007683	0.024348			GMPR2	DYNLT3	CYB5R2	SNORA55	CHDH	MYO1F											3.7866	3.74686
		FBXL20	332.009	334.046	255.52	227.49	0.42371	Down	0.012124	0.036022			GNA12	EBP	CYB5R4	SNORA67	CHFR	MZF1											2.50843	5.07874
		UBTF	2336.74	2452.44	2769.84	2841.51	-0.22546	Up	0.001475	0.0057912			GNA12	ECE1	CYCS	SNORD59B	CHKA	MZT2B											1.61824	5.82306
		RGS9	95.6831	91.5357	48.5488	39.7474	0.7838	Down	0.0035907	0.012638			GNA12	ECHDC2	CYFIP2	SNORD82	CHMP1A	N4BP2L2											3.7845	3.74989
		RNF43	300.883	320.969	212.082	219.879	0.47748	Down	0.0059148	0.019449			GNAI1	ECHS1	CYHR1	SNRNP27	CHMP1B	NAB1											4.05745	3.11919
		4-Sep	87.6135	92.7245	32.3659	54.9698	0.72762	Down	0.0085367	0.026731			GNAI1	ECM1	CYLD	SNX11	CHMP2A	NAB2											2.86592	3.88934
		TRIM37	1693.48	1696.38	2108.04	1971.3	-0.26223	Up	0.0011213	0.004536			GNAI2	EDA	CYP1B1	SNX15	CHMP4B	NABP1											1.53107	4.09514
		KPNB1	11272.2	11758.2	17887.3	17345.1	-0.60952	Up	2.78e-37	3.31e-35			GNAO1	EDEM2	CYP24A1	SNX16	CHMP5	NADK											4.15218	3.55856
		TRIM16L	2001.28	1852.11	1499.9	1410.61	0.39671	Down	3.35e-06	2.32e-05			GNAO1	EDEM3	CYP2B6	SNX19	CHN2	NADSYN1											1.4957	4.69849
		CDK5RAP3	1401.82	1375.41	626.876	716.298	1.0151	Down	3.69e-22	1.56e-20			GNAS	EEF1A2	CYP39A1	SOBP	CHPF	NAGK											0.263034	5.33553
		CBX1	2228.38	2350.21	3196.56	3335.4	-0.50559	Up	7.89e-13	1.37e-11			GNB5	EFCAB13	CYP3A4	SOD3	CHPF2	NAGLU											2.15381	4.44652
		RECQL5	613.294	612.219	425.015	467.666	0.43399	Down	0.0010086	0.0041295			GNG10	EFEMP2	CYP3A43	SORBS2	CHRM3	NAMPT											3.39643	3.54383
[truncated: 4,847 more rows]
[truncated: 2 more columns]

## Sheet: Figure 5
	Figure 5d				Figure 5e						Figure 5f
	SOX4 Relative Transcriptional level
[truncated: 24 more rows]

## Sheet: Figure 6
	Figure 6b																		Figure 6c															Figure 6d
[truncated: 129 more rows]

[truncated: 6 more sheets: S.Fig 1, S. Fig 2, S. Fig 3, S. Fig 4, S. Fig 5, S. Fig 6]
